# Supplementary material for: The zinc finger protein CLAMP promotes long-range chromatin interactions that mediate dosage compensation of the Drosophila male X-chromosome
Source: Epigenetics Chromatin. 2021 Jun 29;14:29. doi: 10.1186/s13072-021-00399-3 (PMC8240218; doi:10.1186/s13072-021-00399-3)
Supplement: Supplementary file 1 — Additional file 1. All of the source data for the manuscript including the locations of differentially interacting sites is included here. [file 13072_2021_399_MOESM1_ESM.xlsx]

## Sheet: Figure 2C
CES									Control Active									Control Inactive
chr1	start1	end1	chr2	start2	end2	type	Anchor 1 distance (bp)	Anchor 2 distance (bp)	chr1	start1	end1	chr2	start2	end2	type	Anchor 1 distance (bp)	Anchor 2 distance (bp)	chr1	start1	end1	chr2	start2	end2	type	Anchor 1 distance (bp)	Anchor 2 distance (bp)
chrX	23427847	23542271	chrX	23427847	23459344	Repressed	887458	887458	chrX	23427847	23542271	chrX	23427847	23459344	Repressed	0	21949	chrX	23427847	23542271	chrX	23427847	23459344	Repressed	0	0
chrX	23372027	23489871	chrX	23191395	23395597	Repressed	831638	651006	chrX	23427847	23542271	chrX	23427847	23459344	Repressed	0	5170	chrX	23427847	23542271	chrX	23427847	23459344	Repressed	0	20814
chrX	23191395	23336797	chrX	23191395	23281514	Repressed	651006	651006	chrX	23427847	23542271	chrX	23427847	23459344	Repressed	0	40590	chrX	23427847	23542271	chrX	23427847	23459344	Repressed	37184	0
chrX	1895561	2319143	chrX	1856842	2220155	Promoted	0	0	chrX	23427847	23542271	chrX	23427847	23459344	Repressed	0	9809	chrX	23427847	23542271	chrX	23427847	23459344	Repressed	0	0
chrX	23249550	23281514	chrX	23217367	23249549	Promoted	709161	676978	chrX	23427847	23542271	chrX	23427847	23459344	Repressed	0	0	chrX	23427847	23542271	chrX	23427847	23459344	Repressed	0	42743
chrX	5730781	5940831	chrX	5638768	5905970	Promoted	0	0	chrX	23427847	23542271	chrX	23427847	23459344	Repressed	0	11715	chrX	23427847	23542271	chrX	23427847	23459344	Repressed	0	0
chrX	7413152	7591703	chrX	7413152	7528855	Repressed	91830	91830	chrX	23427847	23542271	chrX	23427847	23459344	Repressed	0	0	chrX	23427847	23542271	chrX	23427847	23459344	Repressed	0	5287
chrX	16470021	16500024	chrX	16438719	16470020	Repressed	17570	0	chrX	23427847	23542271	chrX	23427847	23459344	Repressed	0	0	chrX	23427847	23542271	chrX	23427847	23459344	Repressed	111730	0
chrX	21632889	21660115	chrX	21632889	21660115	Repressed	247293	247293	chrX	23427847	23542271	chrX	23427847	23459344	Repressed	0	0	chrX	23427847	23542271	chrX	23427847	23459344	Repressed	0	0
chrX	14850316	14910364	chrX	14850316	14910364	Repressed	21532	21532	chrX	23427847	23542271	chrX	23427847	23459344	Repressed	0	0	chrX	23427847	23542271	chrX	23427847	23459344	Repressed	0	70029
chrX	8939350	9062416	chrX	8906578	9002469	Repressed	0	589	chrX	23427847	23542271	chrX	23427847	23459344	Repressed	0	0	chrX	23427847	23542271	chrX	23427847	23459344	Repressed	0	122
chrX	20102648	20155879	chrX	19799946	19831219	Repressed	3029	27989	chrX	23427847	23542271	chrX	23427847	23459344	Repressed	0	903	chrX	23427847	23542271	chrX	23427847	23459344	Repressed	173406	48678
chrX	22619975	23010432	chrX	22619975	22829794	Repressed	79586	79586	chrX	23427847	23542271	chrX	23427847	23459344	Repressed	0	2735	chrX	23427847	23542271	chrX	23427847	23459344	Repressed	0	8903
chrX	2336165	2371255	chrX	2160276	2188990	Promoted	0	0	chrX	23427847	23542271	chrX	23427847	23459344	Repressed	0	0	chrX	23427847	23542271	chrX	23427847	23459344	Repressed	12711	86847
chrX	17218956	17284909	chrX	17167164	17250942	Repressed	674	0	chrX	23427847	23542271	chrX	23427847	23459344	Repressed	0	43538	chrX	23427847	23542271	chrX	23427847	23459344	Repressed	32953	53095
chrX	10765364	10798185	chrX	10741471	10765363	Promoted	0	0	chrX	23427847	23542271	chrX	23427847	23459344	Repressed	0	0	chrX	23427847	23542271	chrX	23427847	23459344	Repressed	21710	20584
chrX	21508126	21602950	chrX	21448903	21572543	Repressed	122530	63307	chrX	23427847	23542271	chrX	23427847	23459344	Repressed	0	28384	chrX	23427847	23542271	chrX	23427847	23459344	Repressed	0	0
chrX	20155880	20186411	chrX	20011058	20038003	Promoted	0	0	chrX	23427847	23542271	chrX	23427847	23459344	Repressed	0	55675	chrX	23427847	23542271	chrX	23427847	23459344	Repressed	0	0
chrX	3809366	3901976	chrX	2042670	2248579	Promoted	0	0	chrX	23427847	23542271	chrX	23427847	23459344	Repressed	0	13702	chrX	23427847	23542271	chrX	23427847	23459344	Repressed	0	111730
chrX	22379275	22557599	chrX	21508126	21686878	Repressed	0	122530	chrX	23427847	23542271	chrX	23427847	23459344	Repressed	0	0	chrX	23427847	23542271	chrX	23427847	23459344	Repressed	0	0
chrX	22619975	22650740	chrX	21448903	21479918	Repressed	79586	63307	chrX	23427847	23542271	chrX	23427847	23459344	Repressed	41664	0	chrX	23427847	23542271	chrX	23427847	23459344	Repressed	0	0
chrX	7828503	7858987	chrX	7741675	7794109	Repressed	37636	16287	chrX	23427847	23542271	chrX	23427847	23459344	Repressed	0	0	chrX	23427847	23542271	chrX	23427847	23459344	Repressed	0	51004
chrX	2188991	2220155	chrX	777647	810106	Promoted	9797	0	chrX	23427847	23542271	chrX	23427847	23459344	Repressed	0	156	chrX	23427847	23542271	chrX	23427847	23459344	Repressed	0	9932
chrX	7315383	7432287	chrX	7315383	7383300	Repressed	0	0	chrX	23427847	23542271	chrX	23427847	23459344	Repressed	0	29196	chrX	23427847	23542271	chrX	23427847	23459344	Repressed	0	34041
chrX	22799985	22829794	chrX	22557600	22591765	Repressed	259596	17211	chrX	23427847	23542271	chrX	23427847	23459344	Repressed	0	0	chrX	23427847	23542271	chrX	23427847	23459344	Repressed	0	37184
chrX	150661	178235	chrX	150661	178235	Repressed	294402	294402	chrX	23427847	23542271	chrX	23427847	23459344	Repressed	0	0	chrX	23427847	23542271	chrX	23427847	23459344	Repressed	0	68815
chrX	13107235	13169860	chrX	13076390	13139864	Repressed	16798	0	chrX	23427847	23542271	chrX	23427847	23459344	Repressed	0	0	chrX	23427847	23542271	chrX	23427847	23459344	Repressed	20584	3739
chrX	12869802	13022134	chrX	12810764	12903519	Repressed	0	7226	chrX	23427847	23542271	chrX	23427847	23459344	Repressed	25654	0	chrX	23427847	23542271	chrX	23427847	23459344	Repressed	0	10540
chrX	22557600	22708685	chrX	22527925	22591765	Repressed	17211	0	chrX	23427847	23542271	chrX	23427847	23459344	Repressed	0	4026	chrX	23427847	23542271	chrX	23427847	23459344	Repressed	0	75937
chrX	6269037	6326209	chrX	6241116	6299817	Promoted	0	0	chrX	23427847	23542271	chrX	23427847	23459344	Repressed	0	0	chrX	23427847	23542271	chrX	23427847	23459344	Repressed	0	70467
chrX	15389625	15449904	chrX	15330402	15418992	Repressed	0	0	chrX	23427847	23542271	chrX	23427847	23459344	Repressed	0	6317	chrX	23427847	23542271	chrX	23427847	23459344	Repressed	209343	0
chrX	22891689	22977337	chrX	22859897	22949619	Repressed	351300	319508	chrX	23427847	23542271	chrX	23427847	23459344	Repressed	0	0	chrX	23427847	23542271	chrX	23427847	23459344	Repressed	74785	34164
chrX	20905530	20940111	chrX	20842201	20880699	Repressed	90020	149432	chrX	23427847	23542271	chrX	23427847	23459344	Repressed	0	0	chrX	23427847	23542271	chrX	23427847	23459344	Repressed	0	36905
chrX	22683118	22708685	chrX	21508126	21602950	Repressed	142729	122530	chrX	23427847	23542271	chrX	23427847	23459344	Repressed	0	0	chrX	23427847	23542271	chrX	23427847	23459344	Repressed	49228	31698
chrX	21179859	21274206	chrX	21148347	21210208	Repressed	0	21548	chrX	23427847	23542271	chrX	23427847	23459344	Repressed	0	0	chrX	23427847	23542271	chrX	23427847	23459344	Repressed	0	0
chrX	13678182	13709344	chrX	13648164	13678181	Repressed	13764	0	chrX	23427847	23542271	chrX	23427847	23459344	Repressed	0	9054	chrX	23427847	23542271	chrX	23427847	23459344	Repressed	0	0
chrX	20758528	20821512	chrX	20552963	20579897	Repressed	208619	30809	chrX	23427847	23542271	chrX	23427847	23459344	Repressed	0	59471	chrX	23427847	23542271	chrX	23427847	23459344	Repressed	0	3367
chrX	3809366	3835711	chrX	11248	59043	Promoted	25459	413594	chrX	23427847	23542271	chrX	23427847	23459344	Repressed	0	34604	chrX	23427847	23542271	chrX	23427847	23459344	Repressed	0	0
chrX	300764	356014	chrX	267090	300763	Repressed	116623	171874	chrX	23427847	23542271	chrX	23427847	23459344	Repressed	0	0	chrX	23427847	23542271	chrX	23427847	23459344	Repressed	0	10223
chrX	20940112	21031623	chrX	20905530	20972401	Repressed	0	57730	chrX	23427847	23542271	chrX	23427847	23459344	Repressed	0	0	chrX	23427847	23542271	chrX	23427847	23459344	Repressed	15353	0
chrX	17998660	18059475	chrX	17938946	18030040	Repressed	34224	63659	chrX	23427847	23542271	chrX	23427847	23459344	Repressed	0	12368	chrX	23427847	23542271	chrX	23427847	23459344	Repressed	0	63758
chrX	14427358	14458526	chrX	14160087	14188195	Repressed	126310	42297	chrX	23427847	23542271	chrX	23427847	23459344	Repressed	0	0	chrX	23427847	23542271	chrX	23427847	23459344	Repressed	9707	32953
chrX	19799946	19948978	chrX	19712851	19867905	Repressed	0	0	chrX	23427847	23542271	chrX	23427847	23459344	Repressed	0	0	chrX	23427847	23542271	chrX	23427847	23459344	Repressed	143678	0
chrX	17307951	17339593	chrX	17218956	17284909	Repressed	21870	674	chrX	23427847	23542271	chrX	23427847	23459344	Repressed	0	50573	chrX	23427847	23542271	chrX	23427847	23459344	Repressed	0	21894
chrX	5070441	5099424	chrX	5009499	5070440	Repressed	0	5310	chrX	23427847	23542271	chrX	23427847	23459344	Repressed	0	0	chrX	23427847	23542271	chrX	23427847	23459344	Repressed	0	43813
chrX	2700800	2727571	chrX	1949149	1978717	Promoted	0	44686	chrX	23427847	23542271	chrX	23427847	23459344	Repressed	0	917	chrX	23427847	23542271	chrX	23427847	23459344	Repressed	0	7861
chrX	19561020	19588531	chrX	19525009	19561019	Repressed	0	3545	chrX	23427847	23542271	chrX	23427847	23459344	Repressed	0	0	chrX	23427847	23542271	chrX	23427847	23459344	Repressed	27580	1869
chrX	23041018	23099942	chrX	23010433	23070205	Repressed	500629	470044	chrX	23427847	23542271	chrX	23427847	23459344	Repressed	0	0	chrX	23427847	23542271	chrX	23427847	23459344	Repressed	0	79876
chrX	17186746	17250942	chrX	17009902	17039520	Repressed	0	36996	chrX	23427847	23542271	chrX	23427847	23459344	Repressed	9809	38747	chrX	23427847	23542271	chrX	23427847	23459344	Repressed	0	1198
chrX	13378520	13408204	chrX	13355147	13378519	Promoted	12740	13045	chrX	23427847	23542271	chrX	23427847	23459344	Repressed	12368	23627	chrX	23427847	23542271	chrX	23427847	23459344	Repressed	0	28446
chrX	12963483	13022134	chrX	12927573	12963482	Repressed	52240	16330	chrX	23427847	23542271	chrX	23427847	23459344	Repressed	0	0	chrX	23427847	23542271	chrX	23427847	23459344	Repressed	19068	0
chrX	20758528	20880699	chrX	20726693	20821512	Repressed	149432	204539	chrX	23427847	23542271	chrX	23427847	23459344	Repressed	0	0	chrX	23427847	23542271	chrX	23427847	23459344	Repressed	0	0
chrX	3929943	3991842	chrX	3835712	3868355	Promoted	0	0	chrX	23427847	23542271	chrX	23427847	23459344	Repressed	0	27296	chrX	23427847	23542271	chrX	23427847	23459344	Repressed	0	0
chrX	3544301	3570406	chrX	2042670	2072101	Promoted	55728	0	chrX	23427847	23542271	chrX	23427847	23459344	Repressed	917	0	chrX	23427847	23542271	chrX	23427847	23459344	Repressed	0	27580
chrX	10290927	10319545	chrX	10233021	10261567	Repressed	62773	7859	chrX	23427847	23542271	chrX	23427847	23459344	Repressed	0	25654	chrX	23427847	23542271	chrX	23427847	23459344	Repressed	37664	0
chrX	21959978	21990743	chrX	21899996	21959977	Repressed	470419	501185	chrX	23427847	23542271	chrX	23427847	23459344	Repressed	22075	41664	chrX	23427847	23542271	chrX	23427847	23459344	Repressed	0	0
chrX	4112219	4138474	chrX	3835712	3868355	Promoted	0	0	chrX	23427847	23542271	chrX	23427847	23459344	Repressed	159547	1567	chrX	23427847	23542271	chrX	23427847	23459344	Repressed	39110	5379
chrX	4858481	4899799	chrX	4713609	4739301	Repressed	14720	7997	chrX	23427847	23542271	chrX	23427847	23459344	Repressed	0	0	chrX	23427847	23542271	chrX	23427847	23459344	Repressed	0	5772
chrX	22591766	22619974	chrX	21632889	21686878	Repressed	51377	247293	chrX	23427847	23542271	chrX	23427847	23459344	Repressed	0	0	chrX	23427847	23542271	chrX	23427847	23459344	Repressed	0	21710
chrX	10233021	10261567	chrX	10140066	10167540	Repressed	7859	57124	chrX	23427847	23542271	chrX	23427847	23459344	Repressed	0	0	chrX	23427847	23542271	chrX	23427847	23459344	Repressed	3944	209343
chrX	14335882	14401652	chrX	14290309	14307844	Repressed	103027	57454	chrX	23427847	23542271	chrX	23427847	23459344	Repressed	0	0	chrX	23427847	23542271	chrX	23427847	23459344	Repressed	79876	27199
chrX	17009902	17071786	chrX	17009902	17039520	Repressed	4730	36996	chrX	23427847	23542271	chrX	23427847	23459344	Repressed	0	0	chrX	23427847	23542271	chrX	23427847	23459344	Repressed	0	0
chrX	6660444	6719558	chrX	6627678	6687204	Promoted	0	0	chrX	23427847	23542271	chrX	23427847	23459344	Repressed	50573	1498	chrX	23427847	23542271	chrX	23427847	23459344	Repressed	21894	13253
chrX	7772261	7794109	chrX	7110669	7137357	Repressed	46873	183467	chrX	23427847	23542271	chrX	23427847	23459344	Repressed	0	10807	chrX	23427847	23542271	chrX	23427847	23459344	Repressed	0	37664
chrX	5161407	5189046	chrX	5009499	5038860	Repressed	85159	36890	chrX	23427847	23542271	chrX	23427847	23459344	Repressed	0	37951	chrX	23427847	23542271	chrX	23427847	23459344	Repressed	86868	45868
chrX	18451555	18478653	chrX	18451555	18478653	Repressed	16757	16757	chrX	23427847	23542271	chrX	23427847	23459344	Repressed	0	0	chrX	23427847	23542271	chrX	23427847	23459344	Repressed	0	28448
chrX	8308242	8339773	chrX	7772261	7794109	Repressed	59446	46873	chrX	23427847	23542271	chrX	23427847	23459344	Repressed	0	0	chrX	23427847	23542271	chrX	23427847	23459344	Repressed	0	173406
chrX	15154975	15176813	chrX	15154975	15176813	Repressed	68293	68293	chrX	23427847	23542271	chrX	23427847	23459344	Repressed	0	0	chrX	23427847	23542271	chrX	23427847	23459344	Repressed	0	56805
chrX	20905530	21000236	chrX	20791960	20821512	Repressed	29895	208619	chrX	23427847	23542271	chrX	23427847	23459344	Repressed	0	22075	chrX	23427847	23542271	chrX	23427847	23459344	Repressed	0	35657
chrX	3596276	3663749	chrX	3507291	3544300	Repressed	38525	18718	chrX	23427847	23542271	chrX	23427847	23459344	Repressed	0	37244	chrX	23427847	23542271	chrX	23427847	23459344	Repressed	0	143678
chrX	12536939	12577455	chrX	12149226	12178101	Repressed	7658	125977	chrX	23427847	23542271	chrX	23427847	23459344	Repressed	0	0	chrX	23427847	23542271	chrX	23427847	23459344	Repressed	0	21866
chrX	11220857	11311497	chrX	11163294	11183861	Repressed	57226	0	chrX	23427847	23542271	chrX	23427847	23459344	Repressed	0	0	chrX	23427847	23542271	chrX	23427847	23459344	Repressed	0	74785
chrX	8040317	8069807	chrX	8010675	8040316	Promoted	0	8931	chrX	23427847	23542271	chrX	23427847	23459344	Repressed	0	34363	chrX	23427847	23542271	chrX	23427847	23459344	Repressed	0	12711
chrX	2727572	2760882	chrX	2160276	2188990	Promoted	0	0	chrX	23427847	23542271	chrX	23427847	23459344	Repressed	0	0	chrX	23427847	23542271	chrX	23427847	23459344	Repressed	0	0
chrX	16290550	16321925	chrX	16078503	16111131	Promoted	0	0	chrX	23427847	23542271	chrX	23427847	23459344	Repressed	0	0	chrX	23427847	23542271	chrX	23427847	23459344	Repressed	0	3944
chrX	9444178	9508022	chrX	9332257	9358277	Repressed	44949	0	chrX	23427847	23542271	chrX	23427847	23459344	Repressed	0	14206	chrX	23427847	23542271	chrX	23427847	23459344	Repressed	0	0
chrX	5730781	5759929	chrX	3835712	3868355	Promoted	0	0	chrX	23427847	23542271	chrX	23427847	23459344	Repressed	0	0	chrX	23427847	23542271	chrX	23427847	23459344	Repressed	0	62769
chrX	22619975	22650740	chrX	19948979	19980878	Repressed	79586	43562	chrX	23427847	23542271	chrX	23427847	23459344	Repressed	0	0	chrX	23427847	23542271	chrX	23427847	23459344	Repressed	70467	23285
chrX	12418102	12511741	chrX	12360585	12480750	Repressed	0	0	chrX	23427847	23542271	chrX	23427847	23459344	Repressed	0	0	chrX	23427847	23542271	chrX	23427847	23459344	Repressed	0	8450
chrX	1856842	1895560	chrX	1319827	1350285	Promoted	0	503	chrX	23427847	23542271	chrX	23427847	23459344	Repressed	0	0	chrX	23427847	23542271	chrX	23427847	23459344	Repressed	0	30555
chrX	14099499	14188195	chrX	14070729	14131775	Repressed	0	0	chrX	23427847	23542271	chrX	23427847	23459344	Repressed	0	3461	chrX	23427847	23542271	chrX	23427847	23459344	Repressed	0	9707
chrX	17339594	17430470	chrX	17307951	17339593	Repressed	0	21870	chrX	23427847	23542271	chrX	23427847	23459344	Repressed	0	0	chrX	23427847	23542271	chrX	23427847	23459344	Repressed	28438	15353
chrX	20217184	20254114	chrX	20155880	20186411	Repressed	0	0	chrX	23427847	23542271	chrX	23427847	23459344	Repressed	0	0	chrX	23427847	23542271	chrX	23427847	23459344	Repressed	45868	49228
chrX	14518733	14557672	chrX	14490547	14518732	Repressed	27164	66104	chrX	23427847	23542271	chrX	23427847	23459344	Repressed	0	30503	chrX	23427847	23542271	chrX	23427847	23459344	Repressed	0	64870
chrX	2578440	2608342	chrX	2072102	2102457	Promoted	307	0	chrX	23427847	23542271	chrX	23427847	23459344	Repressed	0	159547	chrX	23427847	23542271	chrX	23427847	23459344	Repressed	0	39110
chrX	21448903	21508125	chrX	21391173	21420578	Repressed	63307	5577	chrX	23427847	23542271	chrX	23427847	23459344	Repressed	0	0	chrX	23427847	23542271	chrX	23427847	23459344	Repressed	0	19068
chrX	10140066	10167540	chrX	10050663	10084851	Repressed	57124	0	chrX	23427847	23542271	chrX	23427847	23459344	Repressed	0	0	chrX	23427847	23542271	chrX	23427847	23459344	Repressed	0	44822
chrX	9476984	9540079	chrX	9444178	9476983	Repressed	12892	75988	chrX	23427847	23542271	chrX	23427847	23459344	Repressed	0	19500	chrX	23427847	23542271	chrX	23427847	23459344	Repressed	0	0
chrX	14131776	14188195	chrX	14006762	14041075	Repressed	13986	9564	chrX	23427847	23542271	chrX	23427847	23459344	Repressed	0	0	chrX	23427847	23542271	chrX	23427847	23459344	Repressed	0	42941
chrX	22500269	22527924	chrX	21448903	21479918	Repressed	7478	63307	chrX	23427847	23542271	chrX	23427847	23459344	Repressed	0	0	chrX	23427847	23542271	chrX	23427847	23459344	Repressed	0	48335
chrX	23427847	23459344	chrX	23010433	23070205	Repressed	887458	470044	chrX	23427847	23542271	chrX	23427847	23459344	Repressed	0	0	chrX	23427847	23542271	chrX	23427847	23459344	Repressed	28446	86868
chrX	18451555	18478653	chrX	18328427	18357253	Repressed	16757	17239	chrX	23427847	23542271	chrX	23427847	23459344	Repressed	0	0	chrX	23427847	23542271	chrX	23427847	23459344	Repressed	27199	0
chrX	12121078	12149225	chrX	12030680	12060836	Repressed	97829	7431	chrX	23427847	23542271	chrX	23427847	23459344	Repressed	0	7096	chrX	23427847	23542271	chrX	23427847	23459344	Repressed	0	22360
chrX	18184970	18209914	chrX	17998660	18030040	Repressed	86149	63659	chrX	23427847	23542271	chrX	23427847	23459344	Repressed	0	0	chrX	23427847	23542271	chrX	23427847	23459344	Repressed	0	4175
chrX	12750549	12844253	chrX	12750549	12810763	Repressed	0	0	chrX	23427847	23542271	chrX	23427847	23459344	Repressed	9054	37012	chrX	23427847	23542271	chrX	23427847	23459344	Repressed	0	39
chrX	9179249	9208623	chrX	9148201	9179248	Repressed	4895	0	chrX	23427847	23542271	chrX	23427847	23459344	Repressed	0	6418	chrX	23427847	23542271	chrX	23427847	23459344	Repressed	86847	60612
chrX	21747566	21808903	chrX	21716403	21779195	Repressed	361970	330807	chrX	23427847	23542271	chrX	23427847	23459344	Repressed	0	0	chrX	23427847	23542271	chrX	23427847	23459344	Repressed	0	28438
chrX	20669855	20700093	chrX	20610094	20637284	Repressed	147701	87940	chrX	23427847	23542271	chrX	23427847	23459344	Repressed	0	15607	chrX	23427847	23542271	chrX	23427847	23459344	Repressed	0	18413
chrX	389848	420877	chrX	178236	199672	Repressed	51760	272965	chrX	23427847	23542271	chrX	23427847	23459344	Repressed	0	0	chrX	23427847	23542271	chrX	23427847	23459344	Repressed	5379	67936
chrX	2042670	2072101	chrX	1416889	1439488	Promoted	0	22884	chrX	23427847	23542271	chrX	23427847	23459344	Repressed	0	0	chrX	23427847	23542271	chrX	23427847	23459344	Repressed	0	0
chrX	23519646	23542271	chrX	23309794	23372026	Repressed	979257	769405	chrX	23372027	23489871	chrX	23191395	23395597	Repressed	0	0	chrX	23372027	23489871	chrX	23191395	23395597	Repressed	0	0
chrX	178236	199672	chrX	11248	59043	Promoted	272965	413594	chrX	23372027	23489871	chrX	23191395	23395597	Repressed	0	0	chrX	23372027	23489871	chrX	23191395	23395597	Repressed	3514	0
chrX	4199764	4229958	chrX	2072102	2102457	Promoted	71708	0	chrX	23372027	23489871	chrX	23191395	23395597	Repressed	0	0	chrX	23372027	23489871	chrX	23191395	23395597	Repressed	0	0
chrX	23427847	23459344	chrX	20011058	20038003	Repressed	887458	0	chrX	23372027	23489871	chrX	23191395	23395597	Repressed	0	119422	chrX	23372027	23489871	chrX	23191395	23395597	Repressed	0	0
chrX	18451555	18478653	chrX	18184970	18241245	Repressed	16757	86149	chrX	23372027	23489871	chrX	23191395	23395597	Repressed	25148	0	chrX	23372027	23489871	chrX	23191395	23395597	Repressed	0	0
chrX	22650741	22683117	chrX	21632889	21660115	Repressed	110352	247293	chrX	23372027	23489871	chrX	23191395	23395597	Repressed	0	0	chrX	23372027	23489871	chrX	23191395	23395597	Repressed	0	0
chrX	13107235	13139864	chrX	12987981	13022134	Repressed	16798	58249	chrX	23372027	23489871	chrX	23191395	23395597	Repressed	0	0	chrX	23372027	23489871	chrX	23191395	23395597	Repressed	0	0
chrX	23130155	23217366	chrX	23010433	23070205	Repressed	589766	470044	chrX	23372027	23489871	chrX	23191395	23395597	Repressed	0	0	chrX	23372027	23489871	chrX	23191395	23395597	Repressed	0	0
chrX	20610094	20637284	chrX	20516033	20579897	Repressed	87940	0	chrX	23372027	23489871	chrX	23191395	23395597	Repressed	0	0	chrX	23372027	23489871	chrX	23191395	23395597	Repressed	153523	0
chrX	18932140	18960300	chrX	18899726	18932139	Repressed	43697	11283	chrX	23372027	23489871	chrX	23191395	23395597	Repressed	0	0	chrX	23372027	23489871	chrX	23191395	23395597	Repressed	0	0
chrX	23041018	23070205	chrX	22766353	22799984	Repressed	500629	225964	chrX	23372027	23489871	chrX	23191395	23395597	Repressed	0	0	chrX	23372027	23489871	chrX	23191395	23395597	Repressed	0	0
chrX	19379226	19476446	chrX	19320809	19379225	Repressed	33715	47448	chrX	23372027	23489871	chrX	23191395	23395597	Repressed	0	0	chrX	23372027	23489871	chrX	23191395	23395597	Repressed	0	0
chrX	3634078	3663749	chrX	1082186	1108906	Repressed	38525	38810	chrX	23372027	23489871	chrX	23191395	23395597	Repressed	0	0	chrX	23372027	23489871	chrX	23191395	23395597	Repressed	0	51077
chrX	6027555	6058282	chrX	6003189	6027554	Promoted	24731	55459	chrX	23372027	23489871	chrX	23191395	23395597	Repressed	0	0	chrX	23372027	23489871	chrX	23191395	23395597	Repressed	0	0
chrX	12630815	12660186	chrX	12630815	12660186	Repressed	0	0	chrX	23372027	23489871	chrX	23191395	23395597	Repressed	0	47376	chrX	23372027	23489871	chrX	23191395	23395597	Repressed	14647	0
chrX	20311549	20341050	chrX	19948979	19980878	Repressed	70541	43562	chrX	23372027	23489871	chrX	23191395	23395597	Repressed	0	0	chrX	23372027	23489871	chrX	23191395	23395597	Repressed	20477	0
chrX	22891689	22923556	chrX	21148347	21179858	Repressed	351300	51898	chrX	23372027	23489871	chrX	23191395	23395597	Repressed	0	0	chrX	23372027	23489871	chrX	23191395	23395597	Repressed	0	0
chrX	16409004	16438718	chrX	16350001	16373289	Repressed	4314	8315	chrX	23372027	23489871	chrX	23191395	23395597	Repressed	0	0	chrX	23372027	23489871	chrX	23191395	23395597	Repressed	0	0
chrX	4800026	4830589	chrX	4762803	4800025	Repressed	83930	57191	chrX	23372027	23489871	chrX	23191395	23395597	Repressed	0	0	chrX	23372027	23489871	chrX	23191395	23395597	Repressed	87858	0
chrX	11973320	12000731	chrX	11938563	11973319	Repressed	9995	37407	chrX	23372027	23489871	chrX	23191395	23395597	Repressed	0	0	chrX	23372027	23489871	chrX	23191395	23395597	Repressed	0	0
chrX	3835712	3868355	chrX	2972134	3028070	Repressed	0	175338	chrX	23372027	23489871	chrX	23191395	23395597	Repressed	0	0	chrX	23372027	23489871	chrX	23191395	23395597	Repressed	12216	0
chrX	19021756	19046136	chrX	18932140	18986944	Repressed	133313	43697	chrX	23372027	23489871	chrX	23191395	23395597	Repressed	0	0	chrX	23372027	23489871	chrX	23191395	23395597	Repressed	0	0
chrX	22353050	22379274	chrX	21899996	21929712	Repressed	81888	514400	chrX	23372027	23489871	chrX	23191395	23395597	Repressed	0	0	chrX	23372027	23489871	chrX	23191395	23395597	Repressed	12116	0
chrX	21779196	21808903	chrX	21632889	21686878	Repressed	393600	247293	chrX	23372027	23489871	chrX	23191395	23395597	Repressed	0	0	chrX	23372027	23489871	chrX	23191395	23395597	Repressed	0	0
chrX	7620839	7680031	chrX	7432288	7528855	Repressed	5563	110966	chrX	23372027	23489871	chrX	23191395	23395597	Repressed	0	0	chrX	23372027	23489871	chrX	23191395	23395597	Repressed	55910	0
chrX	5730781	5759929	chrX	2127260	2160275	Promoted	0	0	chrX	23372027	23489871	chrX	23191395	23395597	Repressed	0	0	chrX	23372027	23489871	chrX	23191395	23395597	Repressed	0	0
chrX	9929788	9953591	chrX	9793747	9840811	Repressed	52956	12331	chrX	23372027	23489871	chrX	23191395	23395597	Repressed	10063	0	chrX	23372027	23489871	chrX	23191395	23395597	Repressed	0	14676
chrX	3686200	3713336	chrX	3686200	3713336	Repressed	0	0	chrX	23372027	23489871	chrX	23191395	23395597	Repressed	0	0	chrX	23372027	23489871	chrX	23191395	23395597	Repressed	0	0
chrX	5161407	5189046	chrX	5099425	5131476	Repressed	85159	23177	chrX	23372027	23489871	chrX	23191395	23395597	Repressed	0	0	chrX	23372027	23489871	chrX	23191395	23395597	Repressed	39502	22355
chrX	15389625	15418992	chrX	14518733	14557672	Repressed	28018	27164	chrX	23372027	23489871	chrX	23191395	23395597	Repressed	0	0	chrX	23372027	23489871	chrX	23191395	23395597	Repressed	24056	0
chrX	329993	356014	chrX	329993	356014	Repressed	116623	116623	chrX	23372027	23489871	chrX	23191395	23395597	Repressed	0	0	chrX	23372027	23489871	chrX	23191395	23395597	Repressed	0	0
chrX	21241414	21274206	chrX	20552963	20579897	Repressed	9160	30809	chrX	23372027	23489871	chrX	23191395	23395597	Repressed	0	0	chrX	23372027	23489871	chrX	23191395	23395597	Repressed	0	0
chrX	17009902	17039520	chrX	16833629	16856748	Repressed	36996	25641	chrX	23372027	23489871	chrX	23191395	23395597	Repressed	0	0	chrX	23372027	23489871	chrX	23191395	23395597	Repressed	0	0
chrX	13355147	13378519	chrX	13288898	13319953	Promoted	13045	0	chrX	23372027	23489871	chrX	23191395	23395597	Repressed	0	0	chrX	23372027	23489871	chrX	23191395	23395597	Repressed	0	0
chrX	22469697	22527924	chrX	21330443	21420578	Repressed	658	0	chrX	23372027	23489871	chrX	23191395	23395597	Repressed	0	0	chrX	23372027	23489871	chrX	23191395	23395597	Repressed	0	0
chrX	19110772	19139217	chrX	19079030	19110771	Repressed	56929	85375	chrX	23372027	23489871	chrX	23191395	23395597	Repressed	0	0	chrX	23372027	23489871	chrX	23191395	23395597	Repressed	5130	0
chrX	4435475	4467702	chrX	4411970	4435474	Promoted	73602	50097	chrX	23372027	23489871	chrX	23191395	23395597	Repressed	0	0	chrX	23372027	23489871	chrX	23191395	23395597	Repressed	0	0
chrX	19350366	19379225	chrX	18932140	18960300	Repressed	77005	43697	chrX	23372027	23489871	chrX	23191395	23395597	Repressed	0	0	chrX	23372027	23489871	chrX	23191395	23395597	Repressed	0	0
chrX	20127870	20155879	chrX	19618771	19648814	Promoted	3029	0	chrX	23372027	23489871	chrX	23191395	23395597	Repressed	0	0	chrX	23372027	23489871	chrX	23191395	23395597	Repressed	24035	114751
chrX	2434806	2459416	chrX	2127260	2248579	Promoted	0	0	chrX	23372027	23489871	chrX	23191395	23395597	Repressed	0	0	chrX	23372027	23489871	chrX	23191395	23395597	Repressed	10542	0
chrX	22741132	22766352	chrX	22557600	22591765	Repressed	200743	17211	chrX	23372027	23489871	chrX	23191395	23395597	Repressed	0	0	chrX	23372027	23489871	chrX	23191395	23395597	Repressed	0	0
chrX	22108894	22139461	chrX	21929713	21959977	Repressed	321701	501185	chrX	23372027	23489871	chrX	23191395	23395597	Repressed	0	0	chrX	23372027	23489871	chrX	23191395	23395597	Repressed	33231	0
chrX	958133	989556	chrX	777647	810106	Promoted	33891	0	chrX	23372027	23489871	chrX	23191395	23395597	Repressed	0	0	chrX	23372027	23489871	chrX	23191395	23395597	Repressed	0	0
chrX	12090159	12149225	chrX	11911710	11973319	Repressed	66910	17541	chrX	23372027	23489871	chrX	23191395	23395597	Repressed	0	0	chrX	23372027	23489871	chrX	23191395	23395597	Repressed	0	0
chrX	20217184	20254114	chrX	20011058	20038003	Promoted	0	0	chrX	23372027	23489871	chrX	23191395	23395597	Repressed	0	0	chrX	23372027	23489871	chrX	23191395	23395597	Repressed	0	4172
chrX	18960301	18986944	chrX	18785161	18810746	Repressed	71858	0	chrX	23372027	23489871	chrX	23191395	23395597	Repressed	0	0	chrX	23372027	23489871	chrX	23191395	23395597	Repressed	0	0
chrX	12449381	12511741	chrX	12149226	12240930	Repressed	0	71111	chrX	23372027	23489871	chrX	23191395	23395597	Repressed	0	0	chrX	23372027	23489871	chrX	23191395	23395597	Repressed	0	0
chrX	1856842	1915587	chrX	1650596	1718944	Promoted	0	0	chrX	23372027	23489871	chrX	23191395	23395597	Repressed	0	0	chrX	23372027	23489871	chrX	23191395	23395597	Repressed	0	0
chrX	22977338	23070205	chrX	22923557	22977337	Repressed	436949	383168	chrX	23372027	23489871	chrX	23191395	23395597	Repressed	0	0	chrX	23372027	23489871	chrX	23191395	23395597	Repressed	31343	0
chrX	14458527	14490546	chrX	14371673	14458526	Repressed	94290	126310	chrX	23372027	23489871	chrX	23191395	23395597	Repressed	0	0	chrX	23372027	23489871	chrX	23191395	23395597	Repressed	0	0
chrX	3835712	3868355	chrX	1381691	1416888	Promoted	0	6651	chrX	23372027	23489871	chrX	23191395	23395597	Repressed	0	0	chrX	23372027	23489871	chrX	23191395	23395597	Repressed	0	0
chrX	13355147	13378519	chrX	9626782	9651506	Promoted	13045	3469	chrX	23372027	23489871	chrX	23191395	23395597	Repressed	0	0	chrX	23372027	23489871	chrX	23191395	23395597	Repressed	31048	0
chrX	14730209	14791213	chrX	14730209	14762591	Repressed	37073	65695	chrX	23372027	23489871	chrX	23191395	23395597	Repressed	0	0	chrX	23372027	23489871	chrX	23191395	23395597	Repressed	0	0
chrX	1319827	1350285	chrX	777647	810106	Promoted	503	0	chrX	23372027	23489871	chrX	23191395	23395597	Repressed	0	0	chrX	23372027	23489871	chrX	23191395	23395597	Repressed	0	0
chrX	4560329	4589763	chrX	4530188	4560328	Promoted	14968	0	chrX	23372027	23489871	chrX	23191395	23395597	Repressed	0	0	chrX	23372027	23489871	chrX	23191395	23395597	Repressed	0	0
chrX	1589468	1619819	chrX	1560289	1619819	Promoted	73917	44945	chrX	23372027	23489871	chrX	23191395	23395597	Repressed	0	0	chrX	23372027	23489871	chrX	23191395	23395597	Repressed	0	0
chrX	20070005	20127869	chrX	19948979	20038003	Repressed	31039	0	chrX	23372027	23489871	chrX	23191395	23395597	Repressed	0	0	chrX	23372027	23489871	chrX	23191395	23395597	Repressed	0	0
chrX	3809366	3868355	chrX	1856842	1915587	Promoted	0	0	chrX	23372027	23489871	chrX	23191395	23395597	Repressed	0	0	chrX	23372027	23489871	chrX	23191395	23395597	Repressed	0	0
chrX	22469697	22500268	chrX	21747566	21779195	Repressed	658	361970	chrX	23372027	23489871	chrX	23191395	23395597	Repressed	0	0	chrX	23372027	23489871	chrX	23191395	23395597	Repressed	0	0
chrX	14160087	14188195	chrX	14160087	14188195	Repressed	42297	42297	chrX	23372027	23489871	chrX	23191395	23395597	Repressed	0	0	chrX	23372027	23489871	chrX	23191395	23395597	Repressed	0	0
chrX	300764	329992	chrX	178236	199672	Repressed	142645	272965	chrX	23372027	23489871	chrX	23191395	23395597	Repressed	0	0	chrX	23372027	23489871	chrX	23191395	23395597	Repressed	117586	0
chrX	22891689	22923556	chrX	22557600	22591765	Repressed	351300	17211	chrX	23372027	23489871	chrX	23191395	23395597	Repressed	0	0	chrX	23372027	23489871	chrX	23191395	23395597	Repressed	0	0
chrX	6269037	6299817	chrX	5879167	5905970	Promoted	0	6053	chrX	23372027	23489871	chrX	23191395	23395597	Repressed	0	0	chrX	23372027	23489871	chrX	23191395	23395597	Repressed	0	0
chrX	23519646	23542271	chrX	23162907	23217366	Repressed	979257	622518	chrX	23372027	23489871	chrX	23191395	23395597	Repressed	0	0	chrX	23372027	23489871	chrX	23191395	23395597	Repressed	0	0
chrX	12869802	12903519	chrX	12750549	12781638	Repressed	7226	0	chrX	23372027	23489871	chrX	23191395	23395597	Repressed	0	0	chrX	23372027	23489871	chrX	23191395	23395597	Repressed	31027	0
chrX	329993	356014	chrX	120246	150660	Repressed	116623	321977	chrX	23372027	23489871	chrX	23191395	23395597	Repressed	0	0	chrX	23372027	23489871	chrX	23191395	23395597	Repressed	0	0
chrX	4138475	4170629	chrX	3901977	3929942	Repressed	10419	20409	chrX	23372027	23489871	chrX	23191395	23395597	Repressed	0	0	chrX	23372027	23489871	chrX	23191395	23395597	Repressed	0	0
chrX	20011058	20038003	chrX	18932140	18960300	Repressed	0	43697	chrX	23372027	23489871	chrX	23191395	23395597	Repressed	0	0	chrX	23372027	23489871	chrX	23191395	23395597	Repressed	0	0
chrX	17369543	17400121	chrX	17009902	17039520	Repressed	17094	36996	chrX	23372027	23489871	chrX	23191395	23395597	Repressed	0	0	chrX	23372027	23489871	chrX	23191395	23395597	Repressed	0	0
chrX	16321926	16350000	chrX	16290550	16321925	Promoted	8563	0	chrX	23372027	23489871	chrX	23191395	23395597	Repressed	0	0	chrX	23372027	23489871	chrX	23191395	23395597	Repressed	22568	0
chrX	7472603	7499984	chrX	7383301	7413151	Repressed	151281	61979	chrX	23372027	23489871	chrX	23191395	23395597	Repressed	0	0	chrX	23372027	23489871	chrX	23191395	23395597	Repressed	17808	10418
chrX	20127870	20155879	chrX	20127870	20155879	Repressed	3029	3029	chrX	23372027	23489871	chrX	23191395	23395597	Repressed	0	0	chrX	23372027	23489871	chrX	23191395	23395597	Repressed	0	0
chrX	22353050	22432374	chrX	21929713	21990743	Repressed	28788	470419	chrX	23372027	23489871	chrX	23191395	23395597	Repressed	0	0	chrX	23372027	23489871	chrX	23191395	23395597	Repressed	0	0
chrX	7918542	7949242	chrX	7918542	7949242	Promoted	10053	10053	chrX	23372027	23489871	chrX	23191395	23395597	Repressed	28944	0	chrX	23372027	23489871	chrX	23191395	23395597	Repressed	0	0
chrX	21448903	21479918	chrX	21448903	21479918	Repressed	63307	63307	chrX	23372027	23489871	chrX	23191395	23395597	Repressed	0	0	chrX	23372027	23489871	chrX	23191395	23395597	Repressed	0	0
chrX	19799946	19831219	chrX	19046137	19079029	Repressed	27989	117117	chrX	23372027	23489871	chrX	23191395	23395597	Repressed	0	0	chrX	23372027	23489871	chrX	23191395	23395597	Repressed	6378	0
chrX	10798186	10829274	chrX	9476984	9508022	Promoted	7296	44949	chrX	23372027	23489871	chrX	23191395	23395597	Repressed	0	0	chrX	23372027	23489871	chrX	23191395	23395597	Repressed	0	0
chrX	3835712	3868355	chrX	2913433	2933287	Repressed	0	116637	chrX	23372027	23489871	chrX	23191395	23395597	Repressed	0	0	chrX	23372027	23489871	chrX	23191395	23395597	Repressed	33087	0
chrX	19292372	19350365	chrX	19255701	19292371	Repressed	19011	0	chrX	23372027	23489871	chrX	23191395	23395597	Repressed	0	0	chrX	23372027	23489871	chrX	23191395	23395597	Repressed	0	0
chrX	22766353	22799984	chrX	21479919	21508125	Repressed	225964	94323	chrX	23372027	23489871	chrX	23191395	23395597	Repressed	0	0	chrX	23372027	23489871	chrX	23191395	23395597	Repressed	0	0
chrX	630656	658640	chrX	605164	630655	Promoted	0	0	chrX	23372027	23489871	chrX	23191395	23395597	Repressed	0	0	chrX	23372027	23489871	chrX	23191395	23395597	Repressed	26278	0
chrX	18960301	18986944	chrX	18719766	18747804	Repressed	71858	42030	chrX	23372027	23489871	chrX	23191395	23395597	Repressed	0	0	chrX	23372027	23489871	chrX	23191395	23395597	Repressed	0	0
chrX	14160087	14188195	chrX	13469032	13499609	Repressed	42297	47590	chrX	23372027	23489871	chrX	23191395	23395597	Repressed	0	0	chrX	23372027	23489871	chrX	23191395	23395597	Repressed	0	0
chrX	2877846	2913432	chrX	2847406	2877845	Repressed	81050	50610	chrX	23372027	23489871	chrX	23191395	23395597	Repressed	0	0	chrX	23372027	23489871	chrX	23191395	23395597	Repressed	0	0
chrX	3835712	3868355	chrX	3092052	3121691	Repressed	0	295256	chrX	23372027	23489871	chrX	23191395	23395597	Repressed	0	0	chrX	23372027	23489871	chrX	23191395	23395597	Repressed	4554	0
chrX	12536939	12577455	chrX	12332112	12360584	Repressed	7658	11409	chrX	23372027	23489871	chrX	23191395	23395597	Repressed	0	0	chrX	23372027	23489871	chrX	23191395	23395597	Repressed	30085	0
chrX	22019155	22050513	chrX	21899996	21929712	Repressed	410649	514400	chrX	23372027	23489871	chrX	23191395	23395597	Repressed	103727	0	chrX	23372027	23489871	chrX	23191395	23395597	Repressed	0	0
chrX	20791960	20821512	chrX	20038004	20070004	Repressed	208619	13066	chrX	23372027	23489871	chrX	23191395	23395597	Repressed	0	0	chrX	23372027	23489871	chrX	23191395	23395597	Repressed	0	0
chrX	1259004	1291427	chrX	11248	59043	Promoted	40089	413594	chrX	23372027	23489871	chrX	23191395	23395597	Repressed	0	0	chrX	23372027	23489871	chrX	23191395	23395597	Repressed	0	0
chrX	21179859	21210208	chrX	20791960	20821512	Repressed	21548	208619	chrX	23372027	23489871	chrX	23191395	23395597	Repressed	0	0	chrX	23372027	23489871	chrX	23191395	23395597	Repressed	0	0
chrX	4713609	4739301	chrX	4671894	4739301	Repressed	7997	0	chrX	23372027	23489871	chrX	23191395	23395597	Repressed	0	0	chrX	23372027	23489871	chrX	23191395	23395597	Repressed	0	0
chrX	3809366	3835711	chrX	1468293	1495858	Promoted	25459	0	chrX	23372027	23489871	chrX	23191395	23395597	Repressed	0	0	chrX	23372027	23489871	chrX	23191395	23395597	Repressed	0	0
chrX	3332266	3360657	chrX	3180148	3303927	Repressed	127418	184148	chrX	23372027	23489871	chrX	23191395	23395597	Repressed	0	0	chrX	23372027	23489871	chrX	23191395	23395597	Repressed	0	0
chrX	2042670	2072101	chrX	478964	509351	Promoted	0	5829	chrX	23372027	23489871	chrX	23191395	23395597	Repressed	0	0	chrX	23372027	23489871	chrX	23191395	23395597	Repressed	0	0
chrX	1082186	1108906	chrX	1050625	1082185	Promoted	38810	7249	chrX	23372027	23489871	chrX	23191395	23395597	Repressed	0	0	chrX	23372027	23489871	chrX	23191395	23395597	Repressed	34343	0
chrX	13107235	13139864	chrX	12810764	12844253	Repressed	16798	49983	chrX	23372027	23489871	chrX	23191395	23395597	Repressed	0	0	chrX	23372027	23489871	chrX	23191395	23395597	Repressed	0	0
chrX	23162907	23217366	chrX	23130155	23162906	Repressed	622518	589766	chrX	23372027	23489871	chrX	23191395	23395597	Repressed	0	0	chrX	23372027	23489871	chrX	23191395	23395597	Repressed	18965	0
chrX	22829795	22891688	chrX	21365077	21391172	Repressed	289406	0	chrX	23372027	23489871	chrX	23191395	23395597	Repressed	0	0	chrX	23372027	23489871	chrX	23191395	23395597	Repressed	0	0
chrX	3960772	3991842	chrX	2188991	2220155	Promoted	6350	9797	chrX	23372027	23489871	chrX	23191395	23395597	Repressed	0	0	chrX	23372027	23489871	chrX	23191395	23395597	Repressed	0	0
chrX	20821513	20842200	chrX	20700094	20726692	Repressed	187931	177940	chrX	23372027	23489871	chrX	23191395	23395597	Repressed	0	0	chrX	23372027	23489871	chrX	23191395	23395597	Repressed	0	23077
chrX	5759930	5788888	chrX	3180148	3210038	Promoted	0	278037	chrX	23191395	23336797	chrX	23191395	23281514	Repressed	0	0	chrX	23191395	23336797	chrX	23191395	23281514	Repressed	0	34299
chrX	14518733	14557672	chrX	14006762	14041075	Repressed	27164	9564	chrX	23191395	23336797	chrX	23191395	23281514	Repressed	0	0	chrX	23191395	23336797	chrX	23191395	23281514	Repressed	0	32004
chrX	20758528	20791959	chrX	20637285	20669854	Repressed	236374	115131	chrX	23191395	23336797	chrX	23191395	23281514	Repressed	0	0	chrX	23191395	23336797	chrX	23191395	23281514	Repressed	0	228834
chrX	22708686	22741131	chrX	21391173	21420578	Repressed	168297	5577	chrX	23191395	23336797	chrX	23191395	23281514	Repressed	0	60363	chrX	23191395	23336797	chrX	23191395	23281514	Repressed	38811	0
chrX	20940112	20972401	chrX	20610094	20637284	Repressed	57730	87940	chrX	23191395	23336797	chrX	23191395	23281514	Repressed	0	0	chrX	23191395	23336797	chrX	23191395	23281514	Repressed	0	0
chrX	16949809	16981632	chrX	16884308	16915141	Repressed	66922	1421	chrX	23191395	23336797	chrX	23191395	23281514	Repressed	0	41009	chrX	23191395	23336797	chrX	23191395	23281514	Repressed	0	0
chrX	22741132	22829794	chrX	21531649	21602950	Repressed	200743	146053	chrX	23191395	23336797	chrX	23191395	23281514	Repressed	0	0	chrX	23191395	23336797	chrX	23191395	23281514	Repressed	81155	24096
chrX	20880700	20940111	chrX	20552963	20579897	Repressed	90020	30809	chrX	23191395	23336797	chrX	23191395	23281514	Repressed	0	0	chrX	23191395	23336797	chrX	23191395	23281514	Repressed	0	0
chrX	2999692	3028070	chrX	2847406	2877845	Repressed	202896	50610	chrX	23191395	23336797	chrX	23191395	23281514	Repressed	0	19400	chrX	23191395	23336797	chrX	23191395	23281514	Repressed	0	58096
chrX	6326210	6361899	chrX	5759930	5788888	Promoted	8886	0	chrX	23191395	23336797	chrX	23191395	23281514	Repressed	0	0	chrX	23191395	23336797	chrX	23191395	23281514	Repressed	0	0
chrX	5070441	5099424	chrX	4955344	4980855	Repressed	0	27515	chrX	23191395	23336797	chrX	23191395	23281514	Repressed	0	0	chrX	23191395	23336797	chrX	23191395	23281514	Repressed	0	0
chrX	22619975	22650740	chrX	22050514	22080999	Repressed	79586	380163	chrX	23191395	23336797	chrX	23191395	23281514	Repressed	0	0	chrX	23191395	23336797	chrX	23191395	23281514	Repressed	0	0
chrX	22799985	22829794	chrX	20726693	20758527	Repressed	259596	204539	chrX	23191395	23336797	chrX	23191395	23281514	Repressed	0	0	chrX	23191395	23336797	chrX	23191395	23281514	Repressed	18906	46751
chrX	14290309	14307844	chrX	14160087	14188195	Repressed	57454	42297	chrX	23191395	23336797	chrX	23191395	23281514	Repressed	0	0	chrX	23191395	23336797	chrX	23191395	23281514	Repressed	0	0
chrX	12360585	12388142	chrX	12178102	12209200	Repressed	39882	102841	chrX	23191395	23336797	chrX	23191395	23281514	Repressed	0	0	chrX	23191395	23336797	chrX	23191395	23281514	Repressed	0	0
chrX	10920736	10981176	chrX	10920736	10948785	Repressed	54677	54677	chrX	23191395	23336797	chrX	23191395	23281514	Repressed	0	0	chrX	23191395	23336797	chrX	23191395	23281514	Repressed	0	0
chrX	11876789	11911709	chrX	9840812	9873354	Promoted	0	2980	chrX	23191395	23336797	chrX	23191395	23281514	Repressed	0	0	chrX	23191395	23336797	chrX	23191395	23281514	Repressed	0	0
chrX	20972402	21031623	chrX	20842201	20880699	Repressed	0	149432	chrX	23191395	23336797	chrX	23191395	23281514	Repressed	0	0	chrX	23191395	23336797	chrX	23191395	23281514	Repressed	0	0
chrX	10470339	10504318	chrX	9626782	9651506	Promoted	0	3469	chrX	23191395	23336797	chrX	23191395	23281514	Repressed	0	0	chrX	23191395	23336797	chrX	23191395	23281514	Repressed	0	0
chrX	19500732	19525008	chrX	19476447	19500731	Promoted	0	9430	chrX	23191395	23336797	chrX	23191395	23281514	Repressed	0	0	chrX	23191395	23336797	chrX	23191395	23281514	Repressed	0	0
chrX	2548695	2578439	chrX	2518391	2548694	Repressed	30210	59955	chrX	23191395	23336797	chrX	23191395	23281514	Repressed	0	0	chrX	23191395	23336797	chrX	23191395	23281514	Repressed	0	0
chrX	9745259	9812807	chrX	9691314	9745258	Repressed	0	4311	chrX	23191395	23336797	chrX	23191395	23281514	Repressed	0	18509	chrX	23191395	23336797	chrX	23191395	23281514	Repressed	0	0
chrX	7978810	8010674	chrX	3809366	3835711	Promoted	19017	25459	chrX	23191395	23336797	chrX	23191395	23281514	Repressed	0	0	chrX	23191395	23336797	chrX	23191395	23281514	Repressed	0	11026
chrX	3028071	3092051	chrX	2999692	3061118	Repressed	231275	202896	chrX	23191395	23336797	chrX	23191395	23281514	Repressed	0	59079	chrX	23191395	23336797	chrX	23191395	23281514	Repressed	0	0
chrX	21302021	21330442	chrX	21179859	21210208	Repressed	0	21548	chrX	23191395	23336797	chrX	23191395	23281514	Repressed	0	0	chrX	23191395	23336797	chrX	23191395	23281514	Repressed	0	0
chrX	5314342	5340447	chrX	5282128	5314341	Promoted	0	13493	chrX	23191395	23336797	chrX	23191395	23281514	Repressed	0	0	chrX	23191395	23336797	chrX	23191395	23281514	Repressed	0	0
chrX	13979068	14041075	chrX	13833404	13889559	Repressed	0	0	chrX	23191395	23336797	chrX	23191395	23281514	Repressed	0	0	chrX	23191395	23336797	chrX	23191395	23281514	Repressed	69218	0
chrX	3775890	3835711	chrX	3713337	3775889	Promoted	25459	10565	chrX	23191395	23336797	chrX	23191395	23281514	Repressed	0	0	chrX	23191395	23336797	chrX	23191395	23281514	Repressed	0	0
chrX	3749949	3775889	chrX	3544301	3570406	Promoted	47177	55728	chrX	23191395	23336797	chrX	23191395	23281514	Repressed	18441	0	chrX	23191395	23336797	chrX	23191395	23281514	Repressed	0	0
chrX	2434806	2459416	chrX	2042670	2072101	Promoted	0	0	chrX	23191395	23336797	chrX	23191395	23281514	Repressed	0	0	chrX	23191395	23336797	chrX	23191395	23281514	Repressed	42596	0
chrX	20552963	20579897	chrX	20516033	20579897	Repressed	30809	0	chrX	23191395	23336797	chrX	23191395	23281514	Repressed	30766	0	chrX	23191395	23336797	chrX	23191395	23281514	Repressed	20128	18285
chrX	14371673	14427357	chrX	14335882	14371672	Repressed	138818	103027	chrX	23191395	23336797	chrX	23191395	23281514	Repressed	0	214587	chrX	23191395	23336797	chrX	23191395	23281514	Repressed	0	0
chrX	9599132	9626781	chrX	8219179	8251935	Promoted	0	0	chrX	23191395	23336797	chrX	23191395	23281514	Repressed	0	3656	chrX	23191395	23336797	chrX	23191395	23281514	Repressed	33328	0
chrX	4049540	4074026	chrX	3151938	3210038	Repressed	53532	278037	chrX	23191395	23336797	chrX	23191395	23281514	Repressed	0	11535	chrX	23191395	23336797	chrX	23191395	23281514	Repressed	0	0
chrX	15389625	15418992	chrX	15154975	15176813	Repressed	28018	68293	chrX	23191395	23336797	chrX	23191395	23281514	Repressed	0	0	chrX	23191395	23336797	chrX	23191395	23281514	Repressed	0	6988
chrX	22708686	22741131	chrX	20552963	20579897	Repressed	168297	30809	chrX	23191395	23336797	chrX	23191395	23281514	Repressed	0	45298	chrX	23191395	23336797	chrX	23191395	23281514	Repressed	0	136438
chrX	3901977	3929942	chrX	1350286	1381690	Promoted	20409	0	chrX	23191395	23336797	chrX	23191395	23281514	Repressed	0	81767	chrX	23191395	23336797	chrX	23191395	23281514	Repressed	0	40621
chrX	8816602	8851640	chrX	8694515	8729615	Repressed	22112	0	chrX	23191395	23336797	chrX	23191395	23281514	Repressed	0	0	chrX	23191395	23336797	chrX	23191395	23281514	Repressed	0	0
chrX	12927573	12963482	chrX	12750549	12781638	Repressed	16330	0	chrX	23191395	23336797	chrX	23191395	23281514	Repressed	0	73724	chrX	23191395	23336797	chrX	23191395	23281514	Repressed	0	6597
chrX	1684057	1718944	chrX	1495859	1532828	Promoted	0	0	chrX	23191395	23336797	chrX	23191395	23281514	Repressed	0	0	chrX	23191395	23336797	chrX	23191395	23281514	Repressed	0	1855
chrX	14942436	14969074	chrX	14879685	14910364	Repressed	82848	50901	chrX	23191395	23336797	chrX	23191395	23281514	Repressed	0	36795	chrX	23191395	23336797	chrX	23191395	23281514	Repressed	24096	0
chrX	14608732	14640375	chrX	14557673	14583722	Repressed	23398	1114	chrX	23191395	23336797	chrX	23191395	23281514	Repressed	0	3454	chrX	23191395	23336797	chrX	23191395	23281514	Repressed	0	0
chrX	20311549	20341050	chrX	19799946	19831219	Repressed	70541	27989	chrX	23191395	23336797	chrX	23191395	23281514	Repressed	0	0	chrX	23191395	23336797	chrX	23191395	23281514	Repressed	0	67347
chrX	22410433	22432374	chrX	22353050	22379274	Repressed	28788	81888	chrX	23191395	23336797	chrX	23191395	23281514	Repressed	0	0	chrX	23191395	23336797	chrX	23191395	23281514	Repressed	0	12435
chrX	4229959	4263782	chrX	4138475	4170629	Repressed	97593	10419	chrX	23191395	23336797	chrX	23191395	23281514	Repressed	0	0	chrX	23191395	23336797	chrX	23191395	23281514	Repressed	0	674
chrX	22650741	22683117	chrX	21210209	21241413	Repressed	110352	0	chrX	23191395	23336797	chrX	23191395	23281514	Repressed	0	2760	chrX	23191395	23336797	chrX	23191395	23281514	Repressed	0	5227
chrX	20430051	20456504	chrX	19799946	19831219	Repressed	14182	27989	chrX	23191395	23336797	chrX	23191395	23281514	Repressed	0	0	chrX	23191395	23336797	chrX	23191395	23281514	Repressed	173551	0
chrX	22353050	22432374	chrX	21747566	21808903	Repressed	28788	361970	chrX	23191395	23336797	chrX	23191395	23281514	Repressed	0	3275	chrX	23191395	23336797	chrX	23191395	23281514	Repressed	0	0
chrX	12209201	12240930	chrX	12149226	12209200	Repressed	71111	102841	chrX	23191395	23336797	chrX	23191395	23281514	Repressed	0	0	chrX	23191395	23336797	chrX	23191395	23281514	Repressed	0	0
chrX	20311549	20341050	chrX	18241246	18268694	Promoted	70541	105798	chrX	23191395	23336797	chrX	23191395	23281514	Repressed	0	0	chrX	23191395	23336797	chrX	23191395	23281514	Repressed	0	38933
chrX	11776549	11821779	chrX	10050663	10084851	Promoted	0	0	chrX	23191395	23336797	chrX	23191395	23281514	Repressed	0	0	chrX	23191395	23336797	chrX	23191395	23281514	Repressed	0	0
chrX	4560329	4589763	chrX	2127260	2160275	Promoted	14968	0	chrX	23191395	23336797	chrX	23191395	23281514	Repressed	0	0	chrX	23191395	23336797	chrX	23191395	23281514	Repressed	0	0
chrX	16061240	16111131	chrX	16061240	16078502	Repressed	0	2747	chrX	23191395	23336797	chrX	23191395	23281514	Repressed	0	0	chrX	23191395	23336797	chrX	23191395	23281514	Repressed	0	99967
chrX	12388143	12418101	chrX	12121078	12149225	Repressed	41371	97829	chrX	23191395	23336797	chrX	23191395	23281514	Repressed	0	0	chrX	23191395	23336797	chrX	23191395	23281514	Repressed	0	97879
chrX	17167164	17186745	chrX	16833629	16856748	Repressed	6194	25641	chrX	23191395	23336797	chrX	23191395	23281514	Repressed	24737	0	chrX	23191395	23336797	chrX	23191395	23281514	Repressed	0	0
chrX	8816602	8851640	chrX	8760171	8790686	Repressed	22112	43014	chrX	23191395	23336797	chrX	23191395	23281514	Repressed	0	483	chrX	23191395	23336797	chrX	23191395	23281514	Repressed	0	23215
chrX	20972402	21000236	chrX	20726693	20758527	Repressed	29895	204539	chrX	23191395	23336797	chrX	23191395	23281514	Repressed	0	0	chrX	23191395	23336797	chrX	23191395	23281514	Repressed	0	0
chrX	2042670	2072101	chrX	1350286	1381690	Promoted	0	0	chrX	23191395	23336797	chrX	23191395	23281514	Repressed	0	0	chrX	23191395	23336797	chrX	23191395	23281514	Repressed	0	14676
chrX	12536939	12577455	chrX	12418102	12449380	Repressed	7658	10092	chrX	23191395	23336797	chrX	23191395	23281514	Repressed	106176	71348	chrX	23191395	23336797	chrX	23191395	23281514	Repressed	0	66936
chrX	15366313	15389624	chrX	14160087	14188195	Repressed	20543	42297	chrX	23191395	23336797	chrX	23191395	23281514	Repressed	0	0	chrX	23191395	23336797	chrX	23191395	23281514	Repressed	0	102257
chrX	23459345	23489871	chrX	23130155	23162906	Repressed	918956	589766	chrX	23191395	23336797	chrX	23191395	23281514	Repressed	0	45981	chrX	23191395	23336797	chrX	23191395	23281514	Repressed	0	0
chrX	5759930	5788888	chrX	4346725	4381234	Promoted	0	0	chrX	23191395	23336797	chrX	23191395	23281514	Repressed	0	0	chrX	23191395	23336797	chrX	23191395	23281514	Repressed	0	0
chrX	22591766	22619974	chrX	21179859	21210208	Repressed	51377	21548	chrX	23191395	23336797	chrX	23191395	23281514	Repressed	0	0	chrX	23191395	23336797	chrX	23191395	23281514	Repressed	0	0
chrX	8969657	9002469	chrX	8729616	8760170	Repressed	20878	12459	chrX	23191395	23336797	chrX	23191395	23281514	Repressed	0	0	chrX	23191395	23336797	chrX	23191395	23281514	Repressed	0	0
chrX	15366313	15449904	chrX	15211180	15272057	Repressed	0	53910	chrX	23191395	23336797	chrX	23191395	23281514	Repressed	0	0	chrX	23191395	23336797	chrX	23191395	23281514	Repressed	0	0
chrX	15508617	15539985	chrX	15389625	15418992	Repressed	23552	28018	chrX	23191395	23336797	chrX	23191395	23281514	Repressed	3796	23437	chrX	23191395	23336797	chrX	23191395	23281514	Repressed	0	0
chrX	7528856	7560693	chrX	3544301	3570406	Promoted	124901	55728	chrX	23191395	23336797	chrX	23191395	23281514	Repressed	0	30619	chrX	23191395	23336797	chrX	23191395	23281514	Repressed	0	0
chrX	5189047	5220045	chrX	4713609	4739301	Repressed	107789	7997	chrX	23191395	23336797	chrX	23191395	23281514	Repressed	0	80020	chrX	23191395	23336797	chrX	23191395	23281514	Repressed	0	2157
chrX	22353050	22379274	chrX	22108894	22139461	Repressed	81888	321701	chrX	23191395	23336797	chrX	23191395	23281514	Repressed	0	0	chrX	23191395	23336797	chrX	23191395	23281514	Repressed	0	45582
chrX	9929788	9953591	chrX	9389918	9420099	Repressed	52956	32126	chrX	23191395	23336797	chrX	23191395	23281514	Repressed	0	0	chrX	23191395	23336797	chrX	23191395	23281514	Repressed	14676	165160
chrX	777647	810106	chrX	300764	329992	Promoted	0	142645	chrX	23191395	23336797	chrX	23191395	23281514	Repressed	0	0	chrX	23191395	23336797	chrX	23191395	23281514	Repressed	0	32565
chrX	4170630	4199763	chrX	4138475	4170629	Repressed	42574	10419	chrX	23191395	23336797	chrX	23191395	23281514	Repressed	0	13145	chrX	23191395	23336797	chrX	23191395	23281514	Repressed	0	0
chrX	4671894	4713608	chrX	2578440	2608342	Promoted	0	307	chrX	23191395	23336797	chrX	23191395	23281514	Repressed	0	0	chrX	23191395	23336797	chrX	23191395	23281514	Repressed	0	0
chrX	23427847	23459344	chrX	22353050	22379274	Repressed	887458	81888	chrX	23191395	23336797	chrX	23191395	23281514	Repressed	0	3631	chrX	23191395	23336797	chrX	23191395	23281514	Repressed	0	0
chrX	23191395	23217366	chrX	22923557	22949619	Repressed	651006	383168	chrX	23191395	23336797	chrX	23191395	23281514	Repressed	0	151129	chrX	23191395	23336797	chrX	23191395	23281514	Repressed	0	0
chrX	20127870	20155879	chrX	19890014	19920540	Repressed	3029	30308	chrX	23191395	23336797	chrX	23191395	23281514	Repressed	0	0	chrX	23191395	23336797	chrX	23191395	23281514	Repressed	0	0
chrX	3634078	3663749	chrX	3634078	3663749	Repressed	38525	38525	chrX	23191395	23336797	chrX	23191395	23281514	Repressed	0	36372	chrX	23191395	23336797	chrX	23191395	23281514	Repressed	0	23077
chrX	3713337	3749948	chrX	2608343	2642580	Promoted	10565	0	chrX	23191395	23336797	chrX	23191395	23281514	Repressed	0	0	chrX	23191395	23336797	chrX	23191395	23281514	Repressed	44684	0
chrX	11821780	11849507	chrX	11701300	11736102	Promoted	0	0	chrX	23191395	23336797	chrX	23191395	23281514	Repressed	0	0	chrX	23191395	23336797	chrX	23191395	23281514	Repressed	0	0
chrX	1793130	1832775	chrX	1771654	1793129	Repressed	7790	0	chrX	23191395	23336797	chrX	23191395	23281514	Repressed	0	0	chrX	23191395	23336797	chrX	23191395	23281514	Repressed	0	13113
chrX	23427847	23459344	chrX	21899996	21929712	Repressed	887458	514400	chrX	23191395	23336797	chrX	23191395	23281514	Repressed	0	0	chrX	23191395	23336797	chrX	23191395	23281514	Repressed	0	0
chrX	14518733	14557672	chrX	14290309	14307844	Repressed	27164	57454	chrX	23191395	23336797	chrX	23191395	23281514	Repressed	0	9982	chrX	23191395	23336797	chrX	23191395	23281514	Repressed	23077	0
chrX	3061119	3092051	chrX	2877846	2913432	Repressed	264323	81050	chrX	23191395	23336797	chrX	23191395	23281514	Repressed	0	0	chrX	23191395	23336797	chrX	23191395	23281514	Repressed	0	0
chrX	22619975	22650740	chrX	21508126	21531648	Repressed	79586	122530	chrX	23191395	23336797	chrX	23191395	23281514	Repressed	0	0	chrX	23191395	23336797	chrX	23191395	23281514	Repressed	0	0
chrX	14006762	14041075	chrX	13979068	14041075	Repressed	9564	0	chrX	23191395	23336797	chrX	23191395	23281514	Repressed	0	0	chrX	23191395	23336797	chrX	23191395	23281514	Repressed	0	290
chrX	5495029	5519667	chrX	2248580	2280032	Promoted	68324	0	chrX	23191395	23336797	chrX	23191395	23281514	Repressed	0	0	chrX	23191395	23336797	chrX	23191395	23281514	Repressed	0	0
chrX	11117555	11163293	chrX	10798186	10863111	Promoted	0	0	chrX	23191395	23336797	chrX	23191395	23281514	Repressed	0	0	chrX	23191395	23336797	chrX	23191395	23281514	Repressed	0	0
chrX	6181452	6206157	chrX	1895561	1915587	Promoted	25580	0	chrX	23191395	23336797	chrX	23191395	23281514	Repressed	0	0	chrX	23191395	23336797	chrX	23191395	23281514	Repressed	0	0
chrX	10113293	10167540	chrX	9953592	9989496	Repressed	40476	76760	chrX	23191395	23336797	chrX	23191395	23281514	Repressed	178222	0	chrX	23191395	23336797	chrX	23191395	23281514	Repressed	0	74189
chrX	10798186	10829274	chrX	9116916	9148200	Promoted	7296	0	chrX	23191395	23336797	chrX	23191395	23281514	Repressed	0	39	chrX	23191395	23336797	chrX	23191395	23281514	Repressed	0	0
chrX	21632889	21660115	chrX	21572544	21602950	Repressed	247293	186948	chrX	23191395	23336797	chrX	23191395	23281514	Repressed	0	0	chrX	23191395	23336797	chrX	23191395	23281514	Repressed	0	0
chrX	19980879	20038003	chrX	19799946	19831219	Repressed	0	27989	chrX	23191395	23336797	chrX	23191395	23281514	Repressed	0	0	chrX	23191395	23336797	chrX	23191395	23281514	Repressed	0	0
chrX	13833404	13861716	chrX	13799413	13833403	Repressed	3026	0	chrX	23191395	23336797	chrX	23191395	23281514	Repressed	0	0	chrX	23191395	23336797	chrX	23191395	23281514	Repressed	1645	17608
chrX	20011058	20038003	chrX	19920541	19948978	Repressed	0	60835	chrX	23191395	23336797	chrX	23191395	23281514	Repressed	16065	0	chrX	23191395	23336797	chrX	23191395	23281514	Repressed	25105	0
chrX	16771756	16800153	chrX	14217375	14251230	Promoted	0	0	chrX	23191395	23336797	chrX	23191395	23281514	Repressed	0	0	chrX	23191395	23336797	chrX	23191395	23281514	Repressed	109877	0
chrX	3418535	3451334	chrX	3389163	3418534	Repressed	36741	69541	chrX	23191395	23336797	chrX	23191395	23281514	Repressed	0	34238	chrX	23191395	23336797	chrX	23191395	23281514	Repressed	0	0
chrX	20127870	20155879	chrX	20070005	20102647	Repressed	3029	45067	chrX	23191395	23336797	chrX	23191395	23281514	Repressed	0	0	chrX	23191395	23336797	chrX	23191395	23281514	Repressed	27566	0
chrX	11485198	11517489	chrX	11220857	11248806	Repressed	27968	57226	chrX	23191395	23336797	chrX	23191395	23281514	Repressed	0	0	chrX	23191395	23336797	chrX	23191395	23281514	Repressed	0	33328
chrX	3835712	3868355	chrX	2397668	2434805	Promoted	0	11173	chrX	23191395	23336797	chrX	23191395	23281514	Repressed	5080	0	chrX	23191395	23336797	chrX	23191395	23281514	Repressed	0	0
chrX	3809366	3835711	chrX	605164	630655	Promoted	25459	0	chrX	23191395	23336797	chrX	23191395	23281514	Repressed	0	0	chrX	23191395	23336797	chrX	23191395	23281514	Repressed	0	10527
chrX	23427847	23459344	chrX	22229365	22262392	Repressed	887458	198770	chrX	1895561	2319143	chrX	1856842	2220155	Promoted	0	0	chrX	1895561	2319143	chrX	1856842	2220155	Promoted	0	0
chrX	12536939	12577455	chrX	12030680	12060836	Repressed	7658	7431	chrX	1895561	2319143	chrX	1856842	2220155	Promoted	0	0	chrX	1895561	2319143	chrX	1856842	2220155	Promoted	0	0
chrX	7918542	7949242	chrX	4322257	4346724	Promoted	10053	14651	chrX	1895561	2319143	chrX	1856842	2220155	Promoted	0	0	chrX	1895561	2319143	chrX	1856842	2220155	Promoted	0	0
chrX	3686200	3713336	chrX	2160276	2188990	Promoted	0	0	chrX	1895561	2319143	chrX	1856842	2220155	Promoted	0	0	chrX	1895561	2319143	chrX	1856842	2220155	Promoted	0	0
chrX	18300174	18328426	chrX	18241246	18268694	Repressed	46066	105798	chrX	1895561	2319143	chrX	1856842	2220155	Promoted	0	0	chrX	1895561	2319143	chrX	1856842	2220155	Promoted	0	0
chrX	2072102	2102457	chrX	1740839	1771653	Promoted	0	13189	chrX	1895561	2319143	chrX	1856842	2220155	Promoted	0	0	chrX	1895561	2319143	chrX	1856842	2220155	Promoted	0	0
chrX	22741132	22799984	chrX	21747566	21808903	Repressed	200743	361970	chrX	1895561	2319143	chrX	1856842	2220155	Promoted	0	0	chrX	1895561	2319143	chrX	1856842	2220155	Promoted	0	0
chrX	2877846	2913432	chrX	2160276	2188990	Promoted	81050	0	chrX	1895561	2319143	chrX	1856842	2220155	Promoted	0	0	chrX	1895561	2319143	chrX	1856842	2220155	Promoted	0	0
chrX	9091741	9148200	chrX	9062417	9116915	Promoted	0	0	chrX	1895561	2319143	chrX	1856842	2220155	Promoted	0	0	chrX	1895561	2319143	chrX	1856842	2220155	Promoted	0	0
chrX	777647	810106	chrX	777647	810106	Promoted	0	0	chrX	1895561	2319143	chrX	1856842	2220155	Promoted	0	0	chrX	1895561	2319143	chrX	1856842	2220155	Promoted	0	0
chrX	20282957	20311548	chrX	20070005	20102647	Repressed	51102	45067	chrX	1895561	2319143	chrX	1856842	2220155	Promoted	0	0	chrX	1895561	2319143	chrX	1856842	2220155	Promoted	0	0
chrX	8939350	8969656	chrX	8790687	8816601	Repressed	33361	57151	chrX	1895561	2319143	chrX	1856842	2220155	Promoted	0	0	chrX	1895561	2319143	chrX	1856842	2220155	Promoted	0	0
chrX	5374909	5397049	chrX	4955344	4980855	Repressed	17981	27515	chrX	1895561	2319143	chrX	1856842	2220155	Promoted	0	0	chrX	1895561	2319143	chrX	1856842	2220155	Promoted	0	0
chrX	9929788	9953591	chrX	9873355	9903949	Repressed	52956	0	chrX	1895561	2319143	chrX	1856842	2220155	Promoted	0	0	chrX	1895561	2319143	chrX	1856842	2220155	Promoted	40945	2226
chrX	22708686	22741131	chrX	21448903	21479918	Repressed	168297	63307	chrX	1895561	2319143	chrX	1856842	2220155	Promoted	0	0	chrX	1895561	2319143	chrX	1856842	2220155	Promoted	0	0
chrX	3835712	3868355	chrX	2700800	2727571	Promoted	0	0	chrX	1895561	2319143	chrX	1856842	2220155	Promoted	0	0	chrX	1895561	2319143	chrX	1856842	2220155	Promoted	0	0
chrX	22949620	22977337	chrX	21179859	21210208	Repressed	409231	21548	chrX	1895561	2319143	chrX	1856842	2220155	Promoted	0	0	chrX	1895561	2319143	chrX	1856842	2220155	Promoted	0	0
chrX	21302021	21330442	chrX	21241414	21274206	Repressed	0	9160	chrX	1895561	2319143	chrX	1856842	2220155	Promoted	0	0	chrX	1895561	2319143	chrX	1856842	2220155	Promoted	0	0
chrX	20430051	20456504	chrX	20430051	20456504	Repressed	14182	14182	chrX	1895561	2319143	chrX	1856842	2220155	Promoted	0	0	chrX	1895561	2319143	chrX	1856842	2220155	Promoted	0	0
chrX	5788889	5818389	chrX	2160276	2188990	Promoted	0	0	chrX	1895561	2319143	chrX	1856842	2220155	Promoted	0	0	chrX	1895561	2319143	chrX	1856842	2220155	Promoted	0	0
chrX	777647	810106	chrX	630656	658640	Promoted	0	0	chrX	1895561	2319143	chrX	1856842	2220155	Promoted	0	0	chrX	1895561	2319143	chrX	1856842	2220155	Promoted	0	0
chrX	5671552	5700154	chrX	1915588	1949148	Promoted	1287	11125	chrX	1895561	2319143	chrX	1856842	2220155	Promoted	0	0	chrX	1895561	2319143	chrX	1856842	2220155	Promoted	0	0
chrX	20368756	20402248	chrX	19799946	19831219	Repressed	9343	27989	chrX	1895561	2319143	chrX	1856842	2220155	Promoted	0	0	chrX	1895561	2319143	chrX	1856842	2220155	Promoted	0	0
chrX	22859897	22949619	chrX	21508126	21602950	Repressed	319508	122530	chrX	1895561	2319143	chrX	1856842	2220155	Promoted	0	0	chrX	1895561	2319143	chrX	1856842	2220155	Promoted	0	0
chrX	23099943	23130154	chrX	15809424	15840061	Repressed	559554	0	chrX	1895561	2319143	chrX	1856842	2220155	Promoted	0	0	chrX	1895561	2319143	chrX	1856842	2220155	Promoted	0	0
chrX	23099943	23130154	chrX	21330443	21365076	Repressed	559554	0	chrX	1895561	2319143	chrX	1856842	2220155	Promoted	0	0	chrX	1895561	2319143	chrX	1856842	2220155	Promoted	0	0
chrX	3868356	3901976	chrX	3868356	3901976	Promoted	6688	6688	chrX	1895561	2319143	chrX	1856842	2220155	Promoted	0	0	chrX	1895561	2319143	chrX	1856842	2220155	Promoted	0	0
chrX	14458527	14490546	chrX	14290309	14307844	Repressed	94290	57454	chrX	1895561	2319143	chrX	1856842	2220155	Promoted	0	0	chrX	1895561	2319143	chrX	1856842	2220155	Promoted	0	0
chrX	20880700	20905529	chrX	20700094	20726692	Repressed	124602	177940	chrX	1895561	2319143	chrX	1856842	2220155	Promoted	0	0	chrX	1895561	2319143	chrX	1856842	2220155	Promoted	0	0
chrX	120246	150660	chrX	11248	59043	Promoted	321977	413594	chrX	1895561	2319143	chrX	1856842	2220155	Promoted	0	0	chrX	1895561	2319143	chrX	1856842	2220155	Promoted	0	0
chrX	7772261	7794109	chrX	7620839	7648394	Repressed	46873	37200	chrX	1895561	2319143	chrX	1856842	2220155	Promoted	0	0	chrX	1895561	2319143	chrX	1856842	2220155	Promoted	0	0
chrX	18899726	18932139	chrX	17998660	18030040	Repressed	11283	63659	chrX	1895561	2319143	chrX	1856842	2220155	Promoted	0	0	chrX	1895561	2319143	chrX	1856842	2220155	Promoted	0	0
chrX	21179859	21210208	chrX	20972402	21000236	Repressed	21548	29895	chrX	1895561	2319143	chrX	1856842	2220155	Promoted	0	0	chrX	1895561	2319143	chrX	1856842	2220155	Promoted	0	0
chrX	23427847	23459344	chrX	19320809	19350365	Repressed	887458	47448	chrX	1895561	2319143	chrX	1856842	2220155	Promoted	0	0	chrX	1895561	2319143	chrX	1856842	2220155	Promoted	0	0
chrX	20972402	21031623	chrX	20516033	20579897	Repressed	0	0	chrX	1895561	2319143	chrX	1856842	2220155	Promoted	0	0	chrX	1895561	2319143	chrX	1856842	2220155	Promoted	0	0
chrX	4980856	5009498	chrX	2042670	2072101	Promoted	53027	0	chrX	1895561	2319143	chrX	1856842	2220155	Promoted	0	0	chrX	1895561	2319143	chrX	1856842	2220155	Promoted	0	0
chrX	21716403	21747565	chrX	21632889	21660115	Repressed	330807	247293	chrX	1895561	2319143	chrX	1856842	2220155	Promoted	0	0	chrX	1895561	2319143	chrX	1856842	2220155	Promoted	0	0
chrX	5879167	5905970	chrX	2280033	2319143	Promoted	6053	11566	chrX	1895561	2319143	chrX	1856842	2220155	Promoted	0	0	chrX	1895561	2319143	chrX	1856842	2220155	Promoted	0	0
chrX	20011058	20038003	chrX	19687323	19712850	Promoted	0	0	chrX	1895561	2319143	chrX	1856842	2220155	Promoted	0	0	chrX	1895561	2319143	chrX	1856842	2220155	Promoted	0	0
chrX	14518733	14557672	chrX	14401653	14427357	Repressed	27164	157479	chrX	1895561	2319143	chrX	1856842	2220155	Promoted	0	0	chrX	1895561	2319143	chrX	1856842	2220155	Promoted	0	0
chrX	23191395	23217366	chrX	20637285	20669854	Repressed	651006	115131	chrX	1895561	2319143	chrX	1856842	2220155	Promoted	0	0	chrX	1895561	2319143	chrX	1856842	2220155	Promoted	0	0
chrX	23010433	23041017	chrX	21508126	21531648	Repressed	470044	122530	chrX	1895561	2319143	chrX	1856842	2220155	Promoted	0	0	chrX	1895561	2319143	chrX	1856842	2220155	Promoted	0	0
chrX	4671894	4713608	chrX	4560329	4589763	Promoted	0	14968	chrX	1895561	2319143	chrX	1856842	2220155	Promoted	0	0	chrX	1895561	2319143	chrX	1856842	2220155	Promoted	0	0
chrX	21179859	21210208	chrX	20610094	20637284	Repressed	21548	87940	chrX	1895561	2319143	chrX	1856842	2220155	Promoted	0	0	chrX	1895561	2319143	chrX	1856842	2220155	Promoted	0	0
chrX	16061240	16078502	chrX	925257	958132	Repressed	2747	1015	chrX	1895561	2319143	chrX	1856842	2220155	Promoted	0	0	chrX	1895561	2319143	chrX	1856842	2220155	Promoted	0	0
chrX	5818390	5849813	chrX	2042670	2072101	Promoted	29265	0	chrX	1895561	2319143	chrX	1856842	2220155	Promoted	0	0	chrX	1895561	2319143	chrX	1856842	2220155	Promoted	0	0
chrX	6003189	6027554	chrX	5730781	5759929	Promoted	55459	0	chrX	1895561	2319143	chrX	1856842	2220155	Promoted	0	0	chrX	1895561	2319143	chrX	1856842	2220155	Promoted	0	0
chrX	20368756	20402248	chrX	17612667	17632226	Promoted	9343	6056	chrX	1895561	2319143	chrX	1856842	2220155	Promoted	0	0	chrX	1895561	2319143	chrX	1856842	2220155	Promoted	0	0
chrX	22050514	22080999	chrX	22019155	22050513	Repressed	380163	410649	chrX	1895561	2319143	chrX	1856842	2220155	Promoted	0	0	chrX	1895561	2319143	chrX	1856842	2220155	Promoted	0	9582
chrX	12987981	13022134	chrX	7772261	7794109	Repressed	58249	46873	chrX	1895561	2319143	chrX	1856842	2220155	Promoted	0	0	chrX	1895561	2319143	chrX	1856842	2220155	Promoted	0	0
chrX	6749870	6779492	chrX	5759930	5788888	Promoted	31618	0	chrX	1895561	2319143	chrX	1856842	2220155	Promoted	0	0	chrX	1895561	2319143	chrX	1856842	2220155	Promoted	0	0
chrX	21031624	21061766	chrX	20011058	20038003	Promoted	0	0	chrX	1895561	2319143	chrX	1856842	2220155	Promoted	0	0	chrX	1895561	2319143	chrX	1856842	2220155	Promoted	0	0
chrX	3809366	3835711	chrX	3418535	3451334	Promoted	25459	36741	chrX	1895561	2319143	chrX	1856842	2220155	Promoted	0	0	chrX	1895561	2319143	chrX	1856842	2220155	Promoted	0	0
chrX	7591704	7620838	chrX	5849814	5879166	Promoted	64756	32857	chrX	1895561	2319143	chrX	1856842	2220155	Promoted	0	0	chrX	1895561	2319143	chrX	1856842	2220155	Promoted	0	0
chrX	16199902	16225698	chrX	16111132	16140080	Repressed	48225	29385	chrX	1895561	2319143	chrX	1856842	2220155	Promoted	0	0	chrX	1895561	2319143	chrX	1856842	2220155	Promoted	0	0
									chrX	1895561	2319143	chrX	1856842	2220155	Promoted	0	0	chrX	1895561	2319143	chrX	1856842	2220155	Promoted	0	0
									chrX	1895561	2319143	chrX	1856842	2220155	Promoted	0	0	chrX	1895561	2319143	chrX	1856842	2220155	Promoted	0	0
									chrX	1895561	2319143	chrX	1856842	2220155	Promoted	0	0	chrX	1895561	2319143	chrX	1856842	2220155	Promoted	0	0
									chrX	1895561	2319143	chrX	1856842	2220155	Promoted	0	0	chrX	1895561	2319143	chrX	1856842	2220155	Promoted	0	0
									chrX	1895561	2319143	chrX	1856842	2220155	Promoted	0	0	chrX	1895561	2319143	chrX	1856842	2220155	Promoted	0	0
									chrX	1895561	2319143	chrX	1856842	2220155	Promoted	0	0	chrX	1895561	2319143	chrX	1856842	2220155	Promoted	0	0
									chrX	1895561	2319143	chrX	1856842	2220155	Promoted	0	0	chrX	1895561	2319143	chrX	1856842	2220155	Promoted	0	0
									chrX	1895561	2319143	chrX	1856842	2220155	Promoted	0	0	chrX	1895561	2319143	chrX	1856842	2220155	Promoted	0	0
									chrX	1895561	2319143	chrX	1856842	2220155	Promoted	0	0	chrX	1895561	2319143	chrX	1856842	2220155	Promoted	0	0
									chrX	1895561	2319143	chrX	1856842	2220155	Promoted	0	0	chrX	1895561	2319143	chrX	1856842	2220155	Promoted	0	0
									chrX	1895561	2319143	chrX	1856842	2220155	Promoted	0	0	chrX	1895561	2319143	chrX	1856842	2220155	Promoted	0	0
									chrX	1895561	2319143	chrX	1856842	2220155	Promoted	0	0	chrX	1895561	2319143	chrX	1856842	2220155	Promoted	0	0
									chrX	1895561	2319143	chrX	1856842	2220155	Promoted	0	0	chrX	1895561	2319143	chrX	1856842	2220155	Promoted	0	0
									chrX	1895561	2319143	chrX	1856842	2220155	Promoted	0	0	chrX	1895561	2319143	chrX	1856842	2220155	Promoted	0	0
									chrX	1895561	2319143	chrX	1856842	2220155	Promoted	0	0	chrX	1895561	2319143	chrX	1856842	2220155	Promoted	0	0
									chrX	1895561	2319143	chrX	1856842	2220155	Promoted	0	0	chrX	1895561	2319143	chrX	1856842	2220155	Promoted	0	0
									chrX	1895561	2319143	chrX	1856842	2220155	Promoted	0	0	chrX	1895561	2319143	chrX	1856842	2220155	Promoted	0	0
									chrX	1895561	2319143	chrX	1856842	2220155	Promoted	0	0	chrX	1895561	2319143	chrX	1856842	2220155	Promoted	0	0
									chrX	1895561	2319143	chrX	1856842	2220155	Promoted	0	0	chrX	1895561	2319143	chrX	1856842	2220155	Promoted	0	0
									chrX	1895561	2319143	chrX	1856842	2220155	Promoted	0	0	chrX	1895561	2319143	chrX	1856842	2220155	Promoted	0	0
									chrX	1895561	2319143	chrX	1856842	2220155	Promoted	0	0	chrX	1895561	2319143	chrX	1856842	2220155	Promoted	0	0
									chrX	1895561	2319143	chrX	1856842	2220155	Promoted	0	0	chrX	1895561	2319143	chrX	1856842	2220155	Promoted	0	0
									chrX	1895561	2319143	chrX	1856842	2220155	Promoted	0	0	chrX	1895561	2319143	chrX	1856842	2220155	Promoted	0	0
									chrX	1895561	2319143	chrX	1856842	2220155	Promoted	0	0	chrX	1895561	2319143	chrX	1856842	2220155	Promoted	0	0
									chrX	1895561	2319143	chrX	1856842	2220155	Promoted	0	0	chrX	1895561	2319143	chrX	1856842	2220155	Promoted	0	0
									chrX	1895561	2319143	chrX	1856842	2220155	Promoted	0	0	chrX	1895561	2319143	chrX	1856842	2220155	Promoted	0	0
									chrX	1895561	2319143	chrX	1856842	2220155	Promoted	0	0	chrX	1895561	2319143	chrX	1856842	2220155	Promoted	0	0
									chrX	1895561	2319143	chrX	1856842	2220155	Promoted	0	0	chrX	1895561	2319143	chrX	1856842	2220155	Promoted	0	0
									chrX	1895561	2319143	chrX	1856842	2220155	Promoted	0	0	chrX	1895561	2319143	chrX	1856842	2220155	Promoted	0	0
									chrX	1895561	2319143	chrX	1856842	2220155	Promoted	0	0	chrX	1895561	2319143	chrX	1856842	2220155	Promoted	0	0
									chrX	1895561	2319143	chrX	1856842	2220155	Promoted	0	0	chrX	1895561	2319143	chrX	1856842	2220155	Promoted	0	0
									chrX	1895561	2319143	chrX	1856842	2220155	Promoted	0	0	chrX	1895561	2319143	chrX	1856842	2220155	Promoted	0	0
									chrX	1895561	2319143	chrX	1856842	2220155	Promoted	0	0	chrX	1895561	2319143	chrX	1856842	2220155	Promoted	0	0
									chrX	1895561	2319143	chrX	1856842	2220155	Promoted	0	0	chrX	1895561	2319143	chrX	1856842	2220155	Promoted	0	0
									chrX	1895561	2319143	chrX	1856842	2220155	Promoted	0	0	chrX	1895561	2319143	chrX	1856842	2220155	Promoted	0	0
									chrX	1895561	2319143	chrX	1856842	2220155	Promoted	0	0	chrX	1895561	2319143	chrX	1856842	2220155	Promoted	0	0
									chrX	1895561	2319143	chrX	1856842	2220155	Promoted	0	0	chrX	1895561	2319143	chrX	1856842	2220155	Promoted	0	0
									chrX	1895561	2319143	chrX	1856842	2220155	Promoted	0	0	chrX	1895561	2319143	chrX	1856842	2220155	Promoted	0	0
									chrX	1895561	2319143	chrX	1856842	2220155	Promoted	0	0	chrX	1895561	2319143	chrX	1856842	2220155	Promoted	0	0
									chrX	1895561	2319143	chrX	1856842	2220155	Promoted	0	32587	chrX	1895561	2319143	chrX	1856842	2220155	Promoted	0	0
									chrX	1895561	2319143	chrX	1856842	2220155	Promoted	0	0	chrX	1895561	2319143	chrX	1856842	2220155	Promoted	0	0
									chrX	1895561	2319143	chrX	1856842	2220155	Promoted	0	0	chrX	1895561	2319143	chrX	1856842	2220155	Promoted	0	0
									chrX	1895561	2319143	chrX	1856842	2220155	Promoted	0	0	chrX	1895561	2319143	chrX	1856842	2220155	Promoted	0	0
									chrX	1895561	2319143	chrX	1856842	2220155	Promoted	0	0	chrX	1895561	2319143	chrX	1856842	2220155	Promoted	0	0
									chrX	1895561	2319143	chrX	1856842	2220155	Promoted	0	0	chrX	1895561	2319143	chrX	1856842	2220155	Promoted	0	0
									chrX	23249550	23281514	chrX	23217367	23249549	Promoted	20954	0	chrX	23249550	23281514	chrX	23217367	23249549	Promoted	674	128229
									chrX	23249550	23281514	chrX	23217367	23249549	Promoted	0	0	chrX	23249550	23281514	chrX	23217367	23249549	Promoted	13113	27827
									chrX	23249550	23281514	chrX	23217367	23249549	Promoted	30619	11085	chrX	23249550	23281514	chrX	23217367	23249549	Promoted	306	45078
									chrX	23249550	23281514	chrX	23217367	23249549	Promoted	0	3645	chrX	23249550	23281514	chrX	23217367	23249549	Promoted	32565	0
									chrX	23249550	23281514	chrX	23217367	23249549	Promoted	86049	91044	chrX	23249550	23281514	chrX	23217367	23249549	Promoted	75411	6108
									chrX	23249550	23281514	chrX	23217367	23249549	Promoted	0	35596	chrX	23249550	23281514	chrX	23217367	23249549	Promoted	7471	13748
									chrX	23249550	23281514	chrX	23217367	23249549	Promoted	36372	92328	chrX	23249550	23281514	chrX	23217367	23249549	Promoted	81232	1403
									chrX	23249550	23281514	chrX	23217367	23249549	Promoted	1578	16053	chrX	23249550	23281514	chrX	23217367	23249549	Promoted	99967	38953
									chrX	23249550	23281514	chrX	23217367	23249549	Promoted	0	2487	chrX	23249550	23281514	chrX	23217367	23249549	Promoted	12435	50068
									chrX	23249550	23281514	chrX	23217367	23249549	Promoted	9233	0	chrX	23249550	23281514	chrX	23217367	23249549	Promoted	40328	1944
									chrX	23249550	23281514	chrX	23217367	23249549	Promoted	0	240559	chrX	23249550	23281514	chrX	23217367	23249549	Promoted	1089	3429
									chrX	23249550	23281514	chrX	23217367	23249549	Promoted	0	77946	chrX	23249550	23281514	chrX	23217367	23249549	Promoted	0	0
									chrX	23249550	23281514	chrX	23217367	23249549	Promoted	45298	7986	chrX	23249550	23281514	chrX	23217367	23249549	Promoted	136438	71554
									chrX	23249550	23281514	chrX	23217367	23249549	Promoted	0	0	chrX	23249550	23281514	chrX	23217367	23249549	Promoted	18768	3625
									chrX	23249550	23281514	chrX	23217367	23249549	Promoted	483	0	chrX	23249550	23281514	chrX	23217367	23249549	Promoted	23215	44400
									chrX	23249550	23281514	chrX	23217367	23249549	Promoted	59079	22502	chrX	23249550	23281514	chrX	23217367	23249549	Promoted	20536	6582
									chrX	23249550	23281514	chrX	23217367	23249549	Promoted	5429	0	chrX	23249550	23281514	chrX	23217367	23249549	Promoted	8731	12838
									chrX	23249550	23281514	chrX	23217367	23249549	Promoted	23437	34725	chrX	23249550	23281514	chrX	23217367	23249549	Promoted	1706	37192
									chrX	23249550	23281514	chrX	23217367	23249549	Promoted	0	9653	chrX	23249550	23281514	chrX	23217367	23249549	Promoted	582	0
									chrX	23249550	23281514	chrX	23217367	23249549	Promoted	0	0	chrX	23249550	23281514	chrX	23217367	23249549	Promoted	10527	8145
									chrX	23249550	23281514	chrX	23217367	23249549	Promoted	3656	9276	chrX	23249550	23281514	chrX	23217367	23249549	Promoted	4479	0
									chrX	23249550	23281514	chrX	23217367	23249549	Promoted	3631	2061	chrX	23249550	23281514	chrX	23217367	23249549	Promoted	45931	10714
									chrX	23249550	23281514	chrX	23217367	23249549	Promoted	12844	0	chrX	23249550	23281514	chrX	23217367	23249549	Promoted	0	0
									chrX	23249550	23281514	chrX	23217367	23249549	Promoted	34238	0	chrX	23249550	23281514	chrX	23217367	23249549	Promoted	41364	0
									chrX	23249550	23281514	chrX	23217367	23249549	Promoted	0	13549	chrX	23249550	23281514	chrX	23217367	23249549	Promoted	97879	42991
									chrX	23249550	23281514	chrX	23217367	23249549	Promoted	0	0	chrX	23249550	23281514	chrX	23217367	23249549	Promoted	0	0
									chrX	23249550	23281514	chrX	23217367	23249549	Promoted	0	68337	chrX	23249550	23281514	chrX	23217367	23249549	Promoted	0	49049
									chrX	23249550	23281514	chrX	23217367	23249549	Promoted	0	0	chrX	23249550	23281514	chrX	23217367	23249549	Promoted	0	93319
									chrX	23249550	23281514	chrX	23217367	23249549	Promoted	26398	0	chrX	23249550	23281514	chrX	23217367	23249549	Promoted	0	0
									chrX	23249550	23281514	chrX	23217367	23249549	Promoted	36795	0	chrX	23249550	23281514	chrX	23217367	23249549	Promoted	31881	40648
									chrX	23249550	23281514	chrX	23217367	23249549	Promoted	17216	0	chrX	23249550	23281514	chrX	23217367	23249549	Promoted	14711	0
									chrX	23249550	23281514	chrX	23217367	23249549	Promoted	0	0	chrX	23249550	23281514	chrX	23217367	23249549	Promoted	22267	0
									chrX	23249550	23281514	chrX	23217367	23249549	Promoted	0	0	chrX	23249550	23281514	chrX	23217367	23249549	Promoted	82251	0
									chrX	23249550	23281514	chrX	23217367	23249549	Promoted	45981	177101	chrX	23249550	23281514	chrX	23217367	23249549	Promoted	8893	15148
									chrX	23249550	23281514	chrX	23217367	23249549	Promoted	11535	0	chrX	23249550	23281514	chrX	23217367	23249549	Promoted	11051	64530
									chrX	23249550	23281514	chrX	23217367	23249549	Promoted	2760	25829	chrX	23249550	23281514	chrX	23217367	23249549	Promoted	5227	19150
									chrX	23249550	23281514	chrX	23217367	23249549	Promoted	125	23995	chrX	23249550	23281514	chrX	23217367	23249549	Promoted	28313	18161
									chrX	23249550	23281514	chrX	23217367	23249549	Promoted	0	68760	chrX	23249550	23281514	chrX	23217367	23249549	Promoted	0	24386
									chrX	23249550	23281514	chrX	23217367	23249549	Promoted	0	0	chrX	23249550	23281514	chrX	23217367	23249549	Promoted	6988	0
									chrX	23249550	23281514	chrX	23217367	23249549	Promoted	0	0	chrX	23249550	23281514	chrX	23217367	23249549	Promoted	34378	17093
									chrX	23249550	23281514	chrX	23217367	23249549	Promoted	0	0	chrX	23249550	23281514	chrX	23217367	23249549	Promoted	0	22214
									chrX	23249550	23281514	chrX	23217367	23249549	Promoted	0	0	chrX	23249550	23281514	chrX	23217367	23249549	Promoted	9426	16486
									chrX	23249550	23281514	chrX	23217367	23249549	Promoted	0	72974	chrX	23249550	23281514	chrX	23217367	23249549	Promoted	0	9120
									chrX	23249550	23281514	chrX	23217367	23249549	Promoted	19687	0	chrX	23249550	23281514	chrX	23217367	23249549	Promoted	91483	26499
									chrX	23249550	23281514	chrX	23217367	23249549	Promoted	39	4984	chrX	23249550	23281514	chrX	23217367	23249549	Promoted	50912	42492
									chrX	23249550	23281514	chrX	23217367	23249549	Promoted	21774	0	chrX	23249550	23281514	chrX	23217367	23249549	Promoted	22858	0
									chrX	23249550	23281514	chrX	23217367	23249549	Promoted	19400	19356	chrX	23249550	23281514	chrX	23217367	23249549	Promoted	94094	14839
									chrX	23249550	23281514	chrX	23217367	23249549	Promoted	60363	43500	chrX	23249550	23281514	chrX	23217367	23249549	Promoted	33586	0
									chrX	23249550	23281514	chrX	23217367	23249549	Promoted	1774	0	chrX	23249550	23281514	chrX	23217367	23249549	Promoted	228834	20863
									chrX	23249550	23281514	chrX	23217367	23249549	Promoted	0	0	chrX	23249550	23281514	chrX	23217367	23249549	Promoted	0	260799
									chrX	23249550	23281514	chrX	23217367	23249549	Promoted	0	0	chrX	23249550	23281514	chrX	23217367	23249549	Promoted	0	106154
									chrX	23249550	23281514	chrX	23217367	23249549	Promoted	27503	0	chrX	23249550	23281514	chrX	23217367	23249549	Promoted	82849	66436
									chrX	23249550	23281514	chrX	23217367	23249549	Promoted	0	19993	chrX	23249550	23281514	chrX	23217367	23249549	Promoted	31046	0
									chrX	23249550	23281514	chrX	23217367	23249549	Promoted	0	69	chrX	23249550	23281514	chrX	23217367	23249549	Promoted	38765	0
									chrX	23249550	23281514	chrX	23217367	23249549	Promoted	0	0	chrX	23249550	23281514	chrX	23217367	23249549	Promoted	56928	17658
									chrX	23249550	23281514	chrX	23217367	23249549	Promoted	3275	27287	chrX	23249550	23281514	chrX	23217367	23249549	Promoted	0	4935
									chrX	23249550	23281514	chrX	23217367	23249549	Promoted	233505	32448	chrX	23249550	23281514	chrX	23217367	23249549	Promoted	35612	55180
									chrX	23249550	23281514	chrX	23217367	23249549	Promoted	1918	0	chrX	23249550	23281514	chrX	23217367	23249549	Promoted	0	72723
									chrX	23249550	23281514	chrX	23217367	23249549	Promoted	0	6776	chrX	23249550	23281514	chrX	23217367	23249549	Promoted	0	66264
									chrX	23249550	23281514	chrX	23217367	23249549	Promoted	3454	55402	chrX	23249550	23281514	chrX	23217367	23249549	Promoted	12313	0
									chrX	23249550	23281514	chrX	23217367	23249549	Promoted	0	0	chrX	23249550	23281514	chrX	23217367	23249549	Promoted	0	0
									chrX	23249550	23281514	chrX	23217367	23249549	Promoted	0	0	chrX	23249550	23281514	chrX	23217367	23249549	Promoted	0	32639
									chrX	23249550	23281514	chrX	23217367	23249549	Promoted	0	62584	chrX	23249550	23281514	chrX	23217367	23249549	Promoted	72831	0
									chrX	23249550	23281514	chrX	23217367	23249549	Promoted	0	0	chrX	23249550	23281514	chrX	23217367	23249549	Promoted	9950	0
									chrX	23249550	23281514	chrX	23217367	23249549	Promoted	0	0	chrX	23249550	23281514	chrX	23217367	23249549	Promoted	11026	131932
									chrX	23249550	23281514	chrX	23217367	23249549	Promoted	0	35419	chrX	23249550	23281514	chrX	23217367	23249549	Promoted	10135	0
									chrX	23249550	23281514	chrX	23217367	23249549	Promoted	7838	0	chrX	23249550	23281514	chrX	23217367	23249549	Promoted	25916	43580
									chrX	23249550	23281514	chrX	23217367	23249549	Promoted	0	66203	chrX	23249550	23281514	chrX	23217367	23249549	Promoted	15484	9181
									chrX	23249550	23281514	chrX	23217367	23249549	Promoted	0	0	chrX	23249550	23281514	chrX	23217367	23249549	Promoted	0	0
									chrX	23249550	23281514	chrX	23217367	23249549	Promoted	1495	0	chrX	23249550	23281514	chrX	23217367	23249549	Promoted	24364	0
									chrX	23249550	23281514	chrX	23217367	23249549	Promoted	1107	22536	chrX	23249550	23281514	chrX	23217367	23249549	Promoted	38933	44257
									chrX	23249550	23281514	chrX	23217367	23249549	Promoted	0	30244	chrX	23249550	23281514	chrX	23217367	23249549	Promoted	37036	63969
									chrX	23249550	23281514	chrX	23217367	23249549	Promoted	71348	107739	chrX	23249550	23281514	chrX	23217367	23249549	Promoted	80388	66593
									chrX	23249550	23281514	chrX	23217367	23249549	Promoted	13761	3990	chrX	23249550	23281514	chrX	23217367	23249549	Promoted	0	197125
									chrX	23249550	23281514	chrX	23217367	23249549	Promoted	18394	0	chrX	23249550	23281514	chrX	23217367	23249549	Promoted	53326	59300
									chrX	23249550	23281514	chrX	23217367	23249549	Promoted	0	77263	chrX	23249550	23281514	chrX	23217367	23249549	Promoted	744	168403
									chrX	23249550	23281514	chrX	23217367	23249549	Promoted	18509	0	chrX	23249550	23281514	chrX	23217367	23249549	Promoted	23474	19202
									chrX	23249550	23281514	chrX	23217367	23249549	Promoted	0	0	chrX	23249550	23281514	chrX	23217367	23249549	Promoted	10525	0
									chrX	23249550	23281514	chrX	23217367	23249549	Promoted	73724	0	chrX	23249550	23281514	chrX	23217367	23249549	Promoted	6597	0
									chrX	23249550	23281514	chrX	23217367	23249549	Promoted	0	5078	chrX	23249550	23281514	chrX	23217367	23249549	Promoted	12339	2195
									chrX	23249550	23281514	chrX	23217367	23249549	Promoted	0	8834	chrX	23249550	23281514	chrX	23217367	23249549	Promoted	0	23476
									chrX	23249550	23281514	chrX	23217367	23249549	Promoted	13145	32004	chrX	23249550	23281514	chrX	23217367	23249549	Promoted	0	18729
									chrX	23249550	23281514	chrX	23217367	23249549	Promoted	80020	105689	chrX	23249550	23281514	chrX	23217367	23249549	Promoted	2157	38562
									chrX	23249550	23281514	chrX	23217367	23249549	Promoted	41009	103313	chrX	23249550	23281514	chrX	23217367	23249549	Promoted	0	92908
									chrX	23249550	23281514	chrX	23217367	23249549	Promoted	762	51365	chrX	23249550	23281514	chrX	23217367	23249549	Promoted	31661	84068
									chrX	23249550	23281514	chrX	23217367	23249549	Promoted	13876	0	chrX	23249550	23281514	chrX	23217367	23249549	Promoted	0	0
									chrX	23249550	23281514	chrX	23217367	23249549	Promoted	0	23137	chrX	23249550	23281514	chrX	23217367	23249549	Promoted	165160	0
									chrX	23249550	23281514	chrX	23217367	23249549	Promoted	0	13386	chrX	23249550	23281514	chrX	23217367	23249549	Promoted	34299	129844
									chrX	23249550	23281514	chrX	23217367	23249549	Promoted	8871	111985	chrX	23249550	23281514	chrX	23217367	23249549	Promoted	26088	34122
									chrX	23249550	23281514	chrX	23217367	23249549	Promoted	9982	50474	chrX	23249550	23281514	chrX	23217367	23249549	Promoted	0	0
									chrX	23249550	23281514	chrX	23217367	23249549	Promoted	2024	41947	chrX	23249550	23281514	chrX	23217367	23249549	Promoted	124501	15854
									chrX	23249550	23281514	chrX	23217367	23249549	Promoted	0	45110	chrX	23249550	23281514	chrX	23217367	23249549	Promoted	0	0
									chrX	23249550	23281514	chrX	23217367	23249549	Promoted	0	8370	chrX	23249550	23281514	chrX	23217367	23249549	Promoted	0	0
									chrX	23249550	23281514	chrX	23217367	23249549	Promoted	0	0	chrX	23249550	23281514	chrX	23217367	23249549	Promoted	0	26262
									chrX	23249550	23281514	chrX	23217367	23249549	Promoted	5274	0	chrX	23249550	23281514	chrX	23217367	23249549	Promoted	20402	10933
									chrX	23249550	23281514	chrX	23217367	23249549	Promoted	0	0	chrX	23249550	23281514	chrX	23217367	23249549	Promoted	35560	0
									chrX	23249550	23281514	chrX	23217367	23249549	Promoted	0	0	chrX	23249550	23281514	chrX	23217367	23249549	Promoted	32004	14491
									chrX	23249550	23281514	chrX	23217367	23249549	Promoted	161459	35621	chrX	23249550	23281514	chrX	23217367	23249549	Promoted	0	0
									chrX	23249550	23281514	chrX	23217367	23249549	Promoted	34244	35240	chrX	23249550	23281514	chrX	23217367	23249549	Promoted	0	0
									chrX	23249550	23281514	chrX	23217367	23249549	Promoted	2351	11582	chrX	23249550	23281514	chrX	23217367	23249549	Promoted	74189	8225
									chrX	5730781	5940831	chrX	5638768	5905970	Promoted	0	0	chrX	5730781	5940831	chrX	5638768	5905970	Promoted	0	0
									chrX	5730781	5940831	chrX	5638768	5905970	Promoted	0	0	chrX	5730781	5940831	chrX	5638768	5905970	Promoted	0	0
									chrX	5730781	5940831	chrX	5638768	5905970	Promoted	0	0	chrX	5730781	5940831	chrX	5638768	5905970	Promoted	23445	0
									chrX	5730781	5940831	chrX	5638768	5905970	Promoted	0	0	chrX	5730781	5940831	chrX	5638768	5905970	Promoted	0	0
									chrX	5730781	5940831	chrX	5638768	5905970	Promoted	0	0	chrX	5730781	5940831	chrX	5638768	5905970	Promoted	0	0
									chrX	5730781	5940831	chrX	5638768	5905970	Promoted	0	0	chrX	5730781	5940831	chrX	5638768	5905970	Promoted	0	0
									chrX	5730781	5940831	chrX	5638768	5905970	Promoted	0	0	chrX	5730781	5940831	chrX	5638768	5905970	Promoted	0	0
									chrX	5730781	5940831	chrX	5638768	5905970	Promoted	0	0	chrX	5730781	5940831	chrX	5638768	5905970	Promoted	0	0
									chrX	5730781	5940831	chrX	5638768	5905970	Promoted	0	0	chrX	5730781	5940831	chrX	5638768	5905970	Promoted	7956	0
									chrX	5730781	5940831	chrX	5638768	5905970	Promoted	0	0	chrX	5730781	5940831	chrX	5638768	5905970	Promoted	0	10945
									chrX	5730781	5940831	chrX	5638768	5905970	Promoted	0	0	chrX	5730781	5940831	chrX	5638768	5905970	Promoted	0	0
									chrX	5730781	5940831	chrX	5638768	5905970	Promoted	0	0	chrX	5730781	5940831	chrX	5638768	5905970	Promoted	165762	0
									chrX	5730781	5940831	chrX	5638768	5905970	Promoted	0	0	chrX	5730781	5940831	chrX	5638768	5905970	Promoted	0	0
									chrX	5730781	5940831	chrX	5638768	5905970	Promoted	0	0	chrX	5730781	5940831	chrX	5638768	5905970	Promoted	0	0
									chrX	5730781	5940831	chrX	5638768	5905970	Promoted	0	0	chrX	5730781	5940831	chrX	5638768	5905970	Promoted	0	0
									chrX	5730781	5940831	chrX	5638768	5905970	Promoted	0	0	chrX	5730781	5940831	chrX	5638768	5905970	Promoted	0	21798
									chrX	5730781	5940831	chrX	5638768	5905970	Promoted	0	0	chrX	5730781	5940831	chrX	5638768	5905970	Promoted	0	0
									chrX	5730781	5940831	chrX	5638768	5905970	Promoted	0	0	chrX	5730781	5940831	chrX	5638768	5905970	Promoted	0	0
									chrX	5730781	5940831	chrX	5638768	5905970	Promoted	0	0	chrX	5730781	5940831	chrX	5638768	5905970	Promoted	0	0
									chrX	5730781	5940831	chrX	5638768	5905970	Promoted	0	0	chrX	5730781	5940831	chrX	5638768	5905970	Promoted	0	0
									chrX	5730781	5940831	chrX	5638768	5905970	Promoted	7778	0	chrX	5730781	5940831	chrX	5638768	5905970	Promoted	0	0
									chrX	5730781	5940831	chrX	5638768	5905970	Promoted	0	0	chrX	5730781	5940831	chrX	5638768	5905970	Promoted	0	0
									chrX	5730781	5940831	chrX	5638768	5905970	Promoted	0	0	chrX	5730781	5940831	chrX	5638768	5905970	Promoted	0	0
									chrX	5730781	5940831	chrX	5638768	5905970	Promoted	0	0	chrX	5730781	5940831	chrX	5638768	5905970	Promoted	0	0
									chrX	5730781	5940831	chrX	5638768	5905970	Promoted	0	0	chrX	5730781	5940831	chrX	5638768	5905970	Promoted	0	29244
									chrX	5730781	5940831	chrX	5638768	5905970	Promoted	0	0	chrX	5730781	5940831	chrX	5638768	5905970	Promoted	0	0
									chrX	5730781	5940831	chrX	5638768	5905970	Promoted	0	0	chrX	5730781	5940831	chrX	5638768	5905970	Promoted	0	0
									chrX	5730781	5940831	chrX	5638768	5905970	Promoted	0	0	chrX	5730781	5940831	chrX	5638768	5905970	Promoted	0	0
									chrX	5730781	5940831	chrX	5638768	5905970	Promoted	0	3443	chrX	5730781	5940831	chrX	5638768	5905970	Promoted	0	0
									chrX	5730781	5940831	chrX	5638768	5905970	Promoted	37804	1118	chrX	5730781	5940831	chrX	5638768	5905970	Promoted	0	73749
									chrX	5730781	5940831	chrX	5638768	5905970	Promoted	0	0	chrX	5730781	5940831	chrX	5638768	5905970	Promoted	0	0
									chrX	5730781	5940831	chrX	5638768	5905970	Promoted	0	0	chrX	5730781	5940831	chrX	5638768	5905970	Promoted	0	0
									chrX	5730781	5940831	chrX	5638768	5905970	Promoted	0	0	chrX	5730781	5940831	chrX	5638768	5905970	Promoted	0	0
									chrX	5730781	5940831	chrX	5638768	5905970	Promoted	0	0	chrX	5730781	5940831	chrX	5638768	5905970	Promoted	0	88331
									chrX	5730781	5940831	chrX	5638768	5905970	Promoted	0	0	chrX	5730781	5940831	chrX	5638768	5905970	Promoted	0	0
									chrX	5730781	5940831	chrX	5638768	5905970	Promoted	0	0	chrX	5730781	5940831	chrX	5638768	5905970	Promoted	0	0
									chrX	5730781	5940831	chrX	5638768	5905970	Promoted	0	0	chrX	5730781	5940831	chrX	5638768	5905970	Promoted	0	11192
									chrX	5730781	5940831	chrX	5638768	5905970	Promoted	0	0	chrX	5730781	5940831	chrX	5638768	5905970	Promoted	0	0
									chrX	5730781	5940831	chrX	5638768	5905970	Promoted	0	0	chrX	5730781	5940831	chrX	5638768	5905970	Promoted	23806	0
									chrX	5730781	5940831	chrX	5638768	5905970	Promoted	34770	0	chrX	5730781	5940831	chrX	5638768	5905970	Promoted	123748	31735
									chrX	5730781	5940831	chrX	5638768	5905970	Promoted	0	0	chrX	5730781	5940831	chrX	5638768	5905970	Promoted	0	0
									chrX	5730781	5940831	chrX	5638768	5905970	Promoted	67230	0	chrX	5730781	5940831	chrX	5638768	5905970	Promoted	0	0
									chrX	5730781	5940831	chrX	5638768	5905970	Promoted	0	0	chrX	5730781	5940831	chrX	5638768	5905970	Promoted	0	0
									chrX	5730781	5940831	chrX	5638768	5905970	Promoted	0	0	chrX	5730781	5940831	chrX	5638768	5905970	Promoted	0	0
									chrX	5730781	5940831	chrX	5638768	5905970	Promoted	0	0	chrX	5730781	5940831	chrX	5638768	5905970	Promoted	0	0
									chrX	5730781	5940831	chrX	5638768	5905970	Promoted	0	0	chrX	5730781	5940831	chrX	5638768	5905970	Promoted	0	0
									chrX	5730781	5940831	chrX	5638768	5905970	Promoted	0	0	chrX	5730781	5940831	chrX	5638768	5905970	Promoted	0	0
									chrX	5730781	5940831	chrX	5638768	5905970	Promoted	0	0	chrX	5730781	5940831	chrX	5638768	5905970	Promoted	0	38438
									chrX	5730781	5940831	chrX	5638768	5905970	Promoted	0	0	chrX	5730781	5940831	chrX	5638768	5905970	Promoted	0	0
									chrX	5730781	5940831	chrX	5638768	5905970	Promoted	0	207444	chrX	5730781	5940831	chrX	5638768	5905970	Promoted	17192	14733
									chrX	5730781	5940831	chrX	5638768	5905970	Promoted	0	0	chrX	5730781	5940831	chrX	5638768	5905970	Promoted	0	0
									chrX	5730781	5940831	chrX	5638768	5905970	Promoted	0	0	chrX	5730781	5940831	chrX	5638768	5905970	Promoted	0	0
									chrX	5730781	5940831	chrX	5638768	5905970	Promoted	0	3943	chrX	5730781	5940831	chrX	5638768	5905970	Promoted	0	0
									chrX	5730781	5940831	chrX	5638768	5905970	Promoted	0	0	chrX	5730781	5940831	chrX	5638768	5905970	Promoted	0	0
									chrX	5730781	5940831	chrX	5638768	5905970	Promoted	0	0	chrX	5730781	5940831	chrX	5638768	5905970	Promoted	0	0
									chrX	5730781	5940831	chrX	5638768	5905970	Promoted	0	0	chrX	5730781	5940831	chrX	5638768	5905970	Promoted	0	39863
									chrX	5730781	5940831	chrX	5638768	5905970	Promoted	0	0	chrX	5730781	5940831	chrX	5638768	5905970	Promoted	0	0
									chrX	5730781	5940831	chrX	5638768	5905970	Promoted	299457	0	chrX	5730781	5940831	chrX	5638768	5905970	Promoted	92221	0
									chrX	5730781	5940831	chrX	5638768	5905970	Promoted	0	0	chrX	5730781	5940831	chrX	5638768	5905970	Promoted	0	34404
									chrX	5730781	5940831	chrX	5638768	5905970	Promoted	34363	0	chrX	5730781	5940831	chrX	5638768	5905970	Promoted	0	0
									chrX	5730781	5940831	chrX	5638768	5905970	Promoted	9573	0	chrX	5730781	5940831	chrX	5638768	5905970	Promoted	0	0
									chrX	5730781	5940831	chrX	5638768	5905970	Promoted	0	0	chrX	5730781	5940831	chrX	5638768	5905970	Promoted	31420	0
									chrX	5730781	5940831	chrX	5638768	5905970	Promoted	0	0	chrX	5730781	5940831	chrX	5638768	5905970	Promoted	0	0
									chrX	5730781	5940831	chrX	5638768	5905970	Promoted	0	0	chrX	5730781	5940831	chrX	5638768	5905970	Promoted	76221	0
									chrX	5730781	5940831	chrX	5638768	5905970	Promoted	0	0	chrX	5730781	5940831	chrX	5638768	5905970	Promoted	0	0
									chrX	5730781	5940831	chrX	5638768	5905970	Promoted	0	0	chrX	5730781	5940831	chrX	5638768	5905970	Promoted	0	0
									chrX	5730781	5940831	chrX	5638768	5905970	Promoted	0	0	chrX	5730781	5940831	chrX	5638768	5905970	Promoted	0	0
									chrX	5730781	5940831	chrX	5638768	5905970	Promoted	0	0	chrX	5730781	5940831	chrX	5638768	5905970	Promoted	0	0
									chrX	5730781	5940831	chrX	5638768	5905970	Promoted	0	0	chrX	5730781	5940831	chrX	5638768	5905970	Promoted	0	0
									chrX	5730781	5940831	chrX	5638768	5905970	Promoted	0	0	chrX	5730781	5940831	chrX	5638768	5905970	Promoted	37852	13010
									chrX	5730781	5940831	chrX	5638768	5905970	Promoted	0	0	chrX	5730781	5940831	chrX	5638768	5905970	Promoted	0	0
									chrX	5730781	5940831	chrX	5638768	5905970	Promoted	0	0	chrX	5730781	5940831	chrX	5638768	5905970	Promoted	0	0
									chrX	5730781	5940831	chrX	5638768	5905970	Promoted	46728	0	chrX	5730781	5940831	chrX	5638768	5905970	Promoted	0	17287
									chrX	5730781	5940831	chrX	5638768	5905970	Promoted	0	0	chrX	5730781	5940831	chrX	5638768	5905970	Promoted	0	8591
									chrX	5730781	5940831	chrX	5638768	5905970	Promoted	0	0	chrX	5730781	5940831	chrX	5638768	5905970	Promoted	0	0
									chrX	5730781	5940831	chrX	5638768	5905970	Promoted	0	0	chrX	5730781	5940831	chrX	5638768	5905970	Promoted	0	0
									chrX	5730781	5940831	chrX	5638768	5905970	Promoted	0	0	chrX	5730781	5940831	chrX	5638768	5905970	Promoted	0	0
									chrX	5730781	5940831	chrX	5638768	5905970	Promoted	0	0	chrX	5730781	5940831	chrX	5638768	5905970	Promoted	0	0
									chrX	5730781	5940831	chrX	5638768	5905970	Promoted	0	0	chrX	5730781	5940831	chrX	5638768	5905970	Promoted	0	0
									chrX	5730781	5940831	chrX	5638768	5905970	Promoted	0	0	chrX	5730781	5940831	chrX	5638768	5905970	Promoted	159115	0
									chrX	5730781	5940831	chrX	5638768	5905970	Promoted	0	0	chrX	5730781	5940831	chrX	5638768	5905970	Promoted	0	0
									chrX	5730781	5940831	chrX	5638768	5905970	Promoted	0	0	chrX	5730781	5940831	chrX	5638768	5905970	Promoted	10133	0
									chrX	5730781	5940831	chrX	5638768	5905970	Promoted	0	0	chrX	5730781	5940831	chrX	5638768	5905970	Promoted	0	0
									chrX	5730781	5940831	chrX	5638768	5905970	Promoted	0	0	chrX	5730781	5940831	chrX	5638768	5905970	Promoted	46476	0
									chrX	5730781	5940831	chrX	5638768	5905970	Promoted	0	0	chrX	5730781	5940831	chrX	5638768	5905970	Promoted	11286	0
									chrX	5730781	5940831	chrX	5638768	5905970	Promoted	5051	0	chrX	5730781	5940831	chrX	5638768	5905970	Promoted	16495	0
									chrX	5730781	5940831	chrX	5638768	5905970	Promoted	0	0	chrX	5730781	5940831	chrX	5638768	5905970	Promoted	0	0
									chrX	5730781	5940831	chrX	5638768	5905970	Promoted	0	0	chrX	5730781	5940831	chrX	5638768	5905970	Promoted	0	0
									chrX	5730781	5940831	chrX	5638768	5905970	Promoted	0	0	chrX	5730781	5940831	chrX	5638768	5905970	Promoted	0	0
									chrX	5730781	5940831	chrX	5638768	5905970	Promoted	0	0	chrX	5730781	5940831	chrX	5638768	5905970	Promoted	0	0
									chrX	5730781	5940831	chrX	5638768	5905970	Promoted	0	0	chrX	5730781	5940831	chrX	5638768	5905970	Promoted	29309	0
									chrX	5730781	5940831	chrX	5638768	5905970	Promoted	0	0	chrX	5730781	5940831	chrX	5638768	5905970	Promoted	0	0
									chrX	5730781	5940831	chrX	5638768	5905970	Promoted	0	0	chrX	5730781	5940831	chrX	5638768	5905970	Promoted	0	0
									chrX	5730781	5940831	chrX	5638768	5905970	Promoted	0	0	chrX	5730781	5940831	chrX	5638768	5905970	Promoted	0	0
									chrX	5730781	5940831	chrX	5638768	5905970	Promoted	0	0	chrX	5730781	5940831	chrX	5638768	5905970	Promoted	0	0
									chrX	5730781	5940831	chrX	5638768	5905970	Promoted	0	0	chrX	5730781	5940831	chrX	5638768	5905970	Promoted	0	0
									chrX	5730781	5940831	chrX	5638768	5905970	Promoted	0	0	chrX	5730781	5940831	chrX	5638768	5905970	Promoted	0	0
									chrX	5730781	5940831	chrX	5638768	5905970	Promoted	0	0	chrX	5730781	5940831	chrX	5638768	5905970	Promoted	0	0
									chrX	5730781	5940831	chrX	5638768	5905970	Promoted	0	0	chrX	5730781	5940831	chrX	5638768	5905970	Promoted	0	0
									chrX	5730781	5940831	chrX	5638768	5905970	Promoted	0	0	chrX	5730781	5940831	chrX	5638768	5905970	Promoted	0	0
									chrX	7413152	7591703	chrX	7413152	7528855	Repressed	0	131062	chrX	7413152	7591703	chrX	7413152	7528855	Repressed	0	0
									chrX	7413152	7591703	chrX	7413152	7528855	Repressed	0	44339	chrX	7413152	7591703	chrX	7413152	7528855	Repressed	0	7098
									chrX	7413152	7591703	chrX	7413152	7528855	Repressed	6443	0	chrX	7413152	7591703	chrX	7413152	7528855	Repressed	0	0
									chrX	7413152	7591703	chrX	7413152	7528855	Repressed	130512	46124	chrX	7413152	7591703	chrX	7413152	7528855	Repressed	30592	0
									chrX	7413152	7591703	chrX	7413152	7528855	Repressed	0	290850	chrX	7413152	7591703	chrX	7413152	7528855	Repressed	0	499
									chrX	7413152	7591703	chrX	7413152	7528855	Repressed	141954	13049	chrX	7413152	7591703	chrX	7413152	7528855	Repressed	0	0
									chrX	7413152	7591703	chrX	7413152	7528855	Repressed	83851	14888	chrX	7413152	7591703	chrX	7413152	7528855	Repressed	0	0
									chrX	7413152	7591703	chrX	7413152	7528855	Repressed	228002	73120	chrX	7413152	7591703	chrX	7413152	7528855	Repressed	499	0
									chrX	7413152	7591703	chrX	7413152	7528855	Repressed	0	0	chrX	7413152	7591703	chrX	7413152	7528855	Repressed	0	0
									chrX	7413152	7591703	chrX	7413152	7528855	Repressed	0	12964	chrX	7413152	7591703	chrX	7413152	7528855	Repressed	7098	0
									chrX	7413152	7591703	chrX	7413152	7528855	Repressed	0	94832	chrX	7413152	7591703	chrX	7413152	7528855	Repressed	0	0
									chrX	7413152	7591703	chrX	7413152	7528855	Repressed	0	114990	chrX	7413152	7591703	chrX	7413152	7528855	Repressed	0	55631
									chrX	7413152	7591703	chrX	7413152	7528855	Repressed	0	124629	chrX	7413152	7591703	chrX	7413152	7528855	Repressed	0	0
									chrX	7413152	7591703	chrX	7413152	7528855	Repressed	0	82615	chrX	7413152	7591703	chrX	7413152	7528855	Repressed	0	20725
									chrX	7413152	7591703	chrX	7413152	7528855	Repressed	0	58522	chrX	7413152	7591703	chrX	7413152	7528855	Repressed	0	0
									chrX	7413152	7591703	chrX	7413152	7528855	Repressed	47467	0	chrX	7413152	7591703	chrX	7413152	7528855	Repressed	0	0
									chrX	7413152	7591703	chrX	7413152	7528855	Repressed	18740	117670	chrX	7413152	7591703	chrX	7413152	7528855	Repressed	0	0
									chrX	7413152	7591703	chrX	7413152	7528855	Repressed	0	0	chrX	7413152	7591703	chrX	7413152	7528855	Repressed	0	0
									chrX	7413152	7591703	chrX	7413152	7528855	Repressed	32927	0	chrX	7413152	7591703	chrX	7413152	7528855	Repressed	0	0
									chrX	7413152	7591703	chrX	7413152	7528855	Repressed	0	22886	chrX	7413152	7591703	chrX	7413152	7528855	Repressed	0	0
									chrX	7413152	7591703	chrX	7413152	7528855	Repressed	0	12625	chrX	7413152	7591703	chrX	7413152	7528855	Repressed	0	0
									chrX	7413152	7591703	chrX	7413152	7528855	Repressed	103791	6000	chrX	7413152	7591703	chrX	7413152	7528855	Repressed	0	0
									chrX	7413152	7591703	chrX	7413152	7528855	Repressed	98967	11191	chrX	7413152	7591703	chrX	7413152	7528855	Repressed	0	0
									chrX	7413152	7591703	chrX	7413152	7528855	Repressed	24680	193360	chrX	7413152	7591703	chrX	7413152	7528855	Repressed	0	93440
									chrX	7413152	7591703	chrX	7413152	7528855	Repressed	0	83218	chrX	7413152	7591703	chrX	7413152	7528855	Repressed	0	0
									chrX	7413152	7591703	chrX	7413152	7528855	Repressed	5006	75037	chrX	7413152	7591703	chrX	7413152	7528855	Repressed	0	0
									chrX	7413152	7591703	chrX	7413152	7528855	Repressed	0	0	chrX	7413152	7591703	chrX	7413152	7528855	Repressed	0	7742
									chrX	7413152	7591703	chrX	7413152	7528855	Repressed	32502	110315	chrX	7413152	7591703	chrX	7413152	7528855	Repressed	0	0
									chrX	7413152	7591703	chrX	7413152	7528855	Repressed	0	44117	chrX	7413152	7591703	chrX	7413152	7528855	Repressed	0	0
									chrX	7413152	7591703	chrX	7413152	7528855	Repressed	0	0	chrX	7413152	7591703	chrX	7413152	7528855	Repressed	0	0
									chrX	7413152	7591703	chrX	7413152	7528855	Repressed	0	0	chrX	7413152	7591703	chrX	7413152	7528855	Repressed	0	0
									chrX	7413152	7591703	chrX	7413152	7528855	Repressed	7085	87616	chrX	7413152	7591703	chrX	7413152	7528855	Repressed	0	0
									chrX	7413152	7591703	chrX	7413152	7528855	Repressed	65121	0	chrX	7413152	7591703	chrX	7413152	7528855	Repressed	0	76010
									chrX	7413152	7591703	chrX	7413152	7528855	Repressed	0	7306	chrX	7413152	7591703	chrX	7413152	7528855	Repressed	0	0
									chrX	7413152	7591703	chrX	7413152	7528855	Repressed	0	0	chrX	7413152	7591703	chrX	7413152	7528855	Repressed	0	0
									chrX	7413152	7591703	chrX	7413152	7528855	Repressed	32112	210941	chrX	7413152	7591703	chrX	7413152	7528855	Repressed	0	0
									chrX	7413152	7591703	chrX	7413152	7528855	Repressed	8822	0	chrX	7413152	7591703	chrX	7413152	7528855	Repressed	0	0
									chrX	7413152	7591703	chrX	7413152	7528855	Repressed	2880	18677	chrX	7413152	7591703	chrX	7413152	7528855	Repressed	0	0
									chrX	7413152	7591703	chrX	7413152	7528855	Repressed	0	81587	chrX	7413152	7591703	chrX	7413152	7528855	Repressed	0	0
									chrX	7413152	7591703	chrX	7413152	7528855	Repressed	21489	53899	chrX	7413152	7591703	chrX	7413152	7528855	Repressed	0	0
									chrX	7413152	7591703	chrX	7413152	7528855	Repressed	911	65771	chrX	7413152	7591703	chrX	7413152	7528855	Repressed	26306	0
									chrX	7413152	7591703	chrX	7413152	7528855	Repressed	65542	146699	chrX	7413152	7591703	chrX	7413152	7528855	Repressed	0	0
									chrX	7413152	7591703	chrX	7413152	7528855	Repressed	3723	112579	chrX	7413152	7591703	chrX	7413152	7528855	Repressed	21781	0
									chrX	7413152	7591703	chrX	7413152	7528855	Repressed	49731	12213	chrX	7413152	7591703	chrX	7413152	7528855	Repressed	0	6792
									chrX	7413152	7591703	chrX	7413152	7528855	Repressed	0	63065	chrX	7413152	7591703	chrX	7413152	7528855	Repressed	0	0
									chrX	7413152	7591703	chrX	7413152	7528855	Repressed	0	63759	chrX	7413152	7591703	chrX	7413152	7528855	Repressed	0	49308
									chrX	7413152	7591703	chrX	7413152	7528855	Repressed	0	89788	chrX	7413152	7591703	chrX	7413152	7528855	Repressed	0	0
									chrX	7413152	7591703	chrX	7413152	7528855	Repressed	46907	107245	chrX	7413152	7591703	chrX	7413152	7528855	Repressed	0	0
									chrX	7413152	7591703	chrX	7413152	7528855	Repressed	7250	53578	chrX	7413152	7591703	chrX	7413152	7528855	Repressed	0	0
									chrX	7413152	7591703	chrX	7413152	7528855	Repressed	0	43298	chrX	7413152	7591703	chrX	7413152	7528855	Repressed	0	0
									chrX	7413152	7591703	chrX	7413152	7528855	Repressed	0	0	chrX	7413152	7591703	chrX	7413152	7528855	Repressed	0	0
									chrX	7413152	7591703	chrX	7413152	7528855	Repressed	0	16528	chrX	7413152	7591703	chrX	7413152	7528855	Repressed	0	1685
									chrX	7413152	7591703	chrX	7413152	7528855	Repressed	0	69933	chrX	7413152	7591703	chrX	7413152	7528855	Repressed	0	4902
									chrX	7413152	7591703	chrX	7413152	7528855	Repressed	0	70098	chrX	7413152	7591703	chrX	7413152	7528855	Repressed	0	0
									chrX	7413152	7591703	chrX	7413152	7528855	Repressed	0	0	chrX	7413152	7591703	chrX	7413152	7528855	Repressed	0	0
									chrX	7413152	7591703	chrX	7413152	7528855	Repressed	0	16626	chrX	7413152	7591703	chrX	7413152	7528855	Repressed	0	86043
									chrX	7413152	7591703	chrX	7413152	7528855	Repressed	50689	95775	chrX	7413152	7591703	chrX	7413152	7528855	Repressed	0	30557
									chrX	7413152	7591703	chrX	7413152	7528855	Repressed	68058	76502	chrX	7413152	7591703	chrX	7413152	7528855	Repressed	0	0
									chrX	7413152	7591703	chrX	7413152	7528855	Repressed	98	88285	chrX	7413152	7591703	chrX	7413152	7528855	Repressed	0	0
									chrX	7413152	7591703	chrX	7413152	7528855	Repressed	0	11929	chrX	7413152	7591703	chrX	7413152	7528855	Repressed	0	251
									chrX	7413152	7591703	chrX	7413152	7528855	Repressed	0	103791	chrX	7413152	7591703	chrX	7413152	7528855	Repressed	0	0
									chrX	7413152	7591703	chrX	7413152	7528855	Repressed	0	16930	chrX	7413152	7591703	chrX	7413152	7528855	Repressed	0	0
									chrX	7413152	7591703	chrX	7413152	7528855	Repressed	0	6651	chrX	7413152	7591703	chrX	7413152	7528855	Repressed	0	0
									chrX	7413152	7591703	chrX	7413152	7528855	Repressed	38846	204802	chrX	7413152	7591703	chrX	7413152	7528855	Repressed	0	0
									chrX	7413152	7591703	chrX	7413152	7528855	Repressed	0	43829	chrX	7413152	7591703	chrX	7413152	7528855	Repressed	0	0
									chrX	7413152	7591703	chrX	7413152	7528855	Repressed	43542	61983	chrX	7413152	7591703	chrX	7413152	7528855	Repressed	0	43468
									chrX	7413152	7591703	chrX	7413152	7528855	Repressed	52142	15790	chrX	7413152	7591703	chrX	7413152	7528855	Repressed	13585	4684
									chrX	7413152	7591703	chrX	7413152	7528855	Repressed	0	95354	chrX	7413152	7591703	chrX	7413152	7528855	Repressed	0	0
									chrX	7413152	7591703	chrX	7413152	7528855	Repressed	76502	0	chrX	7413152	7591703	chrX	7413152	7528855	Repressed	0	0
									chrX	7413152	7591703	chrX	7413152	7528855	Repressed	217	71670	chrX	7413152	7591703	chrX	7413152	7528855	Repressed	0	0
									chrX	7413152	7591703	chrX	7413152	7528855	Repressed	0	128390	chrX	7413152	7591703	chrX	7413152	7528855	Repressed	0	0
									chrX	7413152	7591703	chrX	7413152	7528855	Repressed	2923	2874	chrX	7413152	7591703	chrX	7413152	7528855	Repressed	0	0
									chrX	7413152	7591703	chrX	7413152	7528855	Repressed	55640	0	chrX	7413152	7591703	chrX	7413152	7528855	Repressed	0	0
									chrX	7413152	7591703	chrX	7413152	7528855	Repressed	0	0	chrX	7413152	7591703	chrX	7413152	7528855	Repressed	0	0
									chrX	7413152	7591703	chrX	7413152	7528855	Repressed	44397	69291	chrX	7413152	7591703	chrX	7413152	7528855	Repressed	0	0
									chrX	7413152	7591703	chrX	7413152	7528855	Repressed	45140	3307	chrX	7413152	7591703	chrX	7413152	7528855	Repressed	0	0
									chrX	7413152	7591703	chrX	7413152	7528855	Repressed	0	85836	chrX	7413152	7591703	chrX	7413152	7528855	Repressed	0	0
									chrX	7413152	7591703	chrX	7413152	7528855	Repressed	32504	49720	chrX	7413152	7591703	chrX	7413152	7528855	Repressed	0	0
									chrX	7413152	7591703	chrX	7413152	7528855	Repressed	31984	0	chrX	7413152	7591703	chrX	7413152	7528855	Repressed	0	0
									chrX	7413152	7591703	chrX	7413152	7528855	Repressed	0	0	chrX	7413152	7591703	chrX	7413152	7528855	Repressed	0	0
									chrX	7413152	7591703	chrX	7413152	7528855	Repressed	148093	86526	chrX	7413152	7591703	chrX	7413152	7528855	Repressed	0	0
									chrX	7413152	7591703	chrX	7413152	7528855	Repressed	80841	91176	chrX	7413152	7591703	chrX	7413152	7528855	Repressed	0	42937
									chrX	7413152	7591703	chrX	7413152	7528855	Repressed	27079	74461	chrX	7413152	7591703	chrX	7413152	7528855	Repressed	0	0
									chrX	7413152	7591703	chrX	7413152	7528855	Repressed	0	65728	chrX	7413152	7591703	chrX	7413152	7528855	Repressed	0	0
									chrX	7413152	7591703	chrX	7413152	7528855	Repressed	91176	67854	chrX	7413152	7591703	chrX	7413152	7528855	Repressed	0	35961
									chrX	7413152	7591703	chrX	7413152	7528855	Repressed	0	76022	chrX	7413152	7591703	chrX	7413152	7528855	Repressed	0	35114
									chrX	7413152	7591703	chrX	7413152	7528855	Repressed	0	0	chrX	7413152	7591703	chrX	7413152	7528855	Repressed	86043	0
									chrX	7413152	7591703	chrX	7413152	7528855	Repressed	0	62490	chrX	7413152	7591703	chrX	7413152	7528855	Repressed	0	0
									chrX	7413152	7591703	chrX	7413152	7528855	Repressed	0	78912	chrX	7413152	7591703	chrX	7413152	7528855	Repressed	0	16331
									chrX	7413152	7591703	chrX	7413152	7528855	Repressed	0	3470	chrX	7413152	7591703	chrX	7413152	7528855	Repressed	0	43988
									chrX	7413152	7591703	chrX	7413152	7528855	Repressed	20370	81588	chrX	7413152	7591703	chrX	7413152	7528855	Repressed	0	0
									chrX	7413152	7591703	chrX	7413152	7528855	Repressed	0	80326	chrX	7413152	7591703	chrX	7413152	7528855	Repressed	0	0
									chrX	7413152	7591703	chrX	7413152	7528855	Repressed	17478	0	chrX	7413152	7591703	chrX	7413152	7528855	Repressed	0	0
									chrX	7413152	7591703	chrX	7413152	7528855	Repressed	0	118488	chrX	7413152	7591703	chrX	7413152	7528855	Repressed	0	0
									chrX	7413152	7591703	chrX	7413152	7528855	Repressed	0	66571	chrX	7413152	7591703	chrX	7413152	7528855	Repressed	0	21781
									chrX	7413152	7591703	chrX	7413152	7528855	Repressed	54822	62946	chrX	7413152	7591703	chrX	7413152	7528855	Repressed	0	0
									chrX	7413152	7591703	chrX	7413152	7528855	Repressed	0	80841	chrX	7413152	7591703	chrX	7413152	7528855	Repressed	0	0
									chrX	7413152	7591703	chrX	7413152	7528855	Repressed	82615	3428	chrX	7413152	7591703	chrX	7413152	7528855	Repressed	20725	0
									chrX	7413152	7591703	chrX	7413152	7528855	Repressed	0	0	chrX	7413152	7591703	chrX	7413152	7528855	Repressed	13162	0
									chrX	7413152	7591703	chrX	7413152	7528855	Repressed	0	14265	chrX	7413152	7591703	chrX	7413152	7528855	Repressed	0	0
									chrX	16470021	16500024	chrX	16438719	16470020	Repressed	23700	46879	chrX	16470021	16500024	chrX	16438719	16470020	Repressed	123107	0
									chrX	16470021	16500024	chrX	16438719	16470020	Repressed	44387	24283	chrX	16470021	16500024	chrX	16438719	16470020	Repressed	118784	0
									chrX	16470021	16500024	chrX	16438719	16470020	Repressed	42574	0	chrX	16470021	16500024	chrX	16438719	16470020	Repressed	0	0
									chrX	16470021	16500024	chrX	16438719	16470020	Repressed	64076	0	chrX	16470021	16500024	chrX	16438719	16470020	Repressed	3690	0
									chrX	16470021	16500024	chrX	16438719	16470020	Repressed	10783	56249	chrX	16470021	16500024	chrX	16438719	16470020	Repressed	0	11621
									chrX	16470021	16500024	chrX	16438719	16470020	Repressed	38701	0	chrX	16470021	16500024	chrX	16438719	16470020	Repressed	49600	11610
									chrX	16470021	16500024	chrX	16438719	16470020	Repressed	26245	195895	chrX	16470021	16500024	chrX	16438719	16470020	Repressed	0	133051
									chrX	16470021	16500024	chrX	16438719	16470020	Repressed	14493	100478	chrX	16470021	16500024	chrX	16438719	16470020	Repressed	0	5302
									chrX	16470021	16500024	chrX	16438719	16470020	Repressed	30009	33614	chrX	16470021	16500024	chrX	16438719	16470020	Repressed	12667	0
									chrX	16470021	16500024	chrX	16438719	16470020	Repressed	40084	15716	chrX	16470021	16500024	chrX	16438719	16470020	Repressed	51569	0
									chrX	16470021	16500024	chrX	16438719	16470020	Repressed	0	132929	chrX	16470021	16500024	chrX	16438719	16470020	Repressed	0	0
									chrX	16470021	16500024	chrX	16438719	16470020	Repressed	4841	0	chrX	16470021	16500024	chrX	16438719	16470020	Repressed	0	237148
									chrX	16470021	16500024	chrX	16438719	16470020	Repressed	23490	0	chrX	16470021	16500024	chrX	16438719	16470020	Repressed	18302	25219
									chrX	16470021	16500024	chrX	16438719	16470020	Repressed	54808	29335	chrX	16470021	16500024	chrX	16438719	16470020	Repressed	36113	254393
									chrX	16470021	16500024	chrX	16438719	16470020	Repressed	31924	88193	chrX	16470021	16500024	chrX	16438719	16470020	Repressed	0	0
									chrX	16470021	16500024	chrX	16438719	16470020	Repressed	23535	9423	chrX	16470021	16500024	chrX	16438719	16470020	Repressed	38955	39665
									chrX	16470021	16500024	chrX	16438719	16470020	Repressed	44381	54307	chrX	16470021	16500024	chrX	16438719	16470020	Repressed	0	4811
									chrX	16470021	16500024	chrX	16438719	16470020	Repressed	25423	0	chrX	16470021	16500024	chrX	16438719	16470020	Repressed	0	96791
									chrX	16470021	16500024	chrX	16438719	16470020	Repressed	43517	0	chrX	16470021	16500024	chrX	16438719	16470020	Repressed	896	8736
									chrX	16470021	16500024	chrX	16438719	16470020	Repressed	102925	0	chrX	16470021	16500024	chrX	16438719	16470020	Repressed	0	47499
									chrX	16470021	16500024	chrX	16438719	16470020	Repressed	165891	0	chrX	16470021	16500024	chrX	16438719	16470020	Repressed	128231	2339
									chrX	16470021	16500024	chrX	16438719	16470020	Repressed	69812	78019	chrX	16470021	16500024	chrX	16438719	16470020	Repressed	59877	11337
									chrX	16470021	16500024	chrX	16438719	16470020	Repressed	43114	0	chrX	16470021	16500024	chrX	16438719	16470020	Repressed	114296	16526
									chrX	16470021	16500024	chrX	16438719	16470020	Repressed	14164	0	chrX	16470021	16500024	chrX	16438719	16470020	Repressed	0	738
									chrX	16470021	16500024	chrX	16438719	16470020	Repressed	8079	0	chrX	16470021	16500024	chrX	16438719	16470020	Repressed	45617	0
									chrX	16470021	16500024	chrX	16438719	16470020	Repressed	18459	0	chrX	16470021	16500024	chrX	16438719	16470020	Repressed	92903	114770
									chrX	16470021	16500024	chrX	16438719	16470020	Repressed	48015	0	chrX	16470021	16500024	chrX	16438719	16470020	Repressed	0	11583
									chrX	16470021	16500024	chrX	16438719	16470020	Repressed	74826	0	chrX	16470021	16500024	chrX	16438719	16470020	Repressed	4541	14315
									chrX	16470021	16500024	chrX	16438719	16470020	Repressed	28462	67631	chrX	16470021	16500024	chrX	16438719	16470020	Repressed	33641	52412
									chrX	16470021	16500024	chrX	16438719	16470020	Repressed	39204	13079	chrX	16470021	16500024	chrX	16438719	16470020	Repressed	480	16359
									chrX	16470021	16500024	chrX	16438719	16470020	Repressed	23679	23203	chrX	16470021	16500024	chrX	16438719	16470020	Repressed	224389	8612
									chrX	16470021	16500024	chrX	16438719	16470020	Repressed	5826	0	chrX	16470021	16500024	chrX	16438719	16470020	Repressed	2404	9048
									chrX	16470021	16500024	chrX	16438719	16470020	Repressed	76385	58370	chrX	16470021	16500024	chrX	16438719	16470020	Repressed	29798	0
									chrX	16470021	16500024	chrX	16438719	16470020	Repressed	17873	36460	chrX	16470021	16500024	chrX	16438719	16470020	Repressed	18797	24004
									chrX	16470021	16500024	chrX	16438719	16470020	Repressed	28744	16273	chrX	16470021	16500024	chrX	16438719	16470020	Repressed	38795	6119
									chrX	16470021	16500024	chrX	16438719	16470020	Repressed	7145	20766	chrX	16470021	16500024	chrX	16438719	16470020	Repressed	23319	74388
									chrX	16470021	16500024	chrX	16438719	16470020	Repressed	77939	0	chrX	16470021	16500024	chrX	16438719	16470020	Repressed	35187	42671
									chrX	16470021	16500024	chrX	16438719	16470020	Repressed	18410	7902	chrX	16470021	16500024	chrX	16438719	16470020	Repressed	25477	30484
									chrX	16470021	16500024	chrX	16438719	16470020	Repressed	40725	27178	chrX	16470021	16500024	chrX	16438719	16470020	Repressed	9661	104723
									chrX	16470021	16500024	chrX	16438719	16470020	Repressed	40965	66278	chrX	16470021	16500024	chrX	16438719	16470020	Repressed	0	14667
									chrX	16470021	16500024	chrX	16438719	16470020	Repressed	60985	1444	chrX	16470021	16500024	chrX	16438719	16470020	Repressed	0	7653
									chrX	16470021	16500024	chrX	16438719	16470020	Repressed	18764	0	chrX	16470021	16500024	chrX	16438719	16470020	Repressed	0	155135
									chrX	16470021	16500024	chrX	16438719	16470020	Repressed	5477	24769	chrX	16470021	16500024	chrX	16438719	16470020	Repressed	0	0
									chrX	16470021	16500024	chrX	16438719	16470020	Repressed	63639	34206	chrX	16470021	16500024	chrX	16438719	16470020	Repressed	240143	20267
									chrX	16470021	16500024	chrX	16438719	16470020	Repressed	89672	0	chrX	16470021	16500024	chrX	16438719	16470020	Repressed	26776	151038
									chrX	16470021	16500024	chrX	16438719	16470020	Repressed	22968	25970	chrX	16470021	16500024	chrX	16438719	16470020	Repressed	40350	0
									chrX	16470021	16500024	chrX	16438719	16470020	Repressed	39058	43524	chrX	16470021	16500024	chrX	16438719	16470020	Repressed	36568	0
									chrX	16470021	16500024	chrX	16438719	16470020	Repressed	30305	23488	chrX	16470021	16500024	chrX	16438719	16470020	Repressed	107548	0
									chrX	16470021	16500024	chrX	16438719	16470020	Repressed	64480	56181	chrX	16470021	16500024	chrX	16438719	16470020	Repressed	0	0
									chrX	16470021	16500024	chrX	16438719	16470020	Repressed	4798	78419	chrX	16470021	16500024	chrX	16438719	16470020	Repressed	42885	0
									chrX	16470021	16500024	chrX	16438719	16470020	Repressed	58480	23102	chrX	16470021	16500024	chrX	16438719	16470020	Repressed	81970	48306
									chrX	16470021	16500024	chrX	16438719	16470020	Repressed	48158	0	chrX	16470021	16500024	chrX	16438719	16470020	Repressed	63345	8859
									chrX	16470021	16500024	chrX	16438719	16470020	Repressed	56530	57785	chrX	16470021	16500024	chrX	16438719	16470020	Repressed	1243	60733
									chrX	16470021	16500024	chrX	16438719	16470020	Repressed	39976	0	chrX	16470021	16500024	chrX	16438719	16470020	Repressed	82694	15182
									chrX	16470021	16500024	chrX	16438719	16470020	Repressed	27429	58638	chrX	16470021	16500024	chrX	16438719	16470020	Repressed	128093	38680
									chrX	16470021	16500024	chrX	16438719	16470020	Repressed	86288	0	chrX	16470021	16500024	chrX	16438719	16470020	Repressed	21680	12479
									chrX	16470021	16500024	chrX	16438719	16470020	Repressed	41451	0	chrX	16470021	16500024	chrX	16438719	16470020	Repressed	11930	0
									chrX	16470021	16500024	chrX	16438719	16470020	Repressed	103983	72681	chrX	16470021	16500024	chrX	16438719	16470020	Repressed	88060	56758
									chrX	16470021	16500024	chrX	16438719	16470020	Repressed	31671	29689	chrX	16470021	16500024	chrX	16438719	16470020	Repressed	1982	126360
									chrX	16470021	16500024	chrX	16438719	16470020	Repressed	8594	37666	chrX	16470021	16500024	chrX	16438719	16470020	Repressed	25171	0
									chrX	16470021	16500024	chrX	16438719	16470020	Repressed	7230	73143	chrX	16470021	16500024	chrX	16438719	16470020	Repressed	2429	28575
									chrX	16470021	16500024	chrX	16438719	16470020	Repressed	47575	0	chrX	16470021	16500024	chrX	16438719	16470020	Repressed	5053	12896
									chrX	16470021	16500024	chrX	16438719	16470020	Repressed	23566	29038	chrX	16470021	16500024	chrX	16438719	16470020	Repressed	0	0
									chrX	16470021	16500024	chrX	16438719	16470020	Repressed	38311	83271	chrX	16470021	16500024	chrX	16438719	16470020	Repressed	27045	46212
									chrX	16470021	16500024	chrX	16438719	16470020	Repressed	6971	24383	chrX	16470021	16500024	chrX	16438719	16470020	Repressed	84766	27199
									chrX	16470021	16500024	chrX	16438719	16470020	Repressed	54505	26545	chrX	16470021	16500024	chrX	16438719	16470020	Repressed	0	0
									chrX	16470021	16500024	chrX	16438719	16470020	Repressed	26177	0	chrX	16470021	16500024	chrX	16438719	16470020	Repressed	4720	0
									chrX	16470021	16500024	chrX	16438719	16470020	Repressed	29500	82883	chrX	16470021	16500024	chrX	16438719	16470020	Repressed	40038	7077
									chrX	16470021	16500024	chrX	16438719	16470020	Repressed	55585	68705	chrX	16470021	16500024	chrX	16438719	16470020	Repressed	6456	79604
									chrX	16470021	16500024	chrX	16438719	16470020	Repressed	6119	54986	chrX	16470021	16500024	chrX	16438719	16470020	Repressed	19257	0
									chrX	16470021	16500024	chrX	16438719	16470020	Repressed	64154	3798	chrX	16470021	16500024	chrX	16438719	16470020	Repressed	0	69529
									chrX	16470021	16500024	chrX	16438719	16470020	Repressed	64205	25218	chrX	16470021	16500024	chrX	16438719	16470020	Repressed	0	8656
									chrX	16470021	16500024	chrX	16438719	16470020	Repressed	14964	92	chrX	16470021	16500024	chrX	16438719	16470020	Repressed	207144	13929
									chrX	16470021	16500024	chrX	16438719	16470020	Repressed	56071	7009	chrX	16470021	16500024	chrX	16438719	16470020	Repressed	0	0
									chrX	16470021	16500024	chrX	16438719	16470020	Repressed	78181	32337	chrX	16470021	16500024	chrX	16438719	16470020	Repressed	0	270147
									chrX	16470021	16500024	chrX	16438719	16470020	Repressed	4815	622	chrX	16470021	16500024	chrX	16438719	16470020	Repressed	52747	4206
									chrX	16470021	16500024	chrX	16438719	16470020	Repressed	43278	67923	chrX	16470021	16500024	chrX	16438719	16470020	Repressed	0	9604
									chrX	16470021	16500024	chrX	16438719	16470020	Repressed	35100	0	chrX	16470021	16500024	chrX	16438719	16470020	Repressed	39525	0
									chrX	16470021	16500024	chrX	16438719	16470020	Repressed	38722	63618	chrX	16470021	16500024	chrX	16438719	16470020	Repressed	4311	5056
									chrX	16470021	16500024	chrX	16438719	16470020	Repressed	6959	13085	chrX	16470021	16500024	chrX	16438719	16470020	Repressed	0	148788
									chrX	16470021	16500024	chrX	16438719	16470020	Repressed	5390	0	chrX	16470021	16500024	chrX	16438719	16470020	Repressed	153715	76246
									chrX	16470021	16500024	chrX	16438719	16470020	Repressed	89940	25552	chrX	16470021	16500024	chrX	16438719	16470020	Repressed	69982	73295
									chrX	16470021	16500024	chrX	16438719	16470020	Repressed	37650	82486	chrX	16470021	16500024	chrX	16438719	16470020	Repressed	31727	0
									chrX	16470021	16500024	chrX	16438719	16470020	Repressed	108657	27754	chrX	16470021	16500024	chrX	16438719	16470020	Repressed	0	65691
									chrX	16470021	16500024	chrX	16438719	16470020	Repressed	43665	0	chrX	16470021	16500024	chrX	16438719	16470020	Repressed	44384	97037
									chrX	16470021	16500024	chrX	16438719	16470020	Repressed	48090	369	chrX	16470021	16500024	chrX	16438719	16470020	Repressed	0	0
									chrX	16470021	16500024	chrX	16438719	16470020	Repressed	60991	0	chrX	16470021	16500024	chrX	16438719	16470020	Repressed	96356	112680
									chrX	16470021	16500024	chrX	16438719	16470020	Repressed	92639	32774	chrX	16470021	16500024	chrX	16438719	16470020	Repressed	0	0
									chrX	16470021	16500024	chrX	16438719	16470020	Repressed	72760	0	chrX	16470021	16500024	chrX	16438719	16470020	Repressed	23017	2048
									chrX	16470021	16500024	chrX	16438719	16470020	Repressed	11884	0	chrX	16470021	16500024	chrX	16438719	16470020	Repressed	150856	0
									chrX	16470021	16500024	chrX	16438719	16470020	Repressed	99225	0	chrX	16470021	16500024	chrX	16438719	16470020	Repressed	0	7493
									chrX	16470021	16500024	chrX	16438719	16470020	Repressed	37627	0	chrX	16470021	16500024	chrX	16438719	16470020	Repressed	53185	100013
									chrX	16470021	16500024	chrX	16438719	16470020	Repressed	54790	28923	chrX	16470021	16500024	chrX	16438719	16470020	Repressed	0	0
									chrX	16470021	16500024	chrX	16438719	16470020	Repressed	14653	0	chrX	16470021	16500024	chrX	16438719	16470020	Repressed	4408	0
									chrX	16470021	16500024	chrX	16438719	16470020	Repressed	9293	0	chrX	16470021	16500024	chrX	16438719	16470020	Repressed	46484	41528
									chrX	16470021	16500024	chrX	16438719	16470020	Repressed	13423	6348	chrX	16470021	16500024	chrX	16438719	16470020	Repressed	78801	425
									chrX	16470021	16500024	chrX	16438719	16470020	Repressed	56520	9663	chrX	16470021	16500024	chrX	16438719	16470020	Repressed	0	0
									chrX	16470021	16500024	chrX	16438719	16470020	Repressed	75994	0	chrX	16470021	16500024	chrX	16438719	16470020	Repressed	30729	1445
									chrX	16470021	16500024	chrX	16438719	16470020	Repressed	9494	73118	chrX	16470021	16500024	chrX	16438719	16470020	Repressed	67033	144300
									chrX	16470021	16500024	chrX	16438719	16470020	Repressed	36829	41458	chrX	16470021	16500024	chrX	16438719	16470020	Repressed	0	0
									chrX	21632889	21660115	chrX	21632889	21660115	Repressed	32919	56799	chrX	21632889	21660115	chrX	21632889	21660115	Repressed	6473	0
									chrX	21632889	21660115	chrX	21632889	21660115	Repressed	7307	0	chrX	21632889	21660115	chrX	21632889	21660115	Repressed	3471	108176
									chrX	21632889	21660115	chrX	21632889	21660115	Repressed	70890	0	chrX	21632889	21660115	chrX	21632889	21660115	Repressed	0	77425
									chrX	21632889	21660115	chrX	21632889	21660115	Repressed	159779	70316	chrX	21632889	21660115	chrX	21632889	21660115	Repressed	38501	0
									chrX	21632889	21660115	chrX	21632889	21660115	Repressed	42809	0	chrX	21632889	21660115	chrX	21632889	21660115	Repressed	0	115511
									chrX	21632889	21660115	chrX	21632889	21660115	Repressed	2482	17748	chrX	21632889	21660115	chrX	21632889	21660115	Repressed	18034	0
									chrX	21632889	21660115	chrX	21632889	21660115	Repressed	29936	5314	chrX	21632889	21660115	chrX	21632889	21660115	Repressed	0	42123
									chrX	21632889	21660115	chrX	21632889	21660115	Repressed	0	0	chrX	21632889	21660115	chrX	21632889	21660115	Repressed	0	34221
									chrX	21632889	21660115	chrX	21632889	21660115	Repressed	0	61925	chrX	21632889	21660115	chrX	21632889	21660115	Repressed	0	8495
									chrX	21632889	21660115	chrX	21632889	21660115	Repressed	11262	6022	chrX	21632889	21660115	chrX	21632889	21660115	Repressed	0	41019
									chrX	21632889	21660115	chrX	21632889	21660115	Repressed	0	1771	chrX	21632889	21660115	chrX	21632889	21660115	Repressed	77425	0
									chrX	21632889	21660115	chrX	21632889	21660115	Repressed	0	42809	chrX	21632889	21660115	chrX	21632889	21660115	Repressed	5802	0
									chrX	21632889	21660115	chrX	21632889	21660115	Repressed	53033	21088	chrX	21632889	21660115	chrX	21632889	21660115	Repressed	31999	0
									chrX	21632889	21660115	chrX	21632889	21660115	Repressed	38781	0	chrX	21632889	21660115	chrX	21632889	21660115	Repressed	11567	129729
									chrX	21632889	21660115	chrX	21632889	21660115	Repressed	13037	63526	chrX	21632889	21660115	chrX	21632889	21660115	Repressed	39419	45090
									chrX	21632889	21660115	chrX	21632889	21660115	Repressed	69792	0	chrX	21632889	21660115	chrX	21632889	21660115	Repressed	81469	5802
									chrX	21632889	21660115	chrX	21632889	21660115	Repressed	10495	6801	chrX	21632889	21660115	chrX	21632889	21660115	Repressed	0	14260
									chrX	21632889	21660115	chrX	21632889	21660115	Repressed	0	0	chrX	21632889	21660115	chrX	21632889	21660115	Repressed	3965	0
									chrX	21632889	21660115	chrX	21632889	21660115	Repressed	0	38781	chrX	21632889	21660115	chrX	21632889	21660115	Repressed	26337	11567
									chrX	21632889	21660115	chrX	21632889	21660115	Repressed	45134	0	chrX	21632889	21660115	chrX	21632889	21660115	Repressed	21091	4552
									chrX	21632889	21660115	chrX	21632889	21660115	Repressed	67850	10495	chrX	21632889	21660115	chrX	21632889	21660115	Repressed	25180	0
									chrX	21632889	21660115	chrX	21632889	21660115	Repressed	0	41339	chrX	21632889	21660115	chrX	21632889	21660115	Repressed	124685	11477
									chrX	21632889	21660115	chrX	21632889	21660115	Repressed	0	0	chrX	21632889	21660115	chrX	21632889	21660115	Repressed	0	69380
									chrX	21632889	21660115	chrX	21632889	21660115	Repressed	61129	21201	chrX	21632889	21660115	chrX	21632889	21660115	Repressed	166640	3989
									chrX	21632889	21660115	chrX	21632889	21660115	Repressed	6022	12771	chrX	21632889	21660115	chrX	21632889	21660115	Repressed	41019	39917
									chrX	21632889	21660115	chrX	21632889	21660115	Repressed	15835	21913	chrX	21632889	21660115	chrX	21632889	21660115	Repressed	0	6565
									chrX	21632889	21660115	chrX	21632889	21660115	Repressed	0	26961	chrX	21632889	21660115	chrX	21632889	21660115	Repressed	74394	30038
									chrX	21632889	21660115	chrX	21632889	21660115	Repressed	40600	0	chrX	21632889	21660115	chrX	21632889	21660115	Repressed	0	0
									chrX	21632889	21660115	chrX	21632889	21660115	Repressed	0	3661	chrX	21632889	21660115	chrX	21632889	21660115	Repressed	35083	0
									chrX	21632889	21660115	chrX	21632889	21660115	Repressed	0	8143	chrX	21632889	21660115	chrX	21632889	21660115	Repressed	0	22053
									chrX	21632889	21660115	chrX	21632889	21660115	Repressed	12743	0	chrX	21632889	21660115	chrX	21632889	21660115	Repressed	2678	67758
									chrX	21632889	21660115	chrX	21632889	21660115	Repressed	0	1375	chrX	21632889	21660115	chrX	21632889	21660115	Repressed	129729	8315
									chrX	21632889	21660115	chrX	21632889	21660115	Repressed	0	0	chrX	21632889	21660115	chrX	21632889	21660115	Repressed	3054	85498
									chrX	21632889	21660115	chrX	21632889	21660115	Repressed	0	13833	chrX	21632889	21660115	chrX	21632889	21660115	Repressed	4552	0
									chrX	21632889	21660115	chrX	21632889	21660115	Repressed	0	0	chrX	21632889	21660115	chrX	21632889	21660115	Repressed	54219	0
									chrX	21632889	21660115	chrX	21632889	21660115	Repressed	26961	0	chrX	21632889	21660115	chrX	21632889	21660115	Repressed	30038	0
									chrX	21632889	21660115	chrX	21632889	21660115	Repressed	6801	12743	chrX	21632889	21660115	chrX	21632889	21660115	Repressed	14260	2678
									chrX	21632889	21660115	chrX	21632889	21660115	Repressed	10456	33499	chrX	21632889	21660115	chrX	21632889	21660115	Repressed	141582	0
									chrX	21632889	21660115	chrX	21632889	21660115	Repressed	13833	18845	chrX	21632889	21660115	chrX	21632889	21660115	Repressed	0	0
									chrX	21632889	21660115	chrX	21632889	21660115	Repressed	0	0	chrX	21632889	21660115	chrX	21632889	21660115	Repressed	34221	3054
									chrX	21632889	21660115	chrX	21632889	21660115	Repressed	2076	28220	chrX	21632889	21660115	chrX	21632889	21660115	Repressed	71596	12113
									chrX	21632889	21660115	chrX	21632889	21660115	Repressed	0	8506	chrX	21632889	21660115	chrX	21632889	21660115	Repressed	0	17391
									chrX	21632889	21660115	chrX	21632889	21660115	Repressed	0	4258	chrX	21632889	21660115	chrX	21632889	21660115	Repressed	21697	8009
									chrX	21632889	21660115	chrX	21632889	21660115	Repressed	35174	88626	chrX	21632889	21660115	chrX	21632889	21660115	Repressed	136215	198761
									chrX	21632889	21660115	chrX	21632889	21660115	Repressed	0	32919	chrX	21632889	21660115	chrX	21632889	21660115	Repressed	144196	6473
									chrX	21632889	21660115	chrX	21632889	21660115	Repressed	0	4080	chrX	21632889	21660115	chrX	21632889	21660115	Repressed	67758	0
									chrX	21632889	21660115	chrX	21632889	21660115	Repressed	46029	0	chrX	21632889	21660115	chrX	21632889	21660115	Repressed	0	74394
									chrX	21632889	21660115	chrX	21632889	21660115	Repressed	0	4768	chrX	21632889	21660115	chrX	21632889	21660115	Repressed	1279	0
									chrX	21632889	21660115	chrX	21632889	21660115	Repressed	41339	69792	chrX	21632889	21660115	chrX	21632889	21660115	Repressed	11477	81469
									chrX	21632889	21660115	chrX	21632889	21660115	Repressed	28220	0	chrX	21632889	21660115	chrX	21632889	21660115	Repressed	12113	18834
									chrX	21632889	21660115	chrX	21632889	21660115	Repressed	0	0	chrX	21632889	21660115	chrX	21632889	21660115	Repressed	9972	3965
									chrX	21632889	21660115	chrX	21632889	21660115	Repressed	28060	0	chrX	21632889	21660115	chrX	21632889	21660115	Repressed	3347	21697
									chrX	21632889	21660115	chrX	21632889	21660115	Repressed	0	0	chrX	21632889	21660115	chrX	21632889	21660115	Repressed	0	35083
									chrX	21632889	21660115	chrX	21632889	21660115	Repressed	0	4583	chrX	21632889	21660115	chrX	21632889	21660115	Repressed	41835	0
									chrX	21632889	21660115	chrX	21632889	21660115	Repressed	17748	0	chrX	21632889	21660115	chrX	21632889	21660115	Repressed	0	0
									chrX	21632889	21660115	chrX	21632889	21660115	Repressed	4768	53033	chrX	21632889	21660115	chrX	21632889	21660115	Repressed	0	31999
									chrX	21632889	21660115	chrX	21632889	21660115	Repressed	38328	45134	chrX	21632889	21660115	chrX	21632889	21660115	Repressed	39411	21091
									chrX	21632889	21660115	chrX	21632889	21660115	Repressed	0	0	chrX	21632889	21660115	chrX	21632889	21660115	Repressed	0	2352
									chrX	21632889	21660115	chrX	21632889	21660115	Repressed	7507	49545	chrX	21632889	21660115	chrX	21632889	21660115	Repressed	77354	647
									chrX	21632889	21660115	chrX	21632889	21660115	Repressed	7666	15835	chrX	21632889	21660115	chrX	21632889	21660115	Repressed	14136	0
									chrX	21632889	21660115	chrX	21632889	21660115	Repressed	42247	20366	chrX	21632889	21660115	chrX	21632889	21660115	Repressed	0	82432
									chrX	21632889	21660115	chrX	21632889	21660115	Repressed	4583	0	chrX	21632889	21660115	chrX	21632889	21660115	Repressed	0	124685
									chrX	21632889	21660115	chrX	21632889	21660115	Repressed	0	0	chrX	21632889	21660115	chrX	21632889	21660115	Repressed	16682	9972
									chrX	21632889	21660115	chrX	21632889	21660115	Repressed	0	11262	chrX	21632889	21660115	chrX	21632889	21660115	Repressed	51805	0
									chrX	21632889	21660115	chrX	21632889	21660115	Repressed	0	10456	chrX	21632889	21660115	chrX	21632889	21660115	Repressed	85498	141582
									chrX	21632889	21660115	chrX	21632889	21660115	Repressed	0	2076	chrX	21632889	21660115	chrX	21632889	21660115	Repressed	0	71596
									chrX	21632889	21660115	chrX	21632889	21660115	Repressed	1375	40600	chrX	21632889	21660115	chrX	21632889	21660115	Repressed	8315	0
									chrX	21632889	21660115	chrX	21632889	21660115	Repressed	49097	0	chrX	21632889	21660115	chrX	21632889	21660115	Repressed	68068	16682
									chrX	21632889	21660115	chrX	21632889	21660115	Repressed	70316	7507	chrX	21632889	21660115	chrX	21632889	21660115	Repressed	0	77354
									chrX	21632889	21660115	chrX	21632889	21660115	Repressed	0	2482	chrX	21632889	21660115	chrX	21632889	21660115	Repressed	0	18034
									chrX	21632889	21660115	chrX	21632889	21660115	Repressed	63526	0	chrX	21632889	21660115	chrX	21632889	21660115	Repressed	45090	51805
									chrX	21632889	21660115	chrX	21632889	21660115	Repressed	0	6651	chrX	21632889	21660115	chrX	21632889	21660115	Repressed	115511	0
									chrX	21632889	21660115	chrX	21632889	21660115	Repressed	88626	0	chrX	21632889	21660115	chrX	21632889	21660115	Repressed	198761	41835
									chrX	21632889	21660115	chrX	21632889	21660115	Repressed	4080	0	chrX	21632889	21660115	chrX	21632889	21660115	Repressed	0	0
									chrX	21632889	21660115	chrX	21632889	21660115	Repressed	0	70890	chrX	21632889	21660115	chrX	21632889	21660115	Repressed	2352	0
									chrX	21632889	21660115	chrX	21632889	21660115	Repressed	4258	14912	chrX	21632889	21660115	chrX	21632889	21660115	Repressed	8009	38509
									chrX	21632889	21660115	chrX	21632889	21660115	Repressed	21913	159779	chrX	21632889	21660115	chrX	21632889	21660115	Repressed	6565	38501
									chrX	21632889	21660115	chrX	21632889	21660115	Repressed	0	49097	chrX	21632889	21660115	chrX	21632889	21660115	Repressed	108176	68068
									chrX	21632889	21660115	chrX	21632889	21660115	Repressed	5314	8057	chrX	21632889	21660115	chrX	21632889	21660115	Repressed	42123	0
									chrX	21632889	21660115	chrX	21632889	21660115	Repressed	14912	7307	chrX	21632889	21660115	chrX	21632889	21660115	Repressed	38509	3471
									chrX	21632889	21660115	chrX	21632889	21660115	Repressed	56799	46029	chrX	21632889	21660115	chrX	21632889	21660115	Repressed	0	0
									chrX	21632889	21660115	chrX	21632889	21660115	Repressed	20366	13037	chrX	21632889	21660115	chrX	21632889	21660115	Repressed	82432	39419
									chrX	21632889	21660115	chrX	21632889	21660115	Repressed	61925	0	chrX	21632889	21660115	chrX	21632889	21660115	Repressed	8495	0
									chrX	21632889	21660115	chrX	21632889	21660115	Repressed	33499	0	chrX	21632889	21660115	chrX	21632889	21660115	Repressed	0	26337
									chrX	21632889	21660115	chrX	21632889	21660115	Repressed	8383	0	chrX	21632889	21660115	chrX	21632889	21660115	Repressed	0	144196
									chrX	21632889	21660115	chrX	21632889	21660115	Repressed	0	61129	chrX	21632889	21660115	chrX	21632889	21660115	Repressed	69380	166640
									chrX	21632889	21660115	chrX	21632889	21660115	Repressed	8057	0	chrX	21632889	21660115	chrX	21632889	21660115	Repressed	0	0
									chrX	21632889	21660115	chrX	21632889	21660115	Repressed	6651	67850	chrX	21632889	21660115	chrX	21632889	21660115	Repressed	0	25180
									chrX	21632889	21660115	chrX	21632889	21660115	Repressed	49545	0	chrX	21632889	21660115	chrX	21632889	21660115	Repressed	647	54219
									chrX	21632889	21660115	chrX	21632889	21660115	Repressed	0	38328	chrX	21632889	21660115	chrX	21632889	21660115	Repressed	9105	39411
									chrX	21632889	21660115	chrX	21632889	21660115	Repressed	12771	35174	chrX	21632889	21660115	chrX	21632889	21660115	Repressed	39917	136215
									chrX	21632889	21660115	chrX	21632889	21660115	Repressed	0	7666	chrX	21632889	21660115	chrX	21632889	21660115	Repressed	4272	14136
									chrX	21632889	21660115	chrX	21632889	21660115	Repressed	3661	42247	chrX	21632889	21660115	chrX	21632889	21660115	Repressed	0	0
									chrX	21632889	21660115	chrX	21632889	21660115	Repressed	21201	28060	chrX	21632889	21660115	chrX	21632889	21660115	Repressed	3989	3347
									chrX	21632889	21660115	chrX	21632889	21660115	Repressed	18845	0	chrX	21632889	21660115	chrX	21632889	21660115	Repressed	0	0
									chrX	21632889	21660115	chrX	21632889	21660115	Repressed	8506	0	chrX	21632889	21660115	chrX	21632889	21660115	Repressed	17391	4272
									chrX	21632889	21660115	chrX	21632889	21660115	Repressed	1771	29936	chrX	21632889	21660115	chrX	21632889	21660115	Repressed	0	0
									chrX	21632889	21660115	chrX	21632889	21660115	Repressed	0	0	chrX	21632889	21660115	chrX	21632889	21660115	Repressed	18834	1279
									chrX	21632889	21660115	chrX	21632889	21660115	Repressed	21088	8383	chrX	21632889	21660115	chrX	21632889	21660115	Repressed	0	0
									chrX	21632889	21660115	chrX	21632889	21660115	Repressed	8143	0	chrX	21632889	21660115	chrX	21632889	21660115	Repressed	22053	9105
									chrX	14850316	14910364	chrX	14850316	14910364	Repressed	0	0	chrX	14850316	14910364	chrX	14850316	14910364	Repressed	11779	34469
									chrX	14850316	14910364	chrX	14850316	14910364	Repressed	0	0	chrX	14850316	14910364	chrX	14850316	14910364	Repressed	3047	0
									chrX	14850316	14910364	chrX	14850316	14910364	Repressed	0	24581	chrX	14850316	14910364	chrX	14850316	14910364	Repressed	0	92184
									chrX	14850316	14910364	chrX	14850316	14910364	Repressed	0	0	chrX	14850316	14910364	chrX	14850316	14910364	Repressed	0	0
									chrX	14850316	14910364	chrX	14850316	14910364	Repressed	0	0	chrX	14850316	14910364	chrX	14850316	14910364	Repressed	0	0
									chrX	14850316	14910364	chrX	14850316	14910364	Repressed	0	0	chrX	14850316	14910364	chrX	14850316	14910364	Repressed	0	124777
									chrX	14850316	14910364	chrX	14850316	14910364	Repressed	1716	0	chrX	14850316	14910364	chrX	14850316	14910364	Repressed	0	0
									chrX	14850316	14910364	chrX	14850316	14910364	Repressed	21073	0	chrX	14850316	14910364	chrX	14850316	14910364	Repressed	0	29409
									chrX	14850316	14910364	chrX	14850316	14910364	Repressed	0	3262	chrX	14850316	14910364	chrX	14850316	14910364	Repressed	16283	23319
									chrX	14850316	14910364	chrX	14850316	14910364	Repressed	0	3625	chrX	14850316	14910364	chrX	14850316	14910364	Repressed	0	4252
									chrX	14850316	14910364	chrX	14850316	14910364	Repressed	17719	8141	chrX	14850316	14910364	chrX	14850316	14910364	Repressed	0	42985
									chrX	14850316	14910364	chrX	14850316	14910364	Repressed	0	0	chrX	14850316	14910364	chrX	14850316	14910364	Repressed	42939	0
									chrX	14850316	14910364	chrX	14850316	14910364	Repressed	49624	0	chrX	14850316	14910364	chrX	14850316	14910364	Repressed	83057	8188
									chrX	14850316	14910364	chrX	14850316	14910364	Repressed	8141	0	chrX	14850316	14910364	chrX	14850316	14910364	Repressed	42985	5836
									chrX	14850316	14910364	chrX	14850316	14910364	Repressed	52294	18807	chrX	14850316	14910364	chrX	14850316	14910364	Repressed	0	31086
									chrX	14850316	14910364	chrX	14850316	14910364	Repressed	0	17626	chrX	14850316	14910364	chrX	14850316	14910364	Repressed	51424	10588
									chrX	14850316	14910364	chrX	14850316	14910364	Repressed	0	52294	chrX	14850316	14910364	chrX	14850316	14910364	Repressed	6622	0
									chrX	14850316	14910364	chrX	14850316	14910364	Repressed	0	11703	chrX	14850316	14910364	chrX	14850316	14910364	Repressed	7474	41214
									chrX	14850316	14910364	chrX	14850316	14910364	Repressed	0	0	chrX	14850316	14910364	chrX	14850316	14910364	Repressed	120881	80802
									chrX	14850316	14910364	chrX	14850316	14910364	Repressed	14812	0	chrX	14850316	14910364	chrX	14850316	14910364	Repressed	69260	0
									chrX	14850316	14910364	chrX	14850316	14910364	Repressed	0	102039	chrX	14850316	14910364	chrX	14850316	14910364	Repressed	96059	2898
									chrX	14850316	14910364	chrX	14850316	14910364	Repressed	3262	16725	chrX	14850316	14910364	chrX	14850316	14910364	Repressed	23319	0
									chrX	14850316	14910364	chrX	14850316	14910364	Repressed	0	0	chrX	14850316	14910364	chrX	14850316	14910364	Repressed	124777	0
									chrX	14850316	14910364	chrX	14850316	14910364	Repressed	0	0	chrX	14850316	14910364	chrX	14850316	14910364	Repressed	26594	0
									chrX	14850316	14910364	chrX	14850316	14910364	Repressed	0	0	chrX	14850316	14910364	chrX	14850316	14910364	Repressed	21403	120881
									chrX	14850316	14910364	chrX	14850316	14910364	Repressed	3625	0	chrX	14850316	14910364	chrX	14850316	14910364	Repressed	4252	42939
									chrX	14850316	14910364	chrX	14850316	14910364	Repressed	0	0	chrX	14850316	14910364	chrX	14850316	14910364	Repressed	0	16283
									chrX	14850316	14910364	chrX	14850316	14910364	Repressed	59503	0	chrX	14850316	14910364	chrX	14850316	14910364	Repressed	0	6622
									chrX	14850316	14910364	chrX	14850316	14910364	Repressed	5886	0	chrX	14850316	14910364	chrX	14850316	14910364	Repressed	0	0
									chrX	14850316	14910364	chrX	14850316	14910364	Repressed	0	37830	chrX	14850316	14910364	chrX	14850316	14910364	Repressed	0	24021
									chrX	14850316	14910364	chrX	14850316	14910364	Repressed	0	3434	chrX	14850316	14910364	chrX	14850316	14910364	Repressed	23357	16147
									chrX	14850316	14910364	chrX	14850316	14910364	Repressed	25542	0	chrX	14850316	14910364	chrX	14850316	14910364	Repressed	0	103022
									chrX	14850316	14910364	chrX	14850316	14910364	Repressed	0	0	chrX	14850316	14910364	chrX	14850316	14910364	Repressed	0	0
									chrX	14850316	14910364	chrX	14850316	14910364	Repressed	0	21073	chrX	14850316	14910364	chrX	14850316	14910364	Repressed	0	0
									chrX	14850316	14910364	chrX	14850316	14910364	Repressed	24581	0	chrX	14850316	14910364	chrX	14850316	14910364	Repressed	92184	0
									chrX	14850316	14910364	chrX	14850316	14910364	Repressed	0	0	chrX	14850316	14910364	chrX	14850316	14910364	Repressed	0	7474
									chrX	14850316	14910364	chrX	14850316	14910364	Repressed	0	0	chrX	14850316	14910364	chrX	14850316	14910364	Repressed	34639	15252
									chrX	14850316	14910364	chrX	14850316	14910364	Repressed	11703	17719	chrX	14850316	14910364	chrX	14850316	14910364	Repressed	41214	0
									chrX	14850316	14910364	chrX	14850316	14910364	Repressed	37830	31478	chrX	14850316	14910364	chrX	14850316	14910364	Repressed	24021	0
									chrX	14850316	14910364	chrX	14850316	14910364	Repressed	2952	0	chrX	14850316	14910364	chrX	14850316	14910364	Repressed	62697	942
									chrX	14850316	14910364	chrX	14850316	14910364	Repressed	32957	0	chrX	14850316	14910364	chrX	14850316	14910364	Repressed	0	96059
									chrX	14850316	14910364	chrX	14850316	14910364	Repressed	0	0	chrX	14850316	14910364	chrX	14850316	14910364	Repressed	0	62099
									chrX	14850316	14910364	chrX	14850316	14910364	Repressed	0	2952	chrX	14850316	14910364	chrX	14850316	14910364	Repressed	41739	62697
									chrX	14850316	14910364	chrX	14850316	14910364	Repressed	0	0	chrX	14850316	14910364	chrX	14850316	14910364	Repressed	80802	0
									chrX	14850316	14910364	chrX	14850316	14910364	Repressed	0	0	chrX	14850316	14910364	chrX	14850316	14910364	Repressed	25056	0
									chrX	14850316	14910364	chrX	14850316	14910364	Repressed	0	0	chrX	14850316	14910364	chrX	14850316	14910364	Repressed	0	0
									chrX	14850316	14910364	chrX	14850316	14910364	Repressed	0	0	chrX	14850316	14910364	chrX	14850316	14910364	Repressed	0	0
									chrX	14850316	14910364	chrX	14850316	14910364	Repressed	46150	0	chrX	14850316	14910364	chrX	14850316	14910364	Repressed	31624	3047
									chrX	14850316	14910364	chrX	14850316	14910364	Repressed	0	0	chrX	14850316	14910364	chrX	14850316	14910364	Repressed	23686	23686
									chrX	14850316	14910364	chrX	14850316	14910364	Repressed	0	44068	chrX	14850316	14910364	chrX	14850316	14910364	Repressed	0	3740
									chrX	14850316	14910364	chrX	14850316	14910364	Repressed	0	0	chrX	14850316	14910364	chrX	14850316	14910364	Repressed	29409	0
									chrX	14850316	14910364	chrX	14850316	14910364	Repressed	0	59503	chrX	14850316	14910364	chrX	14850316	14910364	Repressed	942	0
									chrX	14850316	14910364	chrX	14850316	14910364	Repressed	0	0	chrX	14850316	14910364	chrX	14850316	14910364	Repressed	103022	0
									chrX	14850316	14910364	chrX	14850316	14910364	Repressed	16725	0	chrX	14850316	14910364	chrX	14850316	14910364	Repressed	0	647
									chrX	14850316	14910364	chrX	14850316	14910364	Repressed	0	32957	chrX	14850316	14910364	chrX	14850316	14910364	Repressed	36742	0
									chrX	14850316	14910364	chrX	14850316	14910364	Repressed	0	0	chrX	14850316	14910364	chrX	14850316	14910364	Repressed	34469	0
									chrX	14850316	14910364	chrX	14850316	14910364	Repressed	0	0	chrX	14850316	14910364	chrX	14850316	14910364	Repressed	0	0
									chrX	14850316	14910364	chrX	14850316	14910364	Repressed	0	672	chrX	14850316	14910364	chrX	14850316	14910364	Repressed	8188	212263
									chrX	14850316	14910364	chrX	14850316	14910364	Repressed	8089	0	chrX	14850316	14910364	chrX	14850316	14910364	Repressed	0	11779
									chrX	14850316	14910364	chrX	14850316	14910364	Repressed	0	0	chrX	14850316	14910364	chrX	14850316	14910364	Repressed	0	23357
									chrX	14850316	14910364	chrX	14850316	14910364	Repressed	133308	72258	chrX	14850316	14910364	chrX	14850316	14910364	Repressed	88452	0
									chrX	14850316	14910364	chrX	14850316	14910364	Repressed	0	0	chrX	14850316	14910364	chrX	14850316	14910364	Repressed	36472	21403
									chrX	14850316	14910364	chrX	14850316	14910364	Repressed	35837	0	chrX	14850316	14910364	chrX	14850316	14910364	Repressed	13963	51424
									chrX	14850316	14910364	chrX	14850316	14910364	Repressed	0	5886	chrX	14850316	14910364	chrX	14850316	14910364	Repressed	647	0
									chrX	14850316	14910364	chrX	14850316	14910364	Repressed	672	0	chrX	14850316	14910364	chrX	14850316	14910364	Repressed	212263	41739
									chrX	14850316	14910364	chrX	14850316	14910364	Repressed	0	0	chrX	14850316	14910364	chrX	14850316	14910364	Repressed	5836	25056
									chrX	14850316	14910364	chrX	14850316	14910364	Repressed	0	0	chrX	14850316	14910364	chrX	14850316	14910364	Repressed	0	0
									chrX	14850316	14910364	chrX	14850316	14910364	Repressed	0	25542	chrX	14850316	14910364	chrX	14850316	14910364	Repressed	15252	0
									chrX	14850316	14910364	chrX	14850316	14910364	Repressed	21979	0	chrX	14850316	14910364	chrX	14850316	14910364	Repressed	0	26594
									chrX	14850316	14910364	chrX	14850316	14910364	Repressed	0	0	chrX	14850316	14910364	chrX	14850316	14910364	Repressed	0	0
									chrX	14850316	14910364	chrX	14850316	14910364	Repressed	72258	3303	chrX	14850316	14910364	chrX	14850316	14910364	Repressed	0	44491
									chrX	14850316	14910364	chrX	14850316	14910364	Repressed	0	0	chrX	14850316	14910364	chrX	14850316	14910364	Repressed	0	0
									chrX	14850316	14910364	chrX	14850316	14910364	Repressed	0	0	chrX	14850316	14910364	chrX	14850316	14910364	Repressed	0	13093
									chrX	14850316	14910364	chrX	14850316	14910364	Repressed	17626	0	chrX	14850316	14910364	chrX	14850316	14910364	Repressed	10588	0
									chrX	14850316	14910364	chrX	14850316	14910364	Repressed	0	0	chrX	14850316	14910364	chrX	14850316	14910364	Repressed	0	0
									chrX	14850316	14910364	chrX	14850316	14910364	Repressed	0	0	chrX	14850316	14910364	chrX	14850316	14910364	Repressed	0	0
									chrX	14850316	14910364	chrX	14850316	14910364	Repressed	18807	0	chrX	14850316	14910364	chrX	14850316	14910364	Repressed	31086	0
									chrX	14850316	14910364	chrX	14850316	14910364	Repressed	0	0	chrX	14850316	14910364	chrX	14850316	14910364	Repressed	0	0
									chrX	14850316	14910364	chrX	14850316	14910364	Repressed	0	35837	chrX	14850316	14910364	chrX	14850316	14910364	Repressed	0	13963
									chrX	14850316	14910364	chrX	14850316	14910364	Repressed	3303	1716	chrX	14850316	14910364	chrX	14850316	14910364	Repressed	44491	0
									chrX	14850316	14910364	chrX	14850316	14910364	Repressed	0	133308	chrX	14850316	14910364	chrX	14850316	14910364	Repressed	0	88452
									chrX	14850316	14910364	chrX	14850316	14910364	Repressed	0	0	chrX	14850316	14910364	chrX	14850316	14910364	Repressed	0	0
									chrX	14850316	14910364	chrX	14850316	14910364	Repressed	0	46150	chrX	14850316	14910364	chrX	14850316	14910364	Repressed	49847	31624
									chrX	14850316	14910364	chrX	14850316	14910364	Repressed	0	49624	chrX	14850316	14910364	chrX	14850316	14910364	Repressed	0	83057
									chrX	14850316	14910364	chrX	14850316	14910364	Repressed	102039	0	chrX	14850316	14910364	chrX	14850316	14910364	Repressed	2898	34639
									chrX	14850316	14910364	chrX	14850316	14910364	Repressed	31478	0	chrX	14850316	14910364	chrX	14850316	14910364	Repressed	0	0
									chrX	14850316	14910364	chrX	14850316	14910364	Repressed	0	0	chrX	14850316	14910364	chrX	14850316	14910364	Repressed	13093	36742
									chrX	14850316	14910364	chrX	14850316	14910364	Repressed	0	0	chrX	14850316	14910364	chrX	14850316	14910364	Repressed	93027	0
									chrX	14850316	14910364	chrX	14850316	14910364	Repressed	44068	0	chrX	14850316	14910364	chrX	14850316	14910364	Repressed	3740	0
									chrX	14850316	14910364	chrX	14850316	14910364	Repressed	0	14812	chrX	14850316	14910364	chrX	14850316	14910364	Repressed	0	69260
									chrX	14850316	14910364	chrX	14850316	14910364	Repressed	0	0	chrX	14850316	14910364	chrX	14850316	14910364	Repressed	0	0
									chrX	14850316	14910364	chrX	14850316	14910364	Repressed	0	0	chrX	14850316	14910364	chrX	14850316	14910364	Repressed	0	0
									chrX	14850316	14910364	chrX	14850316	14910364	Repressed	0	8089	chrX	14850316	14910364	chrX	14850316	14910364	Repressed	10754	0
									chrX	14850316	14910364	chrX	14850316	14910364	Repressed	0	0	chrX	14850316	14910364	chrX	14850316	14910364	Repressed	0	93027
									chrX	14850316	14910364	chrX	14850316	14910364	Repressed	0	0	chrX	14850316	14910364	chrX	14850316	14910364	Repressed	0	0
									chrX	14850316	14910364	chrX	14850316	14910364	Repressed	0	0	chrX	14850316	14910364	chrX	14850316	14910364	Repressed	62099	49847
									chrX	14850316	14910364	chrX	14850316	14910364	Repressed	0	0	chrX	14850316	14910364	chrX	14850316	14910364	Repressed	0	10754
									chrX	14850316	14910364	chrX	14850316	14910364	Repressed	0	21979	chrX	14850316	14910364	chrX	14850316	14910364	Repressed	0	0
									chrX	14850316	14910364	chrX	14850316	14910364	Repressed	3434	0	chrX	14850316	14910364	chrX	14850316	14910364	Repressed	16147	36472
									chrX	14850316	14910364	chrX	14850316	14910364	Repressed	0	0	chrX	14850316	14910364	chrX	14850316	14910364	Repressed	0	0
									chrX	8939350	9062416	chrX	8906578	9002469	Repressed	0	0	chrX	8939350	9062416	chrX	8906578	9002469	Repressed	0	0
									chrX	8939350	9062416	chrX	8906578	9002469	Repressed	0	7824	chrX	8939350	9062416	chrX	8906578	9002469	Repressed	39282	0
									chrX	8939350	9062416	chrX	8906578	9002469	Repressed	0	0	chrX	8939350	9062416	chrX	8906578	9002469	Repressed	0	0
									chrX	8939350	9062416	chrX	8906578	9002469	Repressed	0	0	chrX	8939350	9062416	chrX	8906578	9002469	Repressed	0	0
									chrX	8939350	9062416	chrX	8906578	9002469	Repressed	0	0	chrX	8939350	9062416	chrX	8906578	9002469	Repressed	0	51530
									chrX	8939350	9062416	chrX	8906578	9002469	Repressed	15240	0	chrX	8939350	9062416	chrX	8906578	9002469	Repressed	93078	0
									chrX	8939350	9062416	chrX	8906578	9002469	Repressed	0	0	chrX	8939350	9062416	chrX	8906578	9002469	Repressed	0	25491
									chrX	8939350	9062416	chrX	8906578	9002469	Repressed	0	0	chrX	8939350	9062416	chrX	8906578	9002469	Repressed	0	0
									chrX	8939350	9062416	chrX	8906578	9002469	Repressed	0	0	chrX	8939350	9062416	chrX	8906578	9002469	Repressed	0	0
									chrX	8939350	9062416	chrX	8906578	9002469	Repressed	0	0	chrX	8939350	9062416	chrX	8906578	9002469	Repressed	38192	0
									chrX	8939350	9062416	chrX	8906578	9002469	Repressed	0	0	chrX	8939350	9062416	chrX	8906578	9002469	Repressed	0	68369
									chrX	8939350	9062416	chrX	8906578	9002469	Repressed	12180	9955	chrX	8939350	9062416	chrX	8906578	9002469	Repressed	0	0
									chrX	8939350	9062416	chrX	8906578	9002469	Repressed	0	0	chrX	8939350	9062416	chrX	8906578	9002469	Repressed	47768	0
									chrX	8939350	9062416	chrX	8906578	9002469	Repressed	0	0	chrX	8939350	9062416	chrX	8906578	9002469	Repressed	0	25112
									chrX	8939350	9062416	chrX	8906578	9002469	Repressed	4377	0	chrX	8939350	9062416	chrX	8906578	9002469	Repressed	0	6510
									chrX	8939350	9062416	chrX	8906578	9002469	Repressed	0	0	chrX	8939350	9062416	chrX	8906578	9002469	Repressed	14962	0
									chrX	8939350	9062416	chrX	8906578	9002469	Repressed	0	8836	chrX	8939350	9062416	chrX	8906578	9002469	Repressed	101141	0
									chrX	8939350	9062416	chrX	8906578	9002469	Repressed	0	0	chrX	8939350	9062416	chrX	8906578	9002469	Repressed	0	26272
									chrX	8939350	9062416	chrX	8906578	9002469	Repressed	0	0	chrX	8939350	9062416	chrX	8906578	9002469	Repressed	0	0
									chrX	8939350	9062416	chrX	8906578	9002469	Repressed	0	1463	chrX	8939350	9062416	chrX	8906578	9002469	Repressed	438	33898
									chrX	8939350	9062416	chrX	8906578	9002469	Repressed	0	0	chrX	8939350	9062416	chrX	8906578	9002469	Repressed	0	0
									chrX	8939350	9062416	chrX	8906578	9002469	Repressed	0	0	chrX	8939350	9062416	chrX	8906578	9002469	Repressed	8742	77894
									chrX	8939350	9062416	chrX	8906578	9002469	Repressed	0	10291	chrX	8939350	9062416	chrX	8906578	9002469	Repressed	0	0
									chrX	8939350	9062416	chrX	8906578	9002469	Repressed	0	0	chrX	8939350	9062416	chrX	8906578	9002469	Repressed	0	126916
									chrX	8939350	9062416	chrX	8906578	9002469	Repressed	0	0	chrX	8939350	9062416	chrX	8906578	9002469	Repressed	0	64501
									chrX	8939350	9062416	chrX	8906578	9002469	Repressed	0	0	chrX	8939350	9062416	chrX	8906578	9002469	Repressed	13612	0
									chrX	8939350	9062416	chrX	8906578	9002469	Repressed	0	0	chrX	8939350	9062416	chrX	8906578	9002469	Repressed	0	0
									chrX	8939350	9062416	chrX	8906578	9002469	Repressed	0	0	chrX	8939350	9062416	chrX	8906578	9002469	Repressed	0	0
									chrX	8939350	9062416	chrX	8906578	9002469	Repressed	0	90902	chrX	8939350	9062416	chrX	8906578	9002469	Repressed	0	29162
									chrX	8939350	9062416	chrX	8906578	9002469	Repressed	7627	0	chrX	8939350	9062416	chrX	8906578	9002469	Repressed	0	0
									chrX	8939350	9062416	chrX	8906578	9002469	Repressed	0	0	chrX	8939350	9062416	chrX	8906578	9002469	Repressed	0	62012
									chrX	8939350	9062416	chrX	8906578	9002469	Repressed	0	0	chrX	8939350	9062416	chrX	8906578	9002469	Repressed	0	6415
									chrX	8939350	9062416	chrX	8906578	9002469	Repressed	0	0	chrX	8939350	9062416	chrX	8906578	9002469	Repressed	0	0
									chrX	8939350	9062416	chrX	8906578	9002469	Repressed	0	0	chrX	8939350	9062416	chrX	8906578	9002469	Repressed	0	0
									chrX	8939350	9062416	chrX	8906578	9002469	Repressed	0	0	chrX	8939350	9062416	chrX	8906578	9002469	Repressed	110666	0
									chrX	8939350	9062416	chrX	8906578	9002469	Repressed	0	0	chrX	8939350	9062416	chrX	8906578	9002469	Repressed	0	0
									chrX	8939350	9062416	chrX	8906578	9002469	Repressed	0	0	chrX	8939350	9062416	chrX	8906578	9002469	Repressed	0	0
									chrX	8939350	9062416	chrX	8906578	9002469	Repressed	0	0	chrX	8939350	9062416	chrX	8906578	9002469	Repressed	119036	93481
									chrX	8939350	9062416	chrX	8906578	9002469	Repressed	0	0	chrX	8939350	9062416	chrX	8906578	9002469	Repressed	0	0
									chrX	8939350	9062416	chrX	8906578	9002469	Repressed	0	0	chrX	8939350	9062416	chrX	8906578	9002469	Repressed	0	0
									chrX	8939350	9062416	chrX	8906578	9002469	Repressed	0	27156	chrX	8939350	9062416	chrX	8906578	9002469	Repressed	0	44604
									chrX	8939350	9062416	chrX	8906578	9002469	Repressed	0	0	chrX	8939350	9062416	chrX	8906578	9002469	Repressed	0	0
									chrX	8939350	9062416	chrX	8906578	9002469	Repressed	49136	0	chrX	8939350	9062416	chrX	8906578	9002469	Repressed	0	0
									chrX	8939350	9062416	chrX	8906578	9002469	Repressed	0	0	chrX	8939350	9062416	chrX	8906578	9002469	Repressed	0	0
									chrX	8939350	9062416	chrX	8906578	9002469	Repressed	0	10034	chrX	8939350	9062416	chrX	8906578	9002469	Repressed	57884	4048
									chrX	8939350	9062416	chrX	8906578	9002469	Repressed	0	0	chrX	8939350	9062416	chrX	8906578	9002469	Repressed	0	0
									chrX	8939350	9062416	chrX	8906578	9002469	Repressed	0	0	chrX	8939350	9062416	chrX	8906578	9002469	Repressed	0	0
									chrX	8939350	9062416	chrX	8906578	9002469	Repressed	0	0	chrX	8939350	9062416	chrX	8906578	9002469	Repressed	32338	0
									chrX	8939350	9062416	chrX	8906578	9002469	Repressed	13721	0	chrX	8939350	9062416	chrX	8906578	9002469	Repressed	0	0
									chrX	8939350	9062416	chrX	8906578	9002469	Repressed	0	0	chrX	8939350	9062416	chrX	8906578	9002469	Repressed	0	0
									chrX	8939350	9062416	chrX	8906578	9002469	Repressed	0	0	chrX	8939350	9062416	chrX	8906578	9002469	Repressed	0	3935
									chrX	8939350	9062416	chrX	8906578	9002469	Repressed	0	18387	chrX	8939350	9062416	chrX	8906578	9002469	Repressed	0	0
									chrX	8939350	9062416	chrX	8906578	9002469	Repressed	0	0	chrX	8939350	9062416	chrX	8906578	9002469	Repressed	0	0
									chrX	8939350	9062416	chrX	8906578	9002469	Repressed	0	0	chrX	8939350	9062416	chrX	8906578	9002469	Repressed	209335	0
									chrX	8939350	9062416	chrX	8906578	9002469	Repressed	0	0	chrX	8939350	9062416	chrX	8906578	9002469	Repressed	0	33740
									chrX	8939350	9062416	chrX	8906578	9002469	Repressed	0	0	chrX	8939350	9062416	chrX	8906578	9002469	Repressed	0	0
									chrX	8939350	9062416	chrX	8906578	9002469	Repressed	0	0	chrX	8939350	9062416	chrX	8906578	9002469	Repressed	0	6690
									chrX	8939350	9062416	chrX	8906578	9002469	Repressed	0	10216	chrX	8939350	9062416	chrX	8906578	9002469	Repressed	0	0
									chrX	8939350	9062416	chrX	8906578	9002469	Repressed	0	0	chrX	8939350	9062416	chrX	8906578	9002469	Repressed	34447	0
									chrX	8939350	9062416	chrX	8906578	9002469	Repressed	22156	0	chrX	8939350	9062416	chrX	8906578	9002469	Repressed	0	0
									chrX	8939350	9062416	chrX	8906578	9002469	Repressed	0	0	chrX	8939350	9062416	chrX	8906578	9002469	Repressed	0	80590
									chrX	8939350	9062416	chrX	8906578	9002469	Repressed	0	0	chrX	8939350	9062416	chrX	8906578	9002469	Repressed	59044	243962
									chrX	8939350	9062416	chrX	8906578	9002469	Repressed	0	0	chrX	8939350	9062416	chrX	8906578	9002469	Repressed	0	0
									chrX	8939350	9062416	chrX	8906578	9002469	Repressed	0	16364	chrX	8939350	9062416	chrX	8906578	9002469	Repressed	2065	0
									chrX	8939350	9062416	chrX	8906578	9002469	Repressed	0	41759	chrX	8939350	9062416	chrX	8906578	9002469	Repressed	0	32146
									chrX	8939350	9062416	chrX	8906578	9002469	Repressed	33313	0	chrX	8939350	9062416	chrX	8906578	9002469	Repressed	0	0
									chrX	8939350	9062416	chrX	8906578	9002469	Repressed	0	0	chrX	8939350	9062416	chrX	8906578	9002469	Repressed	0	17311
									chrX	8939350	9062416	chrX	8906578	9002469	Repressed	0	41012	chrX	8939350	9062416	chrX	8906578	9002469	Repressed	77376	0
									chrX	8939350	9062416	chrX	8906578	9002469	Repressed	0	0	chrX	8939350	9062416	chrX	8906578	9002469	Repressed	0	0
									chrX	8939350	9062416	chrX	8906578	9002469	Repressed	0	0	chrX	8939350	9062416	chrX	8906578	9002469	Repressed	0	0
									chrX	8939350	9062416	chrX	8906578	9002469	Repressed	941	0	chrX	8939350	9062416	chrX	8906578	9002469	Repressed	0	0
									chrX	8939350	9062416	chrX	8906578	9002469	Repressed	0	0	chrX	8939350	9062416	chrX	8906578	9002469	Repressed	0	0
									chrX	8939350	9062416	chrX	8906578	9002469	Repressed	0	0	chrX	8939350	9062416	chrX	8906578	9002469	Repressed	0	0
									chrX	8939350	9062416	chrX	8906578	9002469	Repressed	0	0	chrX	8939350	9062416	chrX	8906578	9002469	Repressed	0	0
									chrX	8939350	9062416	chrX	8906578	9002469	Repressed	19367	0	chrX	8939350	9062416	chrX	8906578	9002469	Repressed	0	0
									chrX	8939350	9062416	chrX	8906578	9002469	Repressed	0	1691	chrX	8939350	9062416	chrX	8906578	9002469	Repressed	0	0
									chrX	8939350	9062416	chrX	8906578	9002469	Repressed	0	0	chrX	8939350	9062416	chrX	8906578	9002469	Repressed	0	178983
									chrX	8939350	9062416	chrX	8906578	9002469	Repressed	0	0	chrX	8939350	9062416	chrX	8906578	9002469	Repressed	66969	0
									chrX	8939350	9062416	chrX	8906578	9002469	Repressed	0	0	chrX	8939350	9062416	chrX	8906578	9002469	Repressed	0	5852
									chrX	8939350	9062416	chrX	8906578	9002469	Repressed	0	0	chrX	8939350	9062416	chrX	8906578	9002469	Repressed	0	79455
									chrX	8939350	9062416	chrX	8906578	9002469	Repressed	22077	0	chrX	8939350	9062416	chrX	8906578	9002469	Repressed	0	32504
									chrX	8939350	9062416	chrX	8906578	9002469	Repressed	0	0	chrX	8939350	9062416	chrX	8906578	9002469	Repressed	0	98139
									chrX	8939350	9062416	chrX	8906578	9002469	Repressed	0	8925	chrX	8939350	9062416	chrX	8906578	9002469	Repressed	0	0
									chrX	8939350	9062416	chrX	8906578	9002469	Repressed	1718	0	chrX	8939350	9062416	chrX	8906578	9002469	Repressed	0	0
									chrX	8939350	9062416	chrX	8906578	9002469	Repressed	0	0	chrX	8939350	9062416	chrX	8906578	9002469	Repressed	0	0
									chrX	8939350	9062416	chrX	8906578	9002469	Repressed	0	0	chrX	8939350	9062416	chrX	8906578	9002469	Repressed	0	0
									chrX	8939350	9062416	chrX	8906578	9002469	Repressed	0	0	chrX	8939350	9062416	chrX	8906578	9002469	Repressed	0	0
									chrX	8939350	9062416	chrX	8906578	9002469	Repressed	30955	0	chrX	8939350	9062416	chrX	8906578	9002469	Repressed	61934	0
									chrX	8939350	9062416	chrX	8906578	9002469	Repressed	0	0	chrX	8939350	9062416	chrX	8906578	9002469	Repressed	0	0
									chrX	8939350	9062416	chrX	8906578	9002469	Repressed	0	0	chrX	8939350	9062416	chrX	8906578	9002469	Repressed	0	9537
									chrX	8939350	9062416	chrX	8906578	9002469	Repressed	0	0	chrX	8939350	9062416	chrX	8906578	9002469	Repressed	0	0
									chrX	8939350	9062416	chrX	8906578	9002469	Repressed	0	0	chrX	8939350	9062416	chrX	8906578	9002469	Repressed	0	64355
									chrX	8939350	9062416	chrX	8906578	9002469	Repressed	0	0	chrX	8939350	9062416	chrX	8906578	9002469	Repressed	0	5765
									chrX	8939350	9062416	chrX	8906578	9002469	Repressed	0	0	chrX	8939350	9062416	chrX	8906578	9002469	Repressed	68640	0
									chrX	8939350	9062416	chrX	8906578	9002469	Repressed	0	0	chrX	8939350	9062416	chrX	8906578	9002469	Repressed	8255	0
									chrX	8939350	9062416	chrX	8906578	9002469	Repressed	0	0	chrX	8939350	9062416	chrX	8906578	9002469	Repressed	0	2091
									chrX	8939350	9062416	chrX	8906578	9002469	Repressed	0	0	chrX	8939350	9062416	chrX	8906578	9002469	Repressed	0	0
									chrX	8939350	9062416	chrX	8906578	9002469	Repressed	0	0	chrX	8939350	9062416	chrX	8906578	9002469	Repressed	0	0
									chrX	8939350	9062416	chrX	8906578	9002469	Repressed	0	0	chrX	8939350	9062416	chrX	8906578	9002469	Repressed	87726	0
									chrX	8939350	9062416	chrX	8906578	9002469	Repressed	0	541	chrX	8939350	9062416	chrX	8906578	9002469	Repressed	0	0
									chrX	20102648	20155879	chrX	19799946	19831219	Repressed	146114	37146	chrX	20102648	20155879	chrX	19799946	19831219	Repressed	136590	166578
									chrX	20102648	20155879	chrX	19799946	19831219	Repressed	0	16947	chrX	20102648	20155879	chrX	19799946	19831219	Repressed	163884	932
									chrX	20102648	20155879	chrX	19799946	19831219	Repressed	0	30102	chrX	20102648	20155879	chrX	19799946	19831219	Repressed	73998	19517
									chrX	20102648	20155879	chrX	19799946	19831219	Repressed	0	7553	chrX	20102648	20155879	chrX	19799946	19831219	Repressed	60838	53300
									chrX	20102648	20155879	chrX	19799946	19831219	Repressed	0	41682	chrX	20102648	20155879	chrX	19799946	19831219	Repressed	0	132209
									chrX	20102648	20155879	chrX	19799946	19831219	Repressed	14583	5114	chrX	20102648	20155879	chrX	19799946	19831219	Repressed	8711	0
									chrX	20102648	20155879	chrX	19799946	19831219	Repressed	79800	38066	chrX	20102648	20155879	chrX	19799946	19831219	Repressed	74035	0
									chrX	20102648	20155879	chrX	19799946	19831219	Repressed	6041	114890	chrX	20102648	20155879	chrX	19799946	19831219	Repressed	0	52519
									chrX	20102648	20155879	chrX	19799946	19831219	Repressed	57738	52078	chrX	20102648	20155879	chrX	19799946	19831219	Repressed	9150	28611
									chrX	20102648	20155879	chrX	19799946	19831219	Repressed	18710	23479	chrX	20102648	20155879	chrX	19799946	19831219	Repressed	101463	73869
									chrX	20102648	20155879	chrX	19799946	19831219	Repressed	56419	0	chrX	20102648	20155879	chrX	19799946	19831219	Repressed	0	0
									chrX	20102648	20155879	chrX	19799946	19831219	Repressed	0	38077	chrX	20102648	20155879	chrX	19799946	19831219	Repressed	0	0
									chrX	20102648	20155879	chrX	19799946	19831219	Repressed	16391	29444	chrX	20102648	20155879	chrX	19799946	19831219	Repressed	9356	0
									chrX	20102648	20155879	chrX	19799946	19831219	Repressed	0	64037	chrX	20102648	20155879	chrX	19799946	19831219	Repressed	59391	0
									chrX	20102648	20155879	chrX	19799946	19831219	Repressed	69791	4858	chrX	20102648	20155879	chrX	19799946	19831219	Repressed	37302	60021
									chrX	20102648	20155879	chrX	19799946	19831219	Repressed	51255	0	chrX	20102648	20155879	chrX	19799946	19831219	Repressed	0	6596
									chrX	20102648	20155879	chrX	19799946	19831219	Repressed	136513	6383	chrX	20102648	20155879	chrX	19799946	19831219	Repressed	0	0
									chrX	20102648	20155879	chrX	19799946	19831219	Repressed	55358	11100	chrX	20102648	20155879	chrX	19799946	19831219	Repressed	0	1591
									chrX	20102648	20155879	chrX	19799946	19831219	Repressed	16775	87245	chrX	20102648	20155879	chrX	19799946	19831219	Repressed	7946	20598
									chrX	20102648	20155879	chrX	19799946	19831219	Repressed	2662	0	chrX	20102648	20155879	chrX	19799946	19831219	Repressed	0	0
									chrX	20102648	20155879	chrX	19799946	19831219	Repressed	73957	20333	chrX	20102648	20155879	chrX	19799946	19831219	Repressed	76382	33637
									chrX	20102648	20155879	chrX	19799946	19831219	Repressed	78109	0	chrX	20102648	20155879	chrX	19799946	19831219	Repressed	0	0
									chrX	20102648	20155879	chrX	19799946	19831219	Repressed	77392	0	chrX	20102648	20155879	chrX	19799946	19831219	Repressed	86684	109679
									chrX	20102648	20155879	chrX	19799946	19831219	Repressed	79305	15794	chrX	20102648	20155879	chrX	19799946	19831219	Repressed	4300	140562
									chrX	20102648	20155879	chrX	19799946	19831219	Repressed	61847	19903	chrX	20102648	20155879	chrX	19799946	19831219	Repressed	93492	0
									chrX	20102648	20155879	chrX	19799946	19831219	Repressed	14526	40930	chrX	20102648	20155879	chrX	19799946	19831219	Repressed	17937	0
									chrX	20102648	20155879	chrX	19799946	19831219	Repressed	0	0	chrX	20102648	20155879	chrX	19799946	19831219	Repressed	0	210351
									chrX	20102648	20155879	chrX	19799946	19831219	Repressed	0	17042	chrX	20102648	20155879	chrX	19799946	19831219	Repressed	0	58920
									chrX	20102648	20155879	chrX	19799946	19831219	Repressed	53592	58698	chrX	20102648	20155879	chrX	19799946	19831219	Repressed	5498	0
									chrX	20102648	20155879	chrX	19799946	19831219	Repressed	42079	0	chrX	20102648	20155879	chrX	19799946	19831219	Repressed	16715	0
									chrX	20102648	20155879	chrX	19799946	19831219	Repressed	0	17105	chrX	20102648	20155879	chrX	19799946	19831219	Repressed	68389	95284
									chrX	20102648	20155879	chrX	19799946	19831219	Repressed	0	6539	chrX	20102648	20155879	chrX	19799946	19831219	Repressed	0	72506
									chrX	20102648	20155879	chrX	19799946	19831219	Repressed	50137	42447	chrX	20102648	20155879	chrX	19799946	19831219	Repressed	0	21810
									chrX	20102648	20155879	chrX	19799946	19831219	Repressed	0	95883	chrX	20102648	20155879	chrX	19799946	19831219	Repressed	0	9307
									chrX	20102648	20155879	chrX	19799946	19831219	Repressed	81991	39794	chrX	20102648	20155879	chrX	19799946	19831219	Repressed	0	0
									chrX	20102648	20155879	chrX	19799946	19831219	Repressed	0	60681	chrX	20102648	20155879	chrX	19799946	19831219	Repressed	90262	57515
									chrX	20102648	20155879	chrX	19799946	19831219	Repressed	14956	0	chrX	20102648	20155879	chrX	19799946	19831219	Repressed	7744	9075
									chrX	20102648	20155879	chrX	19799946	19831219	Repressed	0	0	chrX	20102648	20155879	chrX	19799946	19831219	Repressed	20533	0
									chrX	20102648	20155879	chrX	19799946	19831219	Repressed	0	91923	chrX	20102648	20155879	chrX	19799946	19831219	Repressed	37180	115976
									chrX	20102648	20155879	chrX	19799946	19831219	Repressed	0	8200	chrX	20102648	20155879	chrX	19799946	19831219	Repressed	0	17173
									chrX	20102648	20155879	chrX	19799946	19831219	Repressed	0	0	chrX	20102648	20155879	chrX	19799946	19831219	Repressed	0	8402
									chrX	20102648	20155879	chrX	19799946	19831219	Repressed	100760	52347	chrX	20102648	20155879	chrX	19799946	19831219	Repressed	30468	0
									chrX	20102648	20155879	chrX	19799946	19831219	Repressed	15718	80439	chrX	20102648	20155879	chrX	19799946	19831219	Repressed	9207	32854
									chrX	20102648	20155879	chrX	19799946	19831219	Repressed	0	11201	chrX	20102648	20155879	chrX	19799946	19831219	Repressed	11225	137
									chrX	20102648	20155879	chrX	19799946	19831219	Repressed	0	43619	chrX	20102648	20155879	chrX	19799946	19831219	Repressed	225390	33890
									chrX	20102648	20155879	chrX	19799946	19831219	Repressed	76902	18997	chrX	20102648	20155879	chrX	19799946	19831219	Repressed	26513	26656
									chrX	20102648	20155879	chrX	19799946	19831219	Repressed	14479	126839	chrX	20102648	20155879	chrX	19799946	19831219	Repressed	39946	21101
									chrX	20102648	20155879	chrX	19799946	19831219	Repressed	4156	0	chrX	20102648	20155879	chrX	19799946	19831219	Repressed	101158	0
									chrX	20102648	20155879	chrX	19799946	19831219	Repressed	18275	0	chrX	20102648	20155879	chrX	19799946	19831219	Repressed	0	27636
									chrX	20102648	20155879	chrX	19799946	19831219	Repressed	19992	69765	chrX	20102648	20155879	chrX	19799946	19831219	Repressed	44657	9042
									chrX	20102648	20155879	chrX	19799946	19831219	Repressed	18486	0	chrX	20102648	20155879	chrX	19799946	19831219	Repressed	0	18050
									chrX	20102648	20155879	chrX	19799946	19831219	Repressed	29144	1668	chrX	20102648	20155879	chrX	19799946	19831219	Repressed	109011	207342
									chrX	20102648	20155879	chrX	19799946	19831219	Repressed	44008	7000	chrX	20102648	20155879	chrX	19799946	19831219	Repressed	0	19666
									chrX	20102648	20155879	chrX	19799946	19831219	Repressed	1266	902	chrX	20102648	20155879	chrX	19799946	19831219	Repressed	47312	17853
									chrX	20102648	20155879	chrX	19799946	19831219	Repressed	0	18862	chrX	20102648	20155879	chrX	19799946	19831219	Repressed	5292	17880
									chrX	20102648	20155879	chrX	19799946	19831219	Repressed	141253	0	chrX	20102648	20155879	chrX	19799946	19831219	Repressed	0	65694
									chrX	20102648	20155879	chrX	19799946	19831219	Repressed	1823	47	chrX	20102648	20155879	chrX	19799946	19831219	Repressed	2546	3804
									chrX	20102648	20155879	chrX	19799946	19831219	Repressed	131848	29726	chrX	20102648	20155879	chrX	19799946	19831219	Repressed	96954	48778
									chrX	20102648	20155879	chrX	19799946	19831219	Repressed	66111	8594	chrX	20102648	20155879	chrX	19799946	19831219	Repressed	0	47385
									chrX	20102648	20155879	chrX	19799946	19831219	Repressed	38819	1625	chrX	20102648	20155879	chrX	19799946	19831219	Repressed	92891	29389
									chrX	20102648	20155879	chrX	19799946	19831219	Repressed	2611	57571	chrX	20102648	20155879	chrX	19799946	19831219	Repressed	0	0
									chrX	20102648	20155879	chrX	19799946	19831219	Repressed	23845	20477	chrX	20102648	20155879	chrX	19799946	19831219	Repressed	26796	87749
									chrX	20102648	20155879	chrX	19799946	19831219	Repressed	2657	1670	chrX	20102648	20155879	chrX	19799946	19831219	Repressed	9711	0
									chrX	20102648	20155879	chrX	19799946	19831219	Repressed	99991	52047	chrX	20102648	20155879	chrX	19799946	19831219	Repressed	63429	44652
									chrX	20102648	20155879	chrX	19799946	19831219	Repressed	26177	53874	chrX	20102648	20155879	chrX	19799946	19831219	Repressed	47609	62333
									chrX	20102648	20155879	chrX	19799946	19831219	Repressed	60838	0	chrX	20102648	20155879	chrX	19799946	19831219	Repressed	0	40071
									chrX	20102648	20155879	chrX	19799946	19831219	Repressed	701	16486	chrX	20102648	20155879	chrX	19799946	19831219	Repressed	0	7978
									chrX	20102648	20155879	chrX	19799946	19831219	Repressed	0	38640	chrX	20102648	20155879	chrX	19799946	19831219	Repressed	4767	38612
									chrX	20102648	20155879	chrX	19799946	19831219	Repressed	12399	2947	chrX	20102648	20155879	chrX	19799946	19831219	Repressed	0	74
									chrX	20102648	20155879	chrX	19799946	19831219	Repressed	0	27296	chrX	20102648	20155879	chrX	19799946	19831219	Repressed	0	2739
									chrX	20102648	20155879	chrX	19799946	19831219	Repressed	14217	77043	chrX	20102648	20155879	chrX	19799946	19831219	Repressed	0	43732
									chrX	20102648	20155879	chrX	19799946	19831219	Repressed	32211	7828	chrX	20102648	20155879	chrX	19799946	19831219	Repressed	5639	46502
									chrX	20102648	20155879	chrX	19799946	19831219	Repressed	0	35152	chrX	20102648	20155879	chrX	19799946	19831219	Repressed	31600	121964
									chrX	20102648	20155879	chrX	19799946	19831219	Repressed	13083	18832	chrX	20102648	20155879	chrX	19799946	19831219	Repressed	0	0
									chrX	20102648	20155879	chrX	19799946	19831219	Repressed	0	4517	chrX	20102648	20155879	chrX	19799946	19831219	Repressed	0	0
									chrX	20102648	20155879	chrX	19799946	19831219	Repressed	0	38611	chrX	20102648	20155879	chrX	19799946	19831219	Repressed	0	0
									chrX	20102648	20155879	chrX	19799946	19831219	Repressed	70005	21173	chrX	20102648	20155879	chrX	19799946	19831219	Repressed	0	22725
									chrX	20102648	20155879	chrX	19799946	19831219	Repressed	0	13840	chrX	20102648	20155879	chrX	19799946	19831219	Repressed	52818	71866
									chrX	20102648	20155879	chrX	19799946	19831219	Repressed	0	0	chrX	20102648	20155879	chrX	19799946	19831219	Repressed	0	74742
									chrX	20102648	20155879	chrX	19799946	19831219	Repressed	0	1169	chrX	20102648	20155879	chrX	19799946	19831219	Repressed	0	16454
									chrX	20102648	20155879	chrX	19799946	19831219	Repressed	43884	13586	chrX	20102648	20155879	chrX	19799946	19831219	Repressed	0	895
									chrX	20102648	20155879	chrX	19799946	19831219	Repressed	15671	8739	chrX	20102648	20155879	chrX	19799946	19831219	Repressed	94910	0
									chrX	20102648	20155879	chrX	19799946	19831219	Repressed	33819	47718	chrX	20102648	20155879	chrX	19799946	19831219	Repressed	0	46051
									chrX	20102648	20155879	chrX	19799946	19831219	Repressed	32853	0	chrX	20102648	20155879	chrX	19799946	19831219	Repressed	39449	35889
									chrX	20102648	20155879	chrX	19799946	19831219	Repressed	14298	0	chrX	20102648	20155879	chrX	19799946	19831219	Repressed	3720	5893
									chrX	20102648	20155879	chrX	19799946	19831219	Repressed	0	40038	chrX	20102648	20155879	chrX	19799946	19831219	Repressed	0	112855
									chrX	20102648	20155879	chrX	19799946	19831219	Repressed	0	45402	chrX	20102648	20155879	chrX	19799946	19831219	Repressed	14432	11364
									chrX	20102648	20155879	chrX	19799946	19831219	Repressed	29395	56137	chrX	20102648	20155879	chrX	19799946	19831219	Repressed	0	17061
									chrX	20102648	20155879	chrX	19799946	19831219	Repressed	0	61021	chrX	20102648	20155879	chrX	19799946	19831219	Repressed	29726	88042
									chrX	20102648	20155879	chrX	19799946	19831219	Repressed	0	38924	chrX	20102648	20155879	chrX	19799946	19831219	Repressed	0	115439
									chrX	20102648	20155879	chrX	19799946	19831219	Repressed	47991	10950	chrX	20102648	20155879	chrX	19799946	19831219	Repressed	11123	23064
									chrX	20102648	20155879	chrX	19799946	19831219	Repressed	0	20121	chrX	20102648	20155879	chrX	19799946	19831219	Repressed	49242	131505
									chrX	20102648	20155879	chrX	19799946	19831219	Repressed	0	10829	chrX	20102648	20155879	chrX	19799946	19831219	Repressed	8426	36662
									chrX	20102648	20155879	chrX	19799946	19831219	Repressed	29	0	chrX	20102648	20155879	chrX	19799946	19831219	Repressed	37745	51350
									chrX	20102648	20155879	chrX	19799946	19831219	Repressed	0	0	chrX	20102648	20155879	chrX	19799946	19831219	Repressed	27737	27858
									chrX	20102648	20155879	chrX	19799946	19831219	Repressed	10989	43928	chrX	20102648	20155879	chrX	19799946	19831219	Repressed	63589	0
									chrX	20102648	20155879	chrX	19799946	19831219	Repressed	17677	43847	chrX	20102648	20155879	chrX	19799946	19831219	Repressed	0	0
									chrX	20102648	20155879	chrX	19799946	19831219	Repressed	0	210	chrX	20102648	20155879	chrX	19799946	19831219	Repressed	88551	159569
									chrX	20102648	20155879	chrX	19799946	19831219	Repressed	76034	23017	chrX	20102648	20155879	chrX	19799946	19831219	Repressed	0	0
									chrX	20102648	20155879	chrX	19799946	19831219	Repressed	0	72763	chrX	20102648	20155879	chrX	19799946	19831219	Repressed	21952	0
									chrX	22619975	23010432	chrX	22619975	22829794	Repressed	0	0	chrX	22619975	23010432	chrX	22619975	22829794	Repressed	0	0
									chrX	22619975	23010432	chrX	22619975	22829794	Repressed	93179	0	chrX	22619975	23010432	chrX	22619975	22829794	Repressed	0	0
									chrX	22619975	23010432	chrX	22619975	22829794	Repressed	0	0	chrX	22619975	23010432	chrX	22619975	22829794	Repressed	0	0
									chrX	22619975	23010432	chrX	22619975	22829794	Repressed	0	0	chrX	22619975	23010432	chrX	22619975	22829794	Repressed	0	0
									chrX	22619975	23010432	chrX	22619975	22829794	Repressed	0	0	chrX	22619975	23010432	chrX	22619975	22829794	Repressed	0	0
									chrX	22619975	23010432	chrX	22619975	22829794	Repressed	0	0	chrX	22619975	23010432	chrX	22619975	22829794	Repressed	0	0
									chrX	22619975	23010432	chrX	22619975	22829794	Repressed	0	0	chrX	22619975	23010432	chrX	22619975	22829794	Repressed	0	0
									chrX	22619975	23010432	chrX	22619975	22829794	Repressed	0	0	chrX	22619975	23010432	chrX	22619975	22829794	Repressed	0	0
									chrX	22619975	23010432	chrX	22619975	22829794	Repressed	0	0	chrX	22619975	23010432	chrX	22619975	22829794	Repressed	0	0
									chrX	22619975	23010432	chrX	22619975	22829794	Repressed	0	0	chrX	22619975	23010432	chrX	22619975	22829794	Repressed	0	0
									chrX	22619975	23010432	chrX	22619975	22829794	Repressed	0	0	chrX	22619975	23010432	chrX	22619975	22829794	Repressed	0	0
									chrX	22619975	23010432	chrX	22619975	22829794	Repressed	0	0	chrX	22619975	23010432	chrX	22619975	22829794	Repressed	0	0
									chrX	22619975	23010432	chrX	22619975	22829794	Repressed	0	0	chrX	22619975	23010432	chrX	22619975	22829794	Repressed	0	0
									chrX	22619975	23010432	chrX	22619975	22829794	Repressed	0	0	chrX	22619975	23010432	chrX	22619975	22829794	Repressed	0	0
									chrX	22619975	23010432	chrX	22619975	22829794	Repressed	0	0	chrX	22619975	23010432	chrX	22619975	22829794	Repressed	0	0
									chrX	22619975	23010432	chrX	22619975	22829794	Repressed	0	0	chrX	22619975	23010432	chrX	22619975	22829794	Repressed	0	0
									chrX	22619975	23010432	chrX	22619975	22829794	Repressed	0	0	chrX	22619975	23010432	chrX	22619975	22829794	Repressed	0	0
									chrX	22619975	23010432	chrX	22619975	22829794	Repressed	0	0	chrX	22619975	23010432	chrX	22619975	22829794	Repressed	0	0
									chrX	22619975	23010432	chrX	22619975	22829794	Repressed	0	0	chrX	22619975	23010432	chrX	22619975	22829794	Repressed	0	0
									chrX	22619975	23010432	chrX	22619975	22829794	Repressed	0	24405	chrX	22619975	23010432	chrX	22619975	22829794	Repressed	0	0
									chrX	22619975	23010432	chrX	22619975	22829794	Repressed	0	0	chrX	22619975	23010432	chrX	22619975	22829794	Repressed	0	0
									chrX	22619975	23010432	chrX	22619975	22829794	Repressed	0	0	chrX	22619975	23010432	chrX	22619975	22829794	Repressed	0	67340
									chrX	22619975	23010432	chrX	22619975	22829794	Repressed	0	0	chrX	22619975	23010432	chrX	22619975	22829794	Repressed	0	0
									chrX	22619975	23010432	chrX	22619975	22829794	Repressed	0	0	chrX	22619975	23010432	chrX	22619975	22829794	Repressed	0	0
									chrX	22619975	23010432	chrX	22619975	22829794	Repressed	0	0	chrX	22619975	23010432	chrX	22619975	22829794	Repressed	0	0
									chrX	22619975	23010432	chrX	22619975	22829794	Repressed	0	0	chrX	22619975	23010432	chrX	22619975	22829794	Repressed	0	0
									chrX	22619975	23010432	chrX	22619975	22829794	Repressed	0	0	chrX	22619975	23010432	chrX	22619975	22829794	Repressed	0	0
									chrX	22619975	23010432	chrX	22619975	22829794	Repressed	0	10414	chrX	22619975	23010432	chrX	22619975	22829794	Repressed	0	0
									chrX	22619975	23010432	chrX	22619975	22829794	Repressed	0	0	chrX	22619975	23010432	chrX	22619975	22829794	Repressed	0	0
									chrX	22619975	23010432	chrX	22619975	22829794	Repressed	0	0	chrX	22619975	23010432	chrX	22619975	22829794	Repressed	0	0
									chrX	22619975	23010432	chrX	22619975	22829794	Repressed	0	0	chrX	22619975	23010432	chrX	22619975	22829794	Repressed	0	0
									chrX	22619975	23010432	chrX	22619975	22829794	Repressed	0	0	chrX	22619975	23010432	chrX	22619975	22829794	Repressed	0	0
									chrX	22619975	23010432	chrX	22619975	22829794	Repressed	0	7571	chrX	22619975	23010432	chrX	22619975	22829794	Repressed	0	0
									chrX	22619975	23010432	chrX	22619975	22829794	Repressed	0	0	chrX	22619975	23010432	chrX	22619975	22829794	Repressed	0	0
									chrX	22619975	23010432	chrX	22619975	22829794	Repressed	0	0	chrX	22619975	23010432	chrX	22619975	22829794	Repressed	0	0
									chrX	22619975	23010432	chrX	22619975	22829794	Repressed	0	0	chrX	22619975	23010432	chrX	22619975	22829794	Repressed	0	0
									chrX	22619975	23010432	chrX	22619975	22829794	Repressed	0	0	chrX	22619975	23010432	chrX	22619975	22829794	Repressed	0	0
									chrX	22619975	23010432	chrX	22619975	22829794	Repressed	0	0	chrX	22619975	23010432	chrX	22619975	22829794	Repressed	0	0
									chrX	22619975	23010432	chrX	22619975	22829794	Repressed	0	0	chrX	22619975	23010432	chrX	22619975	22829794	Repressed	0	0
									chrX	22619975	23010432	chrX	22619975	22829794	Repressed	0	0	chrX	22619975	23010432	chrX	22619975	22829794	Repressed	0	0
									chrX	22619975	23010432	chrX	22619975	22829794	Repressed	0	0	chrX	22619975	23010432	chrX	22619975	22829794	Repressed	0	0
									chrX	22619975	23010432	chrX	22619975	22829794	Repressed	0	8365	chrX	22619975	23010432	chrX	22619975	22829794	Repressed	0	0
									chrX	22619975	23010432	chrX	22619975	22829794	Repressed	0	0	chrX	22619975	23010432	chrX	22619975	22829794	Repressed	0	0
									chrX	22619975	23010432	chrX	22619975	22829794	Repressed	0	0	chrX	22619975	23010432	chrX	22619975	22829794	Repressed	0	37553
									chrX	22619975	23010432	chrX	22619975	22829794	Repressed	0	39905	chrX	22619975	23010432	chrX	22619975	22829794	Repressed	0	0
									chrX	22619975	23010432	chrX	22619975	22829794	Repressed	0	0	chrX	22619975	23010432	chrX	22619975	22829794	Repressed	0	0
									chrX	22619975	23010432	chrX	22619975	22829794	Repressed	0	0	chrX	22619975	23010432	chrX	22619975	22829794	Repressed	0	66051
									chrX	22619975	23010432	chrX	22619975	22829794	Repressed	0	14004	chrX	22619975	23010432	chrX	22619975	22829794	Repressed	0	0
									chrX	22619975	23010432	chrX	22619975	22829794	Repressed	0	0	chrX	22619975	23010432	chrX	22619975	22829794	Repressed	0	0
									chrX	22619975	23010432	chrX	22619975	22829794	Repressed	0	0	chrX	22619975	23010432	chrX	22619975	22829794	Repressed	0	0
									chrX	22619975	23010432	chrX	22619975	22829794	Repressed	0	0	chrX	22619975	23010432	chrX	22619975	22829794	Repressed	0	0
									chrX	22619975	23010432	chrX	22619975	22829794	Repressed	0	0	chrX	22619975	23010432	chrX	22619975	22829794	Repressed	0	0
									chrX	22619975	23010432	chrX	22619975	22829794	Repressed	0	0	chrX	22619975	23010432	chrX	22619975	22829794	Repressed	0	0
									chrX	22619975	23010432	chrX	22619975	22829794	Repressed	0	0	chrX	22619975	23010432	chrX	22619975	22829794	Repressed	0	0
									chrX	22619975	23010432	chrX	22619975	22829794	Repressed	0	0	chrX	22619975	23010432	chrX	22619975	22829794	Repressed	0	0
									chrX	22619975	23010432	chrX	22619975	22829794	Repressed	0	0	chrX	22619975	23010432	chrX	22619975	22829794	Repressed	0	0
									chrX	22619975	23010432	chrX	22619975	22829794	Repressed	0	0	chrX	22619975	23010432	chrX	22619975	22829794	Repressed	0	0
									chrX	22619975	23010432	chrX	22619975	22829794	Repressed	0	0	chrX	22619975	23010432	chrX	22619975	22829794	Repressed	0	0
									chrX	22619975	23010432	chrX	22619975	22829794	Repressed	0	0	chrX	22619975	23010432	chrX	22619975	22829794	Repressed	0	0
									chrX	22619975	23010432	chrX	22619975	22829794	Repressed	0	0	chrX	22619975	23010432	chrX	22619975	22829794	Repressed	0	0
									chrX	22619975	23010432	chrX	22619975	22829794	Repressed	0	0	chrX	22619975	23010432	chrX	22619975	22829794	Repressed	0	0
									chrX	22619975	23010432	chrX	22619975	22829794	Repressed	0	93179	chrX	22619975	23010432	chrX	22619975	22829794	Repressed	0	0
									chrX	22619975	23010432	chrX	22619975	22829794	Repressed	0	13785	chrX	22619975	23010432	chrX	22619975	22829794	Repressed	0	0
									chrX	22619975	23010432	chrX	22619975	22829794	Repressed	0	0	chrX	22619975	23010432	chrX	22619975	22829794	Repressed	0	0
									chrX	22619975	23010432	chrX	22619975	22829794	Repressed	0	0	chrX	22619975	23010432	chrX	22619975	22829794	Repressed	0	0
									chrX	22619975	23010432	chrX	22619975	22829794	Repressed	0	0	chrX	22619975	23010432	chrX	22619975	22829794	Repressed	0	0
									chrX	22619975	23010432	chrX	22619975	22829794	Repressed	0	0	chrX	22619975	23010432	chrX	22619975	22829794	Repressed	0	0
									chrX	22619975	23010432	chrX	22619975	22829794	Repressed	0	0	chrX	22619975	23010432	chrX	22619975	22829794	Repressed	0	0
									chrX	22619975	23010432	chrX	22619975	22829794	Repressed	0	0	chrX	22619975	23010432	chrX	22619975	22829794	Repressed	0	0
									chrX	22619975	23010432	chrX	22619975	22829794	Repressed	0	0	chrX	22619975	23010432	chrX	22619975	22829794	Repressed	0	0
									chrX	22619975	23010432	chrX	22619975	22829794	Repressed	0	0	chrX	22619975	23010432	chrX	22619975	22829794	Repressed	0	0
									chrX	22619975	23010432	chrX	22619975	22829794	Repressed	0	0	chrX	22619975	23010432	chrX	22619975	22829794	Repressed	0	0
									chrX	22619975	23010432	chrX	22619975	22829794	Repressed	0	0	chrX	22619975	23010432	chrX	22619975	22829794	Repressed	0	0
									chrX	22619975	23010432	chrX	22619975	22829794	Repressed	0	0	chrX	22619975	23010432	chrX	22619975	22829794	Repressed	0	0
									chrX	22619975	23010432	chrX	22619975	22829794	Repressed	0	0	chrX	22619975	23010432	chrX	22619975	22829794	Repressed	0	0
									chrX	22619975	23010432	chrX	22619975	22829794	Repressed	0	0	chrX	22619975	23010432	chrX	22619975	22829794	Repressed	0	0
									chrX	22619975	23010432	chrX	22619975	22829794	Repressed	0	0	chrX	22619975	23010432	chrX	22619975	22829794	Repressed	0	0
									chrX	22619975	23010432	chrX	22619975	22829794	Repressed	0	9953	chrX	22619975	23010432	chrX	22619975	22829794	Repressed	0	0
									chrX	22619975	23010432	chrX	22619975	22829794	Repressed	0	0	chrX	22619975	23010432	chrX	22619975	22829794	Repressed	0	0
									chrX	22619975	23010432	chrX	22619975	22829794	Repressed	0	0	chrX	22619975	23010432	chrX	22619975	22829794	Repressed	0	0
									chrX	22619975	23010432	chrX	22619975	22829794	Repressed	0	0	chrX	22619975	23010432	chrX	22619975	22829794	Repressed	0	0
									chrX	22619975	23010432	chrX	22619975	22829794	Repressed	0	0	chrX	22619975	23010432	chrX	22619975	22829794	Repressed	0	0
									chrX	22619975	23010432	chrX	22619975	22829794	Repressed	0	0	chrX	22619975	23010432	chrX	22619975	22829794	Repressed	0	0
									chrX	22619975	23010432	chrX	22619975	22829794	Repressed	0	0	chrX	22619975	23010432	chrX	22619975	22829794	Repressed	0	0
									chrX	22619975	23010432	chrX	22619975	22829794	Repressed	0	0	chrX	22619975	23010432	chrX	22619975	22829794	Repressed	0	0
									chrX	22619975	23010432	chrX	22619975	22829794	Repressed	0	0	chrX	22619975	23010432	chrX	22619975	22829794	Repressed	0	0
									chrX	22619975	23010432	chrX	22619975	22829794	Repressed	0	0	chrX	22619975	23010432	chrX	22619975	22829794	Repressed	0	0
									chrX	22619975	23010432	chrX	22619975	22829794	Repressed	0	0	chrX	22619975	23010432	chrX	22619975	22829794	Repressed	0	0
									chrX	22619975	23010432	chrX	22619975	22829794	Repressed	0	0	chrX	22619975	23010432	chrX	22619975	22829794	Repressed	0	0
									chrX	22619975	23010432	chrX	22619975	22829794	Repressed	0	0	chrX	22619975	23010432	chrX	22619975	22829794	Repressed	0	0
									chrX	22619975	23010432	chrX	22619975	22829794	Repressed	0	0	chrX	22619975	23010432	chrX	22619975	22829794	Repressed	0	44356
									chrX	22619975	23010432	chrX	22619975	22829794	Repressed	0	0	chrX	22619975	23010432	chrX	22619975	22829794	Repressed	0	0
									chrX	22619975	23010432	chrX	22619975	22829794	Repressed	0	0	chrX	22619975	23010432	chrX	22619975	22829794	Repressed	0	0
									chrX	22619975	23010432	chrX	22619975	22829794	Repressed	0	0	chrX	22619975	23010432	chrX	22619975	22829794	Repressed	0	0
									chrX	22619975	23010432	chrX	22619975	22829794	Repressed	0	0	chrX	22619975	23010432	chrX	22619975	22829794	Repressed	0	0
									chrX	22619975	23010432	chrX	22619975	22829794	Repressed	0	0	chrX	22619975	23010432	chrX	22619975	22829794	Repressed	0	0
									chrX	22619975	23010432	chrX	22619975	22829794	Repressed	0	0	chrX	22619975	23010432	chrX	22619975	22829794	Repressed	0	0
									chrX	22619975	23010432	chrX	22619975	22829794	Repressed	0	80656	chrX	22619975	23010432	chrX	22619975	22829794	Repressed	0	0
									chrX	22619975	23010432	chrX	22619975	22829794	Repressed	0	0	chrX	22619975	23010432	chrX	22619975	22829794	Repressed	0	0
									chrX	22619975	23010432	chrX	22619975	22829794	Repressed	0	0	chrX	22619975	23010432	chrX	22619975	22829794	Repressed	0	0
									chrX	2336165	2371255	chrX	2160276	2188990	Promoted	0	0	chrX	2336165	2371255	chrX	2160276	2188990	Promoted	38012	34455
									chrX	2336165	2371255	chrX	2160276	2188990	Promoted	58374	12316	chrX	2336165	2371255	chrX	2160276	2188990	Promoted	0	43349
									chrX	2336165	2371255	chrX	2160276	2188990	Promoted	5253	0	chrX	2336165	2371255	chrX	2160276	2188990	Promoted	56543	83783
									chrX	2336165	2371255	chrX	2160276	2188990	Promoted	84981	0	chrX	2336165	2371255	chrX	2160276	2188990	Promoted	41706	117549
									chrX	2336165	2371255	chrX	2160276	2188990	Promoted	0	0	chrX	2336165	2371255	chrX	2160276	2188990	Promoted	122141	2588
									chrX	2336165	2371255	chrX	2160276	2188990	Promoted	49052	0	chrX	2336165	2371255	chrX	2160276	2188990	Promoted	0	0
									chrX	2336165	2371255	chrX	2160276	2188990	Promoted	59696	9057	chrX	2336165	2371255	chrX	2160276	2188990	Promoted	14733	0
									chrX	2336165	2371255	chrX	2160276	2188990	Promoted	7294	1982	chrX	2336165	2371255	chrX	2160276	2188990	Promoted	104244	0
									chrX	2336165	2371255	chrX	2160276	2188990	Promoted	50770	0	chrX	2336165	2371255	chrX	2160276	2188990	Promoted	0	0
									chrX	2336165	2371255	chrX	2160276	2188990	Promoted	4412	9499	chrX	2336165	2371255	chrX	2160276	2188990	Promoted	50540	112509
									chrX	2336165	2371255	chrX	2160276	2188990	Promoted	44250	0	chrX	2336165	2371255	chrX	2160276	2188990	Promoted	8398	22844
									chrX	2336165	2371255	chrX	2160276	2188990	Promoted	57947	0	chrX	2336165	2371255	chrX	2160276	2188990	Promoted	18370	0
									chrX	2336165	2371255	chrX	2160276	2188990	Promoted	103080	3284	chrX	2336165	2371255	chrX	2160276	2188990	Promoted	9183	3036
									chrX	2336165	2371255	chrX	2160276	2188990	Promoted	0	44171	chrX	2336165	2371255	chrX	2160276	2188990	Promoted	18271	6777
									chrX	2336165	2371255	chrX	2160276	2188990	Promoted	6374	0	chrX	2336165	2371255	chrX	2160276	2188990	Promoted	105930	14503
									chrX	2336165	2371255	chrX	2160276	2188990	Promoted	0	2868	chrX	2336165	2371255	chrX	2160276	2188990	Promoted	0	73394
									chrX	2336165	2371255	chrX	2160276	2188990	Promoted	0	0	chrX	2336165	2371255	chrX	2160276	2188990	Promoted	0	33495
									chrX	2336165	2371255	chrX	2160276	2188990	Promoted	3064	0	chrX	2336165	2371255	chrX	2160276	2188990	Promoted	25625	0
									chrX	2336165	2371255	chrX	2160276	2188990	Promoted	12114	0	chrX	2336165	2371255	chrX	2160276	2188990	Promoted	77586	24536
									chrX	2336165	2371255	chrX	2160276	2188990	Promoted	17251	0	chrX	2336165	2371255	chrX	2160276	2188990	Promoted	115268	897
									chrX	2336165	2371255	chrX	2160276	2188990	Promoted	9328	6120	chrX	2336165	2371255	chrX	2160276	2188990	Promoted	0	0
									chrX	2336165	2371255	chrX	2160276	2188990	Promoted	6537	0	chrX	2336165	2371255	chrX	2160276	2188990	Promoted	12786	13542
									chrX	2336165	2371255	chrX	2160276	2188990	Promoted	24122	16441	chrX	2336165	2371255	chrX	2160276	2188990	Promoted	152771	25628
									chrX	2336165	2371255	chrX	2160276	2188990	Promoted	40972	0	chrX	2336165	2371255	chrX	2160276	2188990	Promoted	95812	0
									chrX	2336165	2371255	chrX	2160276	2188990	Promoted	26195	15823	chrX	2336165	2371255	chrX	2160276	2188990	Promoted	0	50936
									chrX	2336165	2371255	chrX	2160276	2188990	Promoted	160120	32141	chrX	2336165	2371255	chrX	2160276	2188990	Promoted	22057	13028
									chrX	2336165	2371255	chrX	2160276	2188990	Promoted	77942	28740	chrX	2336165	2371255	chrX	2160276	2188990	Promoted	0	101375
									chrX	2336165	2371255	chrX	2160276	2188990	Promoted	0	0	chrX	2336165	2371255	chrX	2160276	2188990	Promoted	149621	0
									chrX	2336165	2371255	chrX	2160276	2188990	Promoted	34172	35501	chrX	2336165	2371255	chrX	2160276	2188990	Promoted	0	15924
									chrX	2336165	2371255	chrX	2160276	2188990	Promoted	56633	18108	chrX	2336165	2371255	chrX	2160276	2188990	Promoted	0	114889
									chrX	2336165	2371255	chrX	2160276	2188990	Promoted	25168	61696	chrX	2336165	2371255	chrX	2160276	2188990	Promoted	0	0
									chrX	2336165	2371255	chrX	2160276	2188990	Promoted	68085	25060	chrX	2336165	2371255	chrX	2160276	2188990	Promoted	46576	64276
									chrX	2336165	2371255	chrX	2160276	2188990	Promoted	0	6905	chrX	2336165	2371255	chrX	2160276	2188990	Promoted	32492	0
									chrX	2336165	2371255	chrX	2160276	2188990	Promoted	0	0	chrX	2336165	2371255	chrX	2160276	2188990	Promoted	92272	0
									chrX	2336165	2371255	chrX	2160276	2188990	Promoted	5568	0	chrX	2336165	2371255	chrX	2160276	2188990	Promoted	50626	0
									chrX	2336165	2371255	chrX	2160276	2188990	Promoted	0	0	chrX	2336165	2371255	chrX	2160276	2188990	Promoted	0	6614
									chrX	2336165	2371255	chrX	2160276	2188990	Promoted	0	10484	chrX	2336165	2371255	chrX	2160276	2188990	Promoted	14200	111580
									chrX	2336165	2371255	chrX	2160276	2188990	Promoted	9314	3875	chrX	2336165	2371255	chrX	2160276	2188990	Promoted	139961	10164
									chrX	2336165	2371255	chrX	2160276	2188990	Promoted	0	0	chrX	2336165	2371255	chrX	2160276	2188990	Promoted	19322	6547
									chrX	2336165	2371255	chrX	2160276	2188990	Promoted	0	2492	chrX	2336165	2371255	chrX	2160276	2188990	Promoted	0	64654
									chrX	2336165	2371255	chrX	2160276	2188990	Promoted	74711	35079	chrX	2336165	2371255	chrX	2160276	2188990	Promoted	42294	171274
									chrX	2336165	2371255	chrX	2160276	2188990	Promoted	8002	0	chrX	2336165	2371255	chrX	2160276	2188990	Promoted	0	0
									chrX	2336165	2371255	chrX	2160276	2188990	Promoted	52178	0	chrX	2336165	2371255	chrX	2160276	2188990	Promoted	12755	0
									chrX	2336165	2371255	chrX	2160276	2188990	Promoted	3813	0	chrX	2336165	2371255	chrX	2160276	2188990	Promoted	35552	35022
									chrX	2336165	2371255	chrX	2160276	2188990	Promoted	0	198	chrX	2336165	2371255	chrX	2160276	2188990	Promoted	24487	60518
									chrX	2336165	2371255	chrX	2160276	2188990	Promoted	0	36106	chrX	2336165	2371255	chrX	2160276	2188990	Promoted	8056	47715
									chrX	2336165	2371255	chrX	2160276	2188990	Promoted	10669	24596	chrX	2336165	2371255	chrX	2160276	2188990	Promoted	31955	0
									chrX	2336165	2371255	chrX	2160276	2188990	Promoted	12036	0	chrX	2336165	2371255	chrX	2160276	2188990	Promoted	0	80098
									chrX	2336165	2371255	chrX	2160276	2188990	Promoted	23787	17998	chrX	2336165	2371255	chrX	2160276	2188990	Promoted	78442	0
									chrX	2336165	2371255	chrX	2160276	2188990	Promoted	39890	46050	chrX	2336165	2371255	chrX	2160276	2188990	Promoted	11509	24846
									chrX	2336165	2371255	chrX	2160276	2188990	Promoted	0	4550	chrX	2336165	2371255	chrX	2160276	2188990	Promoted	11249	0
									chrX	2336165	2371255	chrX	2160276	2188990	Promoted	25588	36872	chrX	2336165	2371255	chrX	2160276	2188990	Promoted	11309	10708
									chrX	2336165	2371255	chrX	2160276	2188990	Promoted	0	0	chrX	2336165	2371255	chrX	2160276	2188990	Promoted	31788	39457
									chrX	2336165	2371255	chrX	2160276	2188990	Promoted	23992	0	chrX	2336165	2371255	chrX	2160276	2188990	Promoted	46250	0
									chrX	2336165	2371255	chrX	2160276	2188990	Promoted	73083	0	chrX	2336165	2371255	chrX	2160276	2188990	Promoted	0	0
									chrX	2336165	2371255	chrX	2160276	2188990	Promoted	5964	0	chrX	2336165	2371255	chrX	2160276	2188990	Promoted	0	8445
									chrX	2336165	2371255	chrX	2160276	2188990	Promoted	8701	49841	chrX	2336165	2371255	chrX	2160276	2188990	Promoted	116779	214948
									chrX	2336165	2371255	chrX	2160276	2188990	Promoted	22904	17840	chrX	2336165	2371255	chrX	2160276	2188990	Promoted	0	10518
									chrX	2336165	2371255	chrX	2160276	2188990	Promoted	39404	0	chrX	2336165	2371255	chrX	2160276	2188990	Promoted	90792	7335
									chrX	2336165	2371255	chrX	2160276	2188990	Promoted	52318	24873	chrX	2336165	2371255	chrX	2160276	2188990	Promoted	0	0
									chrX	2336165	2371255	chrX	2160276	2188990	Promoted	53165	32728	chrX	2336165	2371255	chrX	2160276	2188990	Promoted	12710	0
									chrX	2336165	2371255	chrX	2160276	2188990	Promoted	0	14123	chrX	2336165	2371255	chrX	2160276	2188990	Promoted	54898	0
									chrX	2336165	2371255	chrX	2160276	2188990	Promoted	2349	28243	chrX	2336165	2371255	chrX	2160276	2188990	Promoted	0	0
									chrX	2336165	2371255	chrX	2160276	2188990	Promoted	0	35353	chrX	2336165	2371255	chrX	2160276	2188990	Promoted	0	12430
									chrX	2336165	2371255	chrX	2160276	2188990	Promoted	46484	0	chrX	2336165	2371255	chrX	2160276	2188990	Promoted	0	52634
									chrX	2336165	2371255	chrX	2160276	2188990	Promoted	35273	0	chrX	2336165	2371255	chrX	2160276	2188990	Promoted	12994	62407
									chrX	2336165	2371255	chrX	2160276	2188990	Promoted	0	0	chrX	2336165	2371255	chrX	2160276	2188990	Promoted	50481	0
									chrX	2336165	2371255	chrX	2160276	2188990	Promoted	11954	0	chrX	2336165	2371255	chrX	2160276	2188990	Promoted	1176	2159
									chrX	2336165	2371255	chrX	2160276	2188990	Promoted	86380	26740	chrX	2336165	2371255	chrX	2160276	2188990	Promoted	57276	1644
									chrX	2336165	2371255	chrX	2160276	2188990	Promoted	17946	63752	chrX	2336165	2371255	chrX	2160276	2188990	Promoted	0	27540
									chrX	2336165	2371255	chrX	2160276	2188990	Promoted	0	23975	chrX	2336165	2371255	chrX	2160276	2188990	Promoted	61302	0
									chrX	2336165	2371255	chrX	2160276	2188990	Promoted	37636	0	chrX	2336165	2371255	chrX	2160276	2188990	Promoted	0	0
									chrX	2336165	2371255	chrX	2160276	2188990	Promoted	0	0	chrX	2336165	2371255	chrX	2160276	2188990	Promoted	27106	66443
									chrX	2336165	2371255	chrX	2160276	2188990	Promoted	0	5440	chrX	2336165	2371255	chrX	2160276	2188990	Promoted	65643	42619
									chrX	2336165	2371255	chrX	2160276	2188990	Promoted	15970	0	chrX	2336165	2371255	chrX	2160276	2188990	Promoted	72497	0
									chrX	2336165	2371255	chrX	2160276	2188990	Promoted	0	0	chrX	2336165	2371255	chrX	2160276	2188990	Promoted	1290	0
									chrX	2336165	2371255	chrX	2160276	2188990	Promoted	0	0	chrX	2336165	2371255	chrX	2160276	2188990	Promoted	97204	0
									chrX	2336165	2371255	chrX	2160276	2188990	Promoted	73977	0	chrX	2336165	2371255	chrX	2160276	2188990	Promoted	0	101520
									chrX	2336165	2371255	chrX	2160276	2188990	Promoted	55022	15039	chrX	2336165	2371255	chrX	2160276	2188990	Promoted	80828	6319
									chrX	2336165	2371255	chrX	2160276	2188990	Promoted	0	26109	chrX	2336165	2371255	chrX	2160276	2188990	Promoted	79409	15073
									chrX	2336165	2371255	chrX	2160276	2188990	Promoted	48142	9779	chrX	2336165	2371255	chrX	2160276	2188990	Promoted	16932	40747
									chrX	2336165	2371255	chrX	2160276	2188990	Promoted	0	11594	chrX	2336165	2371255	chrX	2160276	2188990	Promoted	0	0
									chrX	2336165	2371255	chrX	2160276	2188990	Promoted	0	26486	chrX	2336165	2371255	chrX	2160276	2188990	Promoted	0	0
									chrX	2336165	2371255	chrX	2160276	2188990	Promoted	12259	8829	chrX	2336165	2371255	chrX	2160276	2188990	Promoted	21759	28869
									chrX	2336165	2371255	chrX	2160276	2188990	Promoted	74405	0	chrX	2336165	2371255	chrX	2160276	2188990	Promoted	34605	0
									chrX	2336165	2371255	chrX	2160276	2188990	Promoted	12835	0	chrX	2336165	2371255	chrX	2160276	2188990	Promoted	39518	0
									chrX	2336165	2371255	chrX	2160276	2188990	Promoted	18227	16272	chrX	2336165	2371255	chrX	2160276	2188990	Promoted	167106	0
									chrX	2336165	2371255	chrX	2160276	2188990	Promoted	0	67821	chrX	2336165	2371255	chrX	2160276	2188990	Promoted	0	6139
									chrX	2336165	2371255	chrX	2160276	2188990	Promoted	53385	0	chrX	2336165	2371255	chrX	2160276	2188990	Promoted	638	63172
									chrX	2336165	2371255	chrX	2160276	2188990	Promoted	76810	28401	chrX	2336165	2371255	chrX	2160276	2188990	Promoted	0	54405
									chrX	2336165	2371255	chrX	2160276	2188990	Promoted	0	97704	chrX	2336165	2371255	chrX	2160276	2188990	Promoted	92786	0
									chrX	2336165	2371255	chrX	2160276	2188990	Promoted	23119	0	chrX	2336165	2371255	chrX	2160276	2188990	Promoted	82375	214220
									chrX	2336165	2371255	chrX	2160276	2188990	Promoted	9607	9920	chrX	2336165	2371255	chrX	2160276	2188990	Promoted	0	67221
									chrX	2336165	2371255	chrX	2160276	2188990	Promoted	9771	22813	chrX	2336165	2371255	chrX	2160276	2188990	Promoted	24642	0
									chrX	2336165	2371255	chrX	2160276	2188990	Promoted	1299	14878	chrX	2336165	2371255	chrX	2160276	2188990	Promoted	12816	15039
									chrX	2336165	2371255	chrX	2160276	2188990	Promoted	32944	0	chrX	2336165	2371255	chrX	2160276	2188990	Promoted	63134	12460
									chrX	2336165	2371255	chrX	2160276	2188990	Promoted	67709	0	chrX	2336165	2371255	chrX	2160276	2188990	Promoted	0	0
									chrX	2336165	2371255	chrX	2160276	2188990	Promoted	30807	0	chrX	2336165	2371255	chrX	2160276	2188990	Promoted	43475	7596
									chrX	2336165	2371255	chrX	2160276	2188990	Promoted	89972	0	chrX	2336165	2371255	chrX	2160276	2188990	Promoted	37632	0
									chrX	2336165	2371255	chrX	2160276	2188990	Promoted	20564	43597	chrX	2336165	2371255	chrX	2160276	2188990	Promoted	32188	35359
									chrX	17218956	17284909	chrX	17167164	17250942	Repressed	16498	39710	chrX	17218956	17284909	chrX	17167164	17250942	Repressed	71119	14916
									chrX	17218956	17284909	chrX	17167164	17250942	Repressed	0	0	chrX	17218956	17284909	chrX	17167164	17250942	Repressed	0	0
									chrX	17218956	17284909	chrX	17167164	17250942	Repressed	0	0	chrX	17218956	17284909	chrX	17167164	17250942	Repressed	44534	0
									chrX	17218956	17284909	chrX	17167164	17250942	Repressed	51615	22644	chrX	17218956	17284909	chrX	17167164	17250942	Repressed	31508	0
									chrX	17218956	17284909	chrX	17167164	17250942	Repressed	74436	0	chrX	17218956	17284909	chrX	17167164	17250942	Repressed	0	60388
									chrX	17218956	17284909	chrX	17167164	17250942	Repressed	0	0	chrX	17218956	17284909	chrX	17167164	17250942	Repressed	0	27204
									chrX	17218956	17284909	chrX	17167164	17250942	Repressed	18518	5937	chrX	17218956	17284909	chrX	17167164	17250942	Repressed	0	0
									chrX	17218956	17284909	chrX	17167164	17250942	Repressed	0	10370	chrX	17218956	17284909	chrX	17167164	17250942	Repressed	38251	0
									chrX	17218956	17284909	chrX	17167164	17250942	Repressed	0	0	chrX	17218956	17284909	chrX	17167164	17250942	Repressed	24002	0
									chrX	17218956	17284909	chrX	17167164	17250942	Repressed	56935	0	chrX	17218956	17284909	chrX	17167164	17250942	Repressed	0	0
									chrX	17218956	17284909	chrX	17167164	17250942	Repressed	38042	0	chrX	17218956	17284909	chrX	17167164	17250942	Repressed	0	64569
									chrX	17218956	17284909	chrX	17167164	17250942	Repressed	67369	204050	chrX	17218956	17284909	chrX	17167164	17250942	Repressed	116377	0
									chrX	17218956	17284909	chrX	17167164	17250942	Repressed	0	0	chrX	17218956	17284909	chrX	17167164	17250942	Repressed	58989	53653
									chrX	17218956	17284909	chrX	17167164	17250942	Repressed	80712	92026	chrX	17218956	17284909	chrX	17167164	17250942	Repressed	0	48462
									chrX	17218956	17284909	chrX	17167164	17250942	Repressed	8288	16327	chrX	17218956	17284909	chrX	17167164	17250942	Repressed	0	197462
									chrX	17218956	17284909	chrX	17167164	17250942	Repressed	63496	0	chrX	17218956	17284909	chrX	17167164	17250942	Repressed	0	82674
									chrX	17218956	17284909	chrX	17167164	17250942	Repressed	6118	5143	chrX	17218956	17284909	chrX	17167164	17250942	Repressed	13669	0
									chrX	17218956	17284909	chrX	17167164	17250942	Repressed	68119	29602	chrX	17218956	17284909	chrX	17167164	17250942	Repressed	249254	0
									chrX	17218956	17284909	chrX	17167164	17250942	Repressed	4334	0	chrX	17218956	17284909	chrX	17167164	17250942	Repressed	105445	0
									chrX	17218956	17284909	chrX	17167164	17250942	Repressed	57729	0	chrX	17218956	17284909	chrX	17167164	17250942	Repressed	0	58396
									chrX	17218956	17284909	chrX	17167164	17250942	Repressed	20186	166866	chrX	17218956	17284909	chrX	17167164	17250942	Repressed	1231	95534
									chrX	17218956	17284909	chrX	17167164	17250942	Repressed	231092	4870	chrX	17218956	17284909	chrX	17167164	17250942	Repressed	48293	0
									chrX	17218956	17284909	chrX	17167164	17250942	Repressed	14647	0	chrX	17218956	17284909	chrX	17167164	17250942	Repressed	11507	45474
									chrX	17218956	17284909	chrX	17167164	17250942	Repressed	0	5869	chrX	17218956	17284909	chrX	17167164	17250942	Repressed	0	24727
									chrX	17218956	17284909	chrX	17167164	17250942	Repressed	66578	0	chrX	17218956	17284909	chrX	17167164	17250942	Repressed	7271	0
									chrX	17218956	17284909	chrX	17167164	17250942	Repressed	5704	265059	chrX	17218956	17284909	chrX	17167164	17250942	Repressed	0	0
									chrX	17218956	17284909	chrX	17167164	17250942	Repressed	0	28920	chrX	17218956	17284909	chrX	17167164	17250942	Repressed	24429	0
									chrX	17218956	17284909	chrX	17167164	17250942	Repressed	132899	0	chrX	17218956	17284909	chrX	17167164	17250942	Repressed	142052	9226
									chrX	17218956	17284909	chrX	17167164	17250942	Repressed	8483	54213	chrX	17218956	17284909	chrX	17167164	17250942	Repressed	0	2590
									chrX	17218956	17284909	chrX	17167164	17250942	Repressed	131110	0	chrX	17218956	17284909	chrX	17167164	17250942	Repressed	0	17317
									chrX	17218956	17284909	chrX	17167164	17250942	Repressed	0	16049	chrX	17218956	17284909	chrX	17167164	17250942	Repressed	15114	182
									chrX	17218956	17284909	chrX	17167164	17250942	Repressed	0	0	chrX	17218956	17284909	chrX	17167164	17250942	Repressed	0	7197
									chrX	17218956	17284909	chrX	17167164	17250942	Repressed	5743	0	chrX	17218956	17284909	chrX	17167164	17250942	Repressed	39209	0
									chrX	17218956	17284909	chrX	17167164	17250942	Repressed	49565	0	chrX	17218956	17284909	chrX	17167164	17250942	Repressed	161867	23263
									chrX	17218956	17284909	chrX	17167164	17250942	Repressed	56959	14786	chrX	17218956	17284909	chrX	17167164	17250942	Repressed	0	0
									chrX	17218956	17284909	chrX	17167164	17250942	Repressed	44356	0	chrX	17218956	17284909	chrX	17167164	17250942	Repressed	157591	52848
									chrX	17218956	17284909	chrX	17167164	17250942	Repressed	57661	0	chrX	17218956	17284909	chrX	17167164	17250942	Repressed	76519	35073
									chrX	17218956	17284909	chrX	17167164	17250942	Repressed	0	10406	chrX	17218956	17284909	chrX	17167164	17250942	Repressed	112180	0
									chrX	17218956	17284909	chrX	17167164	17250942	Repressed	25585	0	chrX	17218956	17284909	chrX	17167164	17250942	Repressed	32587	195834
									chrX	17218956	17284909	chrX	17167164	17250942	Repressed	46865	0	chrX	17218956	17284909	chrX	17167164	17250942	Repressed	116361	0
									chrX	17218956	17284909	chrX	17167164	17250942	Repressed	191853	15577	chrX	17218956	17284909	chrX	17167164	17250942	Repressed	0	72042
									chrX	17218956	17284909	chrX	17167164	17250942	Repressed	56662	225820	chrX	17218956	17284909	chrX	17167164	17250942	Repressed	0	0
									chrX	17218956	17284909	chrX	17167164	17250942	Repressed	19692	0	chrX	17218956	17284909	chrX	17167164	17250942	Repressed	18881	0
									chrX	17218956	17284909	chrX	17167164	17250942	Repressed	22543	0	chrX	17218956	17284909	chrX	17167164	17250942	Repressed	41808	0
									chrX	17218956	17284909	chrX	17167164	17250942	Repressed	143818	0	chrX	17218956	17284909	chrX	17167164	17250942	Repressed	45057	7386
									chrX	17218956	17284909	chrX	17167164	17250942	Repressed	47688	0	chrX	17218956	17284909	chrX	17167164	17250942	Repressed	985	19327
									chrX	17218956	17284909	chrX	17167164	17250942	Repressed	0	0	chrX	17218956	17284909	chrX	17167164	17250942	Repressed	0	0
									chrX	17218956	17284909	chrX	17167164	17250942	Repressed	13073	0	chrX	17218956	17284909	chrX	17167164	17250942	Repressed	0	5193
									chrX	17218956	17284909	chrX	17167164	17250942	Repressed	2945	0	chrX	17218956	17284909	chrX	17167164	17250942	Repressed	0	913
									chrX	17218956	17284909	chrX	17167164	17250942	Repressed	13299	0	chrX	17218956	17284909	chrX	17167164	17250942	Repressed	9693	32848
									chrX	17218956	17284909	chrX	17167164	17250942	Repressed	0	39671	chrX	17218956	17284909	chrX	17167164	17250942	Repressed	0	0
									chrX	17218956	17284909	chrX	17167164	17250942	Repressed	10177	0	chrX	17218956	17284909	chrX	17167164	17250942	Repressed	0	0
									chrX	17218956	17284909	chrX	17167164	17250942	Repressed	9630	0	chrX	17218956	17284909	chrX	17167164	17250942	Repressed	0	0
									chrX	17218956	17284909	chrX	17167164	17250942	Repressed	3339	0	chrX	17218956	17284909	chrX	17167164	17250942	Repressed	0	0
									chrX	17218956	17284909	chrX	17167164	17250942	Repressed	0	0	chrX	17218956	17284909	chrX	17167164	17250942	Repressed	0	0
									chrX	17218956	17284909	chrX	17167164	17250942	Repressed	8079	41227	chrX	17218956	17284909	chrX	17167164	17250942	Repressed	0	224938
									chrX	17218956	17284909	chrX	17167164	17250942	Repressed	213086	22782	chrX	17218956	17284909	chrX	17167164	17250942	Repressed	0	100786
									chrX	17218956	17284909	chrX	17167164	17250942	Repressed	74574	0	chrX	17218956	17284909	chrX	17167164	17250942	Repressed	66819	17276
									chrX	17218956	17284909	chrX	17167164	17250942	Repressed	0	82838	chrX	17218956	17284909	chrX	17167164	17250942	Repressed	0	0
									chrX	17218956	17284909	chrX	17167164	17250942	Repressed	45430	0	chrX	17218956	17284909	chrX	17167164	17250942	Repressed	0	0
									chrX	17218956	17284909	chrX	17167164	17250942	Repressed	76781	32200	chrX	17218956	17284909	chrX	17167164	17250942	Repressed	20617	79827
									chrX	17218956	17284909	chrX	17167164	17250942	Repressed	106005	1623	chrX	17218956	17284909	chrX	17167164	17250942	Repressed	0	43660
									chrX	17218956	17284909	chrX	17167164	17250942	Repressed	0	0	chrX	17218956	17284909	chrX	17167164	17250942	Repressed	0	65475
									chrX	17218956	17284909	chrX	17167164	17250942	Repressed	28042	0	chrX	17218956	17284909	chrX	17167164	17250942	Repressed	0	0
									chrX	17218956	17284909	chrX	17167164	17250942	Repressed	29562	0	chrX	17218956	17284909	chrX	17167164	17250942	Repressed	0	191558
									chrX	17218956	17284909	chrX	17167164	17250942	Repressed	70860	0	chrX	17218956	17284909	chrX	17167164	17250942	Repressed	0	45182
									chrX	17218956	17284909	chrX	17167164	17250942	Repressed	16584	474	chrX	17218956	17284909	chrX	17167164	17250942	Repressed	0	25421
									chrX	17218956	17284909	chrX	17167164	17250942	Repressed	0	0	chrX	17218956	17284909	chrX	17167164	17250942	Repressed	0	53136
									chrX	17218956	17284909	chrX	17167164	17250942	Repressed	0	40085	chrX	17218956	17284909	chrX	17167164	17250942	Repressed	0	0
									chrX	17218956	17284909	chrX	17167164	17250942	Repressed	0	0	chrX	17218956	17284909	chrX	17167164	17250942	Repressed	0	29799
									chrX	17218956	17284909	chrX	17167164	17250942	Repressed	5984	0	chrX	17218956	17284909	chrX	17167164	17250942	Repressed	3534	0
									chrX	17218956	17284909	chrX	17167164	17250942	Repressed	62162	32270	chrX	17218956	17284909	chrX	17167164	17250942	Repressed	0	0
									chrX	17218956	17284909	chrX	17167164	17250942	Repressed	154	0	chrX	17218956	17284909	chrX	17167164	17250942	Repressed	0	15606
									chrX	17218956	17284909	chrX	17167164	17250942	Repressed	20019	37306	chrX	17218956	17284909	chrX	17167164	17250942	Repressed	33713	0
									chrX	17218956	17284909	chrX	17167164	17250942	Repressed	134694	32577	chrX	17218956	17284909	chrX	17167164	17250942	Repressed	41099	0
									chrX	17218956	17284909	chrX	17167164	17250942	Repressed	0	0	chrX	17218956	17284909	chrX	17167164	17250942	Repressed	0	0
									chrX	17218956	17284909	chrX	17167164	17250942	Repressed	0	5167	chrX	17218956	17284909	chrX	17167164	17250942	Repressed	34885	0
									chrX	17218956	17284909	chrX	17167164	17250942	Repressed	30159	19256	chrX	17218956	17284909	chrX	17167164	17250942	Repressed	19169	0
									chrX	17218956	17284909	chrX	17167164	17250942	Repressed	146366	45478	chrX	17218956	17284909	chrX	17167164	17250942	Repressed	0	0
									chrX	17218956	17284909	chrX	17167164	17250942	Repressed	36937	52485	chrX	17218956	17284909	chrX	17167164	17250942	Repressed	41277	4587
									chrX	17218956	17284909	chrX	17167164	17250942	Repressed	243	11704	chrX	17218956	17284909	chrX	17167164	17250942	Repressed	36767	29948
									chrX	17218956	17284909	chrX	17167164	17250942	Repressed	0	24989	chrX	17218956	17284909	chrX	17167164	17250942	Repressed	0	13010
									chrX	17218956	17284909	chrX	17167164	17250942	Repressed	0	17921	chrX	17218956	17284909	chrX	17167164	17250942	Repressed	55166	1142
									chrX	17218956	17284909	chrX	17167164	17250942	Repressed	62198	0	chrX	17218956	17284909	chrX	17167164	17250942	Repressed	0	34952
									chrX	17218956	17284909	chrX	17167164	17250942	Repressed	2069	33821	chrX	17218956	17284909	chrX	17167164	17250942	Repressed	53664	0
									chrX	17218956	17284909	chrX	17167164	17250942	Repressed	31137	47165	chrX	17218956	17284909	chrX	17167164	17250942	Repressed	0	1295
									chrX	17218956	17284909	chrX	17167164	17250942	Repressed	0	32132	chrX	17218956	17284909	chrX	17167164	17250942	Repressed	0	24680
									chrX	17218956	17284909	chrX	17167164	17250942	Repressed	0	0	chrX	17218956	17284909	chrX	17167164	17250942	Repressed	0	0
									chrX	17218956	17284909	chrX	17167164	17250942	Repressed	0	0	chrX	17218956	17284909	chrX	17167164	17250942	Repressed	18218	27182
									chrX	17218956	17284909	chrX	17167164	17250942	Repressed	19716	0	chrX	17218956	17284909	chrX	17167164	17250942	Repressed	17156	75775
									chrX	17218956	17284909	chrX	17167164	17250942	Repressed	14601	7123	chrX	17218956	17284909	chrX	17167164	17250942	Repressed	0	4364
									chrX	17218956	17284909	chrX	17167164	17250942	Repressed	0	80327	chrX	17218956	17284909	chrX	17167164	17250942	Repressed	0	0
									chrX	17218956	17284909	chrX	17167164	17250942	Repressed	13198	53986	chrX	17218956	17284909	chrX	17167164	17250942	Repressed	0	0
									chrX	17218956	17284909	chrX	17167164	17250942	Repressed	17876	82902	chrX	17218956	17284909	chrX	17167164	17250942	Repressed	0	0
									chrX	17218956	17284909	chrX	17167164	17250942	Repressed	49368	19068	chrX	17218956	17284909	chrX	17167164	17250942	Repressed	0	0
									chrX	17218956	17284909	chrX	17167164	17250942	Repressed	26708	91830	chrX	17218956	17284909	chrX	17167164	17250942	Repressed	0	0
									chrX	17218956	17284909	chrX	17167164	17250942	Repressed	132119	0	chrX	17218956	17284909	chrX	17167164	17250942	Repressed	0	0
									chrX	17218956	17284909	chrX	17167164	17250942	Repressed	16399	0	chrX	17218956	17284909	chrX	17167164	17250942	Repressed	276730	6580
									chrX	17218956	17284909	chrX	17167164	17250942	Repressed	41975	94574	chrX	17218956	17284909	chrX	17167164	17250942	Repressed	1106	0
									chrX	17218956	17284909	chrX	17167164	17250942	Repressed	132040	0	chrX	17218956	17284909	chrX	17167164	17250942	Repressed	0	0
									chrX	10765364	10798185	chrX	10741471	10765363	Promoted	3630	0	chrX	10765364	10798185	chrX	10741471	10765363	Promoted	18629	61469
									chrX	10765364	10798185	chrX	10741471	10765363	Promoted	0	24749	chrX	10765364	10798185	chrX	10741471	10765363	Promoted	20147	0
									chrX	10765364	10798185	chrX	10741471	10765363	Promoted	5996	6149	chrX	10765364	10798185	chrX	10741471	10765363	Promoted	0	0
									chrX	10765364	10798185	chrX	10741471	10765363	Promoted	0	0	chrX	10765364	10798185	chrX	10741471	10765363	Promoted	23363	0
									chrX	10765364	10798185	chrX	10741471	10765363	Promoted	741	17579	chrX	10765364	10798185	chrX	10741471	10765363	Promoted	3056	2388
									chrX	10765364	10798185	chrX	10741471	10765363	Promoted	0	25996	chrX	10765364	10798185	chrX	10741471	10765363	Promoted	72585	12382
									chrX	10765364	10798185	chrX	10741471	10765363	Promoted	0	6593	chrX	10765364	10798185	chrX	10741471	10765363	Promoted	0	0
									chrX	10765364	10798185	chrX	10741471	10765363	Promoted	0	0	chrX	10765364	10798185	chrX	10741471	10765363	Promoted	22061	10532
									chrX	10765364	10798185	chrX	10741471	10765363	Promoted	0	0	chrX	10765364	10798185	chrX	10741471	10765363	Promoted	11177	6549
									chrX	10765364	10798185	chrX	10741471	10765363	Promoted	14242	7528	chrX	10765364	10798185	chrX	10741471	10765363	Promoted	0	17614
									chrX	10765364	10798185	chrX	10741471	10765363	Promoted	164465	11654	chrX	10765364	10798185	chrX	10741471	10765363	Promoted	14251	0
									chrX	10765364	10798185	chrX	10741471	10765363	Promoted	0	20104	chrX	10765364	10798185	chrX	10741471	10765363	Promoted	0	0
									chrX	10765364	10798185	chrX	10741471	10765363	Promoted	0	0	chrX	10765364	10798185	chrX	10741471	10765363	Promoted	0	56794
									chrX	10765364	10798185	chrX	10741471	10765363	Promoted	2912	87277	chrX	10765364	10798185	chrX	10741471	10765363	Promoted	28015	0
									chrX	10765364	10798185	chrX	10741471	10765363	Promoted	0	14794	chrX	10765364	10798185	chrX	10741471	10765363	Promoted	63329	0
									chrX	10765364	10798185	chrX	10741471	10765363	Promoted	8193	458	chrX	10765364	10798185	chrX	10741471	10765363	Promoted	0	55266
									chrX	10765364	10798185	chrX	10741471	10765363	Promoted	28979	0	chrX	10765364	10798185	chrX	10741471	10765363	Promoted	0	6734
									chrX	10765364	10798185	chrX	10741471	10765363	Promoted	0	338847	chrX	10765364	10798185	chrX	10741471	10765363	Promoted	22059	24237
									chrX	10765364	10798185	chrX	10741471	10765363	Promoted	36858	0	chrX	10765364	10798185	chrX	10741471	10765363	Promoted	23764	123528
									chrX	10765364	10798185	chrX	10741471	10765363	Promoted	1354	0	chrX	10765364	10798185	chrX	10741471	10765363	Promoted	12170	0
									chrX	10765364	10798185	chrX	10741471	10765363	Promoted	0	140572	chrX	10765364	10798185	chrX	10741471	10765363	Promoted	3567	0
									chrX	10765364	10798185	chrX	10741471	10765363	Promoted	18591	15090	chrX	10765364	10798185	chrX	10741471	10765363	Promoted	18655	33690
									chrX	10765364	10798185	chrX	10741471	10765363	Promoted	0	0	chrX	10765364	10798185	chrX	10741471	10765363	Promoted	26281	0
									chrX	10765364	10798185	chrX	10741471	10765363	Promoted	0	0	chrX	10765364	10798185	chrX	10741471	10765363	Promoted	19520	0
									chrX	10765364	10798185	chrX	10741471	10765363	Promoted	0	666	chrX	10765364	10798185	chrX	10741471	10765363	Promoted	60476	99450
									chrX	10765364	10798185	chrX	10741471	10765363	Promoted	0	12412	chrX	10765364	10798185	chrX	10741471	10765363	Promoted	0	39436
									chrX	10765364	10798185	chrX	10741471	10765363	Promoted	0	0	chrX	10765364	10798185	chrX	10741471	10765363	Promoted	0	26446
									chrX	10765364	10798185	chrX	10741471	10765363	Promoted	0	0	chrX	10765364	10798185	chrX	10741471	10765363	Promoted	40121	0
									chrX	10765364	10798185	chrX	10741471	10765363	Promoted	0	0	chrX	10765364	10798185	chrX	10741471	10765363	Promoted	80687	13069
									chrX	10765364	10798185	chrX	10741471	10765363	Promoted	0	0	chrX	10765364	10798185	chrX	10741471	10765363	Promoted	0	37658
									chrX	10765364	10798185	chrX	10741471	10765363	Promoted	2771	0	chrX	10765364	10798185	chrX	10741471	10765363	Promoted	54611	30718
									chrX	10765364	10798185	chrX	10741471	10765363	Promoted	0	3926	chrX	10765364	10798185	chrX	10741471	10765363	Promoted	30559	0
									chrX	10765364	10798185	chrX	10741471	10765363	Promoted	614	16189	chrX	10765364	10798185	chrX	10741471	10765363	Promoted	0	70158
									chrX	10765364	10798185	chrX	10741471	10765363	Promoted	0	0	chrX	10765364	10798185	chrX	10741471	10765363	Promoted	0	14374
									chrX	10765364	10798185	chrX	10741471	10765363	Promoted	31421	17900	chrX	10765364	10798185	chrX	10741471	10765363	Promoted	0	0
									chrX	10765364	10798185	chrX	10741471	10765363	Promoted	1163	0	chrX	10765364	10798185	chrX	10741471	10765363	Promoted	14595	36583
									chrX	10765364	10798185	chrX	10741471	10765363	Promoted	190144	0	chrX	10765364	10798185	chrX	10741471	10765363	Promoted	24198	18070
									chrX	10765364	10798185	chrX	10741471	10765363	Promoted	0	19745	chrX	10765364	10798185	chrX	10741471	10765363	Promoted	26618	0
									chrX	10765364	10798185	chrX	10741471	10765363	Promoted	53892	15107	chrX	10765364	10798185	chrX	10741471	10765363	Promoted	58113	2765
									chrX	10765364	10798185	chrX	10741471	10765363	Promoted	0	0	chrX	10765364	10798185	chrX	10741471	10765363	Promoted	0	0
									chrX	10765364	10798185	chrX	10741471	10765363	Promoted	18565	29249	chrX	10765364	10798185	chrX	10741471	10765363	Promoted	3533	4684
									chrX	10765364	10798185	chrX	10741471	10765363	Promoted	38983	33563	chrX	10765364	10798185	chrX	10741471	10765363	Promoted	57583	0
									chrX	10765364	10798185	chrX	10741471	10765363	Promoted	0	4515	chrX	10765364	10798185	chrX	10741471	10765363	Promoted	0	40503
									chrX	10765364	10798185	chrX	10741471	10765363	Promoted	41327	0	chrX	10765364	10798185	chrX	10741471	10765363	Promoted	3645	779
									chrX	10765364	10798185	chrX	10741471	10765363	Promoted	13608	0	chrX	10765364	10798185	chrX	10741471	10765363	Promoted	14176	12134
									chrX	10765364	10798185	chrX	10741471	10765363	Promoted	22993	0	chrX	10765364	10798185	chrX	10741471	10765363	Promoted	17021	19434
									chrX	10765364	10798185	chrX	10741471	10765363	Promoted	36229	11586	chrX	10765364	10798185	chrX	10741471	10765363	Promoted	14354	0
									chrX	10765364	10798185	chrX	10741471	10765363	Promoted	11956	8507	chrX	10765364	10798185	chrX	10741471	10765363	Promoted	0	30897
									chrX	10765364	10798185	chrX	10741471	10765363	Promoted	0	18746	chrX	10765364	10798185	chrX	10741471	10765363	Promoted	95556	0
									chrX	10765364	10798185	chrX	10741471	10765363	Promoted	0	74149	chrX	10765364	10798185	chrX	10741471	10765363	Promoted	0	0
									chrX	10765364	10798185	chrX	10741471	10765363	Promoted	10776	69051	chrX	10765364	10798185	chrX	10741471	10765363	Promoted	18741	0
									chrX	10765364	10798185	chrX	10741471	10765363	Promoted	0	0	chrX	10765364	10798185	chrX	10741471	10765363	Promoted	0	0
									chrX	10765364	10798185	chrX	10741471	10765363	Promoted	0	2654	chrX	10765364	10798185	chrX	10741471	10765363	Promoted	62603	22132
									chrX	10765364	10798185	chrX	10741471	10765363	Promoted	0	18780	chrX	10765364	10798185	chrX	10741471	10765363	Promoted	0	0
									chrX	10765364	10798185	chrX	10741471	10765363	Promoted	0	8677	chrX	10765364	10798185	chrX	10741471	10765363	Promoted	51765	11267
									chrX	10765364	10798185	chrX	10741471	10765363	Promoted	4605	4735	chrX	10765364	10798185	chrX	10741471	10765363	Promoted	33624	9262
									chrX	10765364	10798185	chrX	10741471	10765363	Promoted	0	21228	chrX	10765364	10798185	chrX	10741471	10765363	Promoted	81	2725
									chrX	10765364	10798185	chrX	10741471	10765363	Promoted	0	0	chrX	10765364	10798185	chrX	10741471	10765363	Promoted	10955	0
									chrX	10765364	10798185	chrX	10741471	10765363	Promoted	0	10453	chrX	10765364	10798185	chrX	10741471	10765363	Promoted	0	50433
									chrX	10765364	10798185	chrX	10741471	10765363	Promoted	0	69680	chrX	10765364	10798185	chrX	10741471	10765363	Promoted	103188	24401
									chrX	10765364	10798185	chrX	10741471	10765363	Promoted	0	4897	chrX	10765364	10798185	chrX	10741471	10765363	Promoted	74391	29255
									chrX	10765364	10798185	chrX	10741471	10765363	Promoted	11440	104647	chrX	10765364	10798185	chrX	10741471	10765363	Promoted	3081	88749
									chrX	10765364	10798185	chrX	10741471	10765363	Promoted	0	0	chrX	10765364	10798185	chrX	10741471	10765363	Promoted	9660	0
									chrX	10765364	10798185	chrX	10741471	10765363	Promoted	0	31148	chrX	10765364	10798185	chrX	10741471	10765363	Promoted	19541	63381
									chrX	10765364	10798185	chrX	10741471	10765363	Promoted	11014	20849	chrX	10765364	10798185	chrX	10741471	10765363	Promoted	0	24155
									chrX	10765364	10798185	chrX	10741471	10765363	Promoted	0	29999	chrX	10765364	10798185	chrX	10741471	10765363	Promoted	0	90935
									chrX	10765364	10798185	chrX	10741471	10765363	Promoted	0	0	chrX	10765364	10798185	chrX	10741471	10765363	Promoted	77941	0
									chrX	10765364	10798185	chrX	10741471	10765363	Promoted	0	14969	chrX	10765364	10798185	chrX	10741471	10765363	Promoted	0	37712
									chrX	10765364	10798185	chrX	10741471	10765363	Promoted	63506	30549	chrX	10765364	10798185	chrX	10741471	10765363	Promoted	4747	72943
									chrX	10765364	10798185	chrX	10741471	10765363	Promoted	0	87031	chrX	10765364	10798185	chrX	10741471	10765363	Promoted	0	0
									chrX	10765364	10798185	chrX	10741471	10765363	Promoted	0	1229	chrX	10765364	10798185	chrX	10741471	10765363	Promoted	0	0
									chrX	10765364	10798185	chrX	10741471	10765363	Promoted	71825	8889	chrX	10765364	10798185	chrX	10741471	10765363	Promoted	55927	24450
									chrX	10765364	10798185	chrX	10741471	10765363	Promoted	14967	20875	chrX	10765364	10798185	chrX	10741471	10765363	Promoted	10118	0
									chrX	10765364	10798185	chrX	10741471	10765363	Promoted	0	30931	chrX	10765364	10798185	chrX	10741471	10765363	Promoted	4836	32596
									chrX	10765364	10798185	chrX	10741471	10765363	Promoted	0	0	chrX	10765364	10798185	chrX	10741471	10765363	Promoted	28551	71663
									chrX	10765364	10798185	chrX	10741471	10765363	Promoted	306025	96328	chrX	10765364	10798185	chrX	10741471	10765363	Promoted	25535	0
									chrX	10765364	10798185	chrX	10741471	10765363	Promoted	0	0	chrX	10765364	10798185	chrX	10741471	10765363	Promoted	10955	11644
									chrX	10765364	10798185	chrX	10741471	10765363	Promoted	0	0	chrX	10765364	10798185	chrX	10741471	10765363	Promoted	7681	0
									chrX	10765364	10798185	chrX	10741471	10765363	Promoted	4721	41015	chrX	10765364	10798185	chrX	10741471	10765363	Promoted	2902	25652
									chrX	10765364	10798185	chrX	10741471	10765363	Promoted	0	0	chrX	10765364	10798185	chrX	10741471	10765363	Promoted	7009	0
									chrX	10765364	10798185	chrX	10741471	10765363	Promoted	0	22930	chrX	10765364	10798185	chrX	10741471	10765363	Promoted	828	57885
									chrX	10765364	10798185	chrX	10741471	10765363	Promoted	9604	4407	chrX	10765364	10798185	chrX	10741471	10765363	Promoted	8575	95425
									chrX	10765364	10798185	chrX	10741471	10765363	Promoted	0	0	chrX	10765364	10798185	chrX	10741471	10765363	Promoted	7897	0
									chrX	10765364	10798185	chrX	10741471	10765363	Promoted	54209	9011	chrX	10765364	10798185	chrX	10741471	10765363	Promoted	0	0
									chrX	10765364	10798185	chrX	10741471	10765363	Promoted	0	5253	chrX	10765364	10798185	chrX	10741471	10765363	Promoted	0	32903
									chrX	10765364	10798185	chrX	10741471	10765363	Promoted	35547	4725	chrX	10765364	10798185	chrX	10741471	10765363	Promoted	4820	0
									chrX	10765364	10798185	chrX	10741471	10765363	Promoted	0	11620	chrX	10765364	10798185	chrX	10741471	10765363	Promoted	1385	54048
									chrX	10765364	10798185	chrX	10741471	10765363	Promoted	0	43598	chrX	10765364	10798185	chrX	10741471	10765363	Promoted	19049	0
									chrX	10765364	10798185	chrX	10741471	10765363	Promoted	54455	1266	chrX	10765364	10798185	chrX	10741471	10765363	Promoted	0	0
									chrX	10765364	10798185	chrX	10741471	10765363	Promoted	0	22653	chrX	10765364	10798185	chrX	10741471	10765363	Promoted	36275	40445
									chrX	10765364	10798185	chrX	10741471	10765363	Promoted	0	1229	chrX	10765364	10798185	chrX	10741471	10765363	Promoted	0	50498
									chrX	10765364	10798185	chrX	10741471	10765363	Promoted	0	166251	chrX	10765364	10798185	chrX	10741471	10765363	Promoted	0	22228
									chrX	10765364	10798185	chrX	10741471	10765363	Promoted	12242	5086	chrX	10765364	10798185	chrX	10741471	10765363	Promoted	112576	569
									chrX	10765364	10798185	chrX	10741471	10765363	Promoted	0	0	chrX	10765364	10798185	chrX	10741471	10765363	Promoted	50339	10368
									chrX	10765364	10798185	chrX	10741471	10765363	Promoted	6703	0	chrX	10765364	10798185	chrX	10741471	10765363	Promoted	61605	0
									chrX	10765364	10798185	chrX	10741471	10765363	Promoted	0	0	chrX	10765364	10798185	chrX	10741471	10765363	Promoted	7623	25838
									chrX	10765364	10798185	chrX	10741471	10765363	Promoted	0	30765	chrX	10765364	10798185	chrX	10741471	10765363	Promoted	0	17354
									chrX	10765364	10798185	chrX	10741471	10765363	Promoted	40082	5581	chrX	10765364	10798185	chrX	10741471	10765363	Promoted	37336	52363
									chrX	10765364	10798185	chrX	10741471	10765363	Promoted	5792	0	chrX	10765364	10798185	chrX	10741471	10765363	Promoted	0	6814
									chrX	10765364	10798185	chrX	10741471	10765363	Promoted	28618	0	chrX	10765364	10798185	chrX	10741471	10765363	Promoted	8239	0
									chrX	21508126	21602950	chrX	21448903	21572543	Repressed	0	42872	chrX	21508126	21602950	chrX	21448903	21572543	Repressed	0	91844
									chrX	21508126	21602950	chrX	21448903	21572543	Repressed	61245	0	chrX	21508126	21602950	chrX	21448903	21572543	Repressed	0	4941
									chrX	21508126	21602950	chrX	21448903	21572543	Repressed	11497	58927	chrX	21508126	21602950	chrX	21448903	21572543	Repressed	0	0
									chrX	21508126	21602950	chrX	21448903	21572543	Repressed	0	12285	chrX	21508126	21602950	chrX	21448903	21572543	Repressed	0	0
									chrX	21508126	21602950	chrX	21448903	21572543	Repressed	8582	0	chrX	21508126	21602950	chrX	21448903	21572543	Repressed	0	0
									chrX	21508126	21602950	chrX	21448903	21572543	Repressed	0	0	chrX	21508126	21602950	chrX	21448903	21572543	Repressed	0	0
									chrX	21508126	21602950	chrX	21448903	21572543	Repressed	0	0	chrX	21508126	21602950	chrX	21448903	21572543	Repressed	0	0
									chrX	21508126	21602950	chrX	21448903	21572543	Repressed	0	6193	chrX	21508126	21602950	chrX	21448903	21572543	Repressed	0	0
									chrX	21508126	21602950	chrX	21448903	21572543	Repressed	20722	0	chrX	21508126	21602950	chrX	21448903	21572543	Repressed	70858	0
									chrX	21508126	21602950	chrX	21448903	21572543	Repressed	106262	25135	chrX	21508126	21602950	chrX	21448903	21572543	Repressed	0	0
									chrX	21508126	21602950	chrX	21448903	21572543	Repressed	36547	111335	chrX	21508126	21602950	chrX	21448903	21572543	Repressed	0	14775
									chrX	21508126	21602950	chrX	21448903	21572543	Repressed	0	0	chrX	21508126	21602950	chrX	21448903	21572543	Repressed	0	21642
									chrX	21508126	21602950	chrX	21448903	21572543	Repressed	0	0	chrX	21508126	21602950	chrX	21448903	21572543	Repressed	0	0
									chrX	21508126	21602950	chrX	21448903	21572543	Repressed	0	0	chrX	21508126	21602950	chrX	21448903	21572543	Repressed	0	36610
									chrX	21508126	21602950	chrX	21448903	21572543	Repressed	145791	76083	chrX	21508126	21602950	chrX	21448903	21572543	Repressed	73998	217301
									chrX	21508126	21602950	chrX	21448903	21572543	Repressed	63187	57119	chrX	21508126	21602950	chrX	21448903	21572543	Repressed	0	0
									chrX	21508126	21602950	chrX	21448903	21572543	Repressed	50327	0	chrX	21508126	21602950	chrX	21448903	21572543	Repressed	15920	0
									chrX	21508126	21602950	chrX	21448903	21572543	Repressed	0	64189	chrX	21508126	21602950	chrX	21448903	21572543	Repressed	0	0
									chrX	21508126	21602950	chrX	21448903	21572543	Repressed	16404	16706	chrX	21508126	21602950	chrX	21448903	21572543	Repressed	0	0
									chrX	21508126	21602950	chrX	21448903	21572543	Repressed	63966	39482	chrX	21508126	21602950	chrX	21448903	21572543	Repressed	0	8490
									chrX	21508126	21602950	chrX	21448903	21572543	Repressed	0	0	chrX	21508126	21602950	chrX	21448903	21572543	Repressed	32834	0
									chrX	21508126	21602950	chrX	21448903	21572543	Repressed	0	0	chrX	21508126	21602950	chrX	21448903	21572543	Repressed	0	3736
									chrX	21508126	21602950	chrX	21448903	21572543	Repressed	0	21283	chrX	21508126	21602950	chrX	21448903	21572543	Repressed	0	0
									chrX	21508126	21602950	chrX	21448903	21572543	Repressed	12937	55118	chrX	21508126	21602950	chrX	21448903	21572543	Repressed	96007	0
									chrX	21508126	21602950	chrX	21448903	21572543	Repressed	0	8036	chrX	21508126	21602950	chrX	21448903	21572543	Repressed	0	0
									chrX	21508126	21602950	chrX	21448903	21572543	Repressed	0	596	chrX	21508126	21602950	chrX	21448903	21572543	Repressed	69278	0
									chrX	21508126	21602950	chrX	21448903	21572543	Repressed	0	64881	chrX	21508126	21602950	chrX	21448903	21572543	Repressed	0	0
									chrX	21508126	21602950	chrX	21448903	21572543	Repressed	0	20012	chrX	21508126	21602950	chrX	21448903	21572543	Repressed	37938	0
									chrX	21508126	21602950	chrX	21448903	21572543	Repressed	0	381	chrX	21508126	21602950	chrX	21448903	21572543	Repressed	24872	0
									chrX	21508126	21602950	chrX	21448903	21572543	Repressed	0	9398	chrX	21508126	21602950	chrX	21448903	21572543	Repressed	49843	135280
									chrX	21508126	21602950	chrX	21448903	21572543	Repressed	7528	9463	chrX	21508126	21602950	chrX	21448903	21572543	Repressed	16590	0
									chrX	21508126	21602950	chrX	21448903	21572543	Repressed	54787	111507	chrX	21508126	21602950	chrX	21448903	21572543	Repressed	186894	0
									chrX	21508126	21602950	chrX	21448903	21572543	Repressed	0	37935	chrX	21508126	21602950	chrX	21448903	21572543	Repressed	0	0
									chrX	21508126	21602950	chrX	21448903	21572543	Repressed	1643	0	chrX	21508126	21602950	chrX	21448903	21572543	Repressed	32381	94045
									chrX	21508126	21602950	chrX	21448903	21572543	Repressed	0	26192	chrX	21508126	21602950	chrX	21448903	21572543	Repressed	0	0
									chrX	21508126	21602950	chrX	21448903	21572543	Repressed	0	26285	chrX	21508126	21602950	chrX	21448903	21572543	Repressed	0	11635
									chrX	21508126	21602950	chrX	21448903	21572543	Repressed	0	20619	chrX	21508126	21602950	chrX	21448903	21572543	Repressed	193380	0
									chrX	21508126	21602950	chrX	21448903	21572543	Repressed	0	32050	chrX	21508126	21602950	chrX	21448903	21572543	Repressed	0	0
									chrX	21508126	21602950	chrX	21448903	21572543	Repressed	76010	59868	chrX	21508126	21602950	chrX	21448903	21572543	Repressed	0	0
									chrX	21508126	21602950	chrX	21448903	21572543	Repressed	31434	93594	chrX	21508126	21602950	chrX	21448903	21572543	Repressed	5019	0
									chrX	21508126	21602950	chrX	21448903	21572543	Repressed	6703	0	chrX	21508126	21602950	chrX	21448903	21572543	Repressed	0	0
									chrX	21508126	21602950	chrX	21448903	21572543	Repressed	0	64062	chrX	21508126	21602950	chrX	21448903	21572543	Repressed	0	1218
									chrX	21508126	21602950	chrX	21448903	21572543	Repressed	0	0	chrX	21508126	21602950	chrX	21448903	21572543	Repressed	0	0
									chrX	21508126	21602950	chrX	21448903	21572543	Repressed	0	0	chrX	21508126	21602950	chrX	21448903	21572543	Repressed	84	0
									chrX	21508126	21602950	chrX	21448903	21572543	Repressed	0	0	chrX	21508126	21602950	chrX	21448903	21572543	Repressed	1988	0
									chrX	21508126	21602950	chrX	21448903	21572543	Repressed	0	0	chrX	21508126	21602950	chrX	21448903	21572543	Repressed	64164	0
									chrX	21508126	21602950	chrX	21448903	21572543	Repressed	0	4343	chrX	21508126	21602950	chrX	21448903	21572543	Repressed	6579	0
									chrX	21508126	21602950	chrX	21448903	21572543	Repressed	0	44546	chrX	21508126	21602950	chrX	21448903	21572543	Repressed	0	0
									chrX	21508126	21602950	chrX	21448903	21572543	Repressed	35406	0	chrX	21508126	21602950	chrX	21448903	21572543	Repressed	0	0
									chrX	21508126	21602950	chrX	21448903	21572543	Repressed	33782	0	chrX	21508126	21602950	chrX	21448903	21572543	Repressed	20643	30491
									chrX	21508126	21602950	chrX	21448903	21572543	Repressed	11937	29308	chrX	21508126	21602950	chrX	21448903	21572543	Repressed	0	0
									chrX	21508126	21602950	chrX	21448903	21572543	Repressed	0	24542	chrX	21508126	21602950	chrX	21448903	21572543	Repressed	0	5255
									chrX	21508126	21602950	chrX	21448903	21572543	Repressed	0	105267	chrX	21508126	21602950	chrX	21448903	21572543	Repressed	16819	16223
									chrX	21508126	21602950	chrX	21448903	21572543	Repressed	0	0	chrX	21508126	21602950	chrX	21448903	21572543	Repressed	91000	31777
									chrX	21508126	21602950	chrX	21448903	21572543	Repressed	0	25275	chrX	21508126	21602950	chrX	21448903	21572543	Repressed	0	10073
									chrX	21508126	21602950	chrX	21448903	21572543	Repressed	0	0	chrX	21508126	21602950	chrX	21448903	21572543	Repressed	0	0
									chrX	21508126	21602950	chrX	21448903	21572543	Repressed	22134	82129	chrX	21508126	21602950	chrX	21448903	21572543	Repressed	0	0
									chrX	21508126	21602950	chrX	21448903	21572543	Repressed	0	10323	chrX	21508126	21602950	chrX	21448903	21572543	Repressed	0	0
									chrX	21508126	21602950	chrX	21448903	21572543	Repressed	0	9523	chrX	21508126	21602950	chrX	21448903	21572543	Repressed	0	0
									chrX	21508126	21602950	chrX	21448903	21572543	Repressed	0	56725	chrX	21508126	21602950	chrX	21448903	21572543	Repressed	15305	0
									chrX	21508126	21602950	chrX	21448903	21572543	Repressed	97765	0	chrX	21508126	21602950	chrX	21448903	21572543	Repressed	54191	0
									chrX	21508126	21602950	chrX	21448903	21572543	Repressed	12465	3049	chrX	21508126	21602950	chrX	21448903	21572543	Repressed	61437	74734
									chrX	21508126	21602950	chrX	21448903	21572543	Repressed	0	0	chrX	21508126	21602950	chrX	21448903	21572543	Repressed	0	0
									chrX	21508126	21602950	chrX	21448903	21572543	Repressed	0	46811	chrX	21508126	21602950	chrX	21448903	21572543	Repressed	0	4923
									chrX	21508126	21602950	chrX	21448903	21572543	Repressed	0	333	chrX	21508126	21602950	chrX	21448903	21572543	Repressed	0	6585
									chrX	21508126	21602950	chrX	21448903	21572543	Repressed	0	0	chrX	21508126	21602950	chrX	21448903	21572543	Repressed	0	0
									chrX	21508126	21602950	chrX	21448903	21572543	Repressed	9075	52541	chrX	21508126	21602950	chrX	21448903	21572543	Repressed	67713	0
									chrX	21508126	21602950	chrX	21448903	21572543	Repressed	0	10973	chrX	21508126	21602950	chrX	21448903	21572543	Repressed	0	0
									chrX	21508126	21602950	chrX	21448903	21572543	Repressed	0	10690	chrX	21508126	21602950	chrX	21448903	21572543	Repressed	0	0
									chrX	21508126	21602950	chrX	21448903	21572543	Repressed	14139	38989	chrX	21508126	21602950	chrX	21448903	21572543	Repressed	0	0
									chrX	21508126	21602950	chrX	21448903	21572543	Repressed	0	8028	chrX	21508126	21602950	chrX	21448903	21572543	Repressed	0	99685
									chrX	21508126	21602950	chrX	21448903	21572543	Repressed	0	104279	chrX	21508126	21602950	chrX	21448903	21572543	Repressed	0	37401
									chrX	21508126	21602950	chrX	21448903	21572543	Repressed	0	1922	chrX	21508126	21602950	chrX	21448903	21572543	Repressed	0	0
									chrX	21508126	21602950	chrX	21448903	21572543	Repressed	0	10837	chrX	21508126	21602950	chrX	21448903	21572543	Repressed	0	12705
									chrX	21508126	21602950	chrX	21448903	21572543	Repressed	0	0	chrX	21508126	21602950	chrX	21448903	21572543	Repressed	95833	0
									chrX	21508126	21602950	chrX	21448903	21572543	Repressed	0	0	chrX	21508126	21602950	chrX	21448903	21572543	Repressed	19433	0
									chrX	21508126	21602950	chrX	21448903	21572543	Repressed	0	43344	chrX	21508126	21602950	chrX	21448903	21572543	Repressed	0	36784
									chrX	21508126	21602950	chrX	21448903	21572543	Repressed	46425	9405	chrX	21508126	21602950	chrX	21448903	21572543	Repressed	21770	55279
									chrX	21508126	21602950	chrX	21448903	21572543	Repressed	0	0	chrX	21508126	21602950	chrX	21448903	21572543	Repressed	0	0
									chrX	21508126	21602950	chrX	21448903	21572543	Repressed	84126	68377	chrX	21508126	21602950	chrX	21448903	21572543	Repressed	75446	0
									chrX	21508126	21602950	chrX	21448903	21572543	Repressed	29461	3610	chrX	21508126	21602950	chrX	21448903	21572543	Repressed	0	0
									chrX	21508126	21602950	chrX	21448903	21572543	Repressed	0	4512	chrX	21508126	21602950	chrX	21448903	21572543	Repressed	0	0
									chrX	21508126	21602950	chrX	21448903	21572543	Repressed	0	93922	chrX	21508126	21602950	chrX	21448903	21572543	Repressed	0	0
									chrX	21508126	21602950	chrX	21448903	21572543	Repressed	0	80734	chrX	21508126	21602950	chrX	21448903	21572543	Repressed	0	0
									chrX	21508126	21602950	chrX	21448903	21572543	Repressed	0	41904	chrX	21508126	21602950	chrX	21448903	21572543	Repressed	0	0
									chrX	21508126	21602950	chrX	21448903	21572543	Repressed	0	60928	chrX	21508126	21602950	chrX	21448903	21572543	Repressed	44327	0
									chrX	21508126	21602950	chrX	21448903	21572543	Repressed	0	42344	chrX	21508126	21602950	chrX	21448903	21572543	Repressed	0	0
									chrX	21508126	21602950	chrX	21448903	21572543	Repressed	0	0	chrX	21508126	21602950	chrX	21448903	21572543	Repressed	0	0
									chrX	21508126	21602950	chrX	21448903	21572543	Repressed	0	37110	chrX	21508126	21602950	chrX	21448903	21572543	Repressed	0	0
									chrX	21508126	21602950	chrX	21448903	21572543	Repressed	0	12371	chrX	21508126	21602950	chrX	21448903	21572543	Repressed	63638	0
									chrX	21508126	21602950	chrX	21448903	21572543	Repressed	54786	0	chrX	21508126	21602950	chrX	21448903	21572543	Repressed	10870	0
									chrX	21508126	21602950	chrX	21448903	21572543	Repressed	0	0	chrX	21508126	21602950	chrX	21448903	21572543	Repressed	0	0
									chrX	21508126	21602950	chrX	21448903	21572543	Repressed	0	8013	chrX	21508126	21602950	chrX	21448903	21572543	Repressed	0	0
									chrX	21508126	21602950	chrX	21448903	21572543	Repressed	0	14714	chrX	21508126	21602950	chrX	21448903	21572543	Repressed	0	0
									chrX	21508126	21602950	chrX	21448903	21572543	Repressed	118294	0	chrX	21508126	21602950	chrX	21448903	21572543	Repressed	41877	0
									chrX	21508126	21602950	chrX	21448903	21572543	Repressed	0	0	chrX	21508126	21602950	chrX	21448903	21572543	Repressed	20935	0
									chrX	21508126	21602950	chrX	21448903	21572543	Repressed	0	0	chrX	21508126	21602950	chrX	21448903	21572543	Repressed	0	0
									chrX	21508126	21602950	chrX	21448903	21572543	Repressed	128055	0	chrX	21508126	21602950	chrX	21448903	21572543	Repressed	33322	0
									chrX	21508126	21602950	chrX	21448903	21572543	Repressed	0	24757	chrX	21508126	21602950	chrX	21448903	21572543	Repressed	0	0
									chrX	21508126	21602950	chrX	21448903	21572543	Repressed	170730	111698	chrX	21508126	21602950	chrX	21448903	21572543	Repressed	0	0
									chrX	20155880	20186411	chrX	20011058	20038003	Promoted	3287	0	chrX	20155880	20186411	chrX	20011058	20038003	Promoted	26003	14121
									chrX	20155880	20186411	chrX	20011058	20038003	Promoted	39259	57892	chrX	20155880	20186411	chrX	20011058	20038003	Promoted	66841	77954
									chrX	20155880	20186411	chrX	20011058	20038003	Promoted	69459	0	chrX	20155880	20186411	chrX	20011058	20038003	Promoted	32897	30272
									chrX	20155880	20186411	chrX	20011058	20038003	Promoted	0	0	chrX	20155880	20186411	chrX	20011058	20038003	Promoted	5019	49082
									chrX	20155880	20186411	chrX	20011058	20038003	Promoted	0	43329	chrX	20155880	20186411	chrX	20011058	20038003	Promoted	0	4189
									chrX	20155880	20186411	chrX	20011058	20038003	Promoted	12375	0	chrX	20155880	20186411	chrX	20011058	20038003	Promoted	43466	0
									chrX	20155880	20186411	chrX	20011058	20038003	Promoted	0	0	chrX	20155880	20186411	chrX	20011058	20038003	Promoted	17077	11329
									chrX	20155880	20186411	chrX	20011058	20038003	Promoted	0	41033	chrX	20155880	20186411	chrX	20011058	20038003	Promoted	14955	157531
									chrX	20155880	20186411	chrX	20011058	20038003	Promoted	35579	46460	chrX	20155880	20186411	chrX	20011058	20038003	Promoted	113	72951
									chrX	20155880	20186411	chrX	20011058	20038003	Promoted	1679	161760	chrX	20155880	20186411	chrX	20011058	20038003	Promoted	914	79917
									chrX	20155880	20186411	chrX	20011058	20038003	Promoted	185080	102025	chrX	20155880	20186411	chrX	20011058	20038003	Promoted	66422	1902
									chrX	20155880	20186411	chrX	20011058	20038003	Promoted	0	59117	chrX	20155880	20186411	chrX	20011058	20038003	Promoted	92266	51933
									chrX	20155880	20186411	chrX	20011058	20038003	Promoted	39473	0	chrX	20155880	20186411	chrX	20011058	20038003	Promoted	4235	9568
									chrX	20155880	20186411	chrX	20011058	20038003	Promoted	0	50814	chrX	20155880	20186411	chrX	20011058	20038003	Promoted	23273	564
									chrX	20155880	20186411	chrX	20011058	20038003	Promoted	25887	38130	chrX	20155880	20186411	chrX	20011058	20038003	Promoted	19629	15573
									chrX	20155880	20186411	chrX	20011058	20038003	Promoted	0	83207	chrX	20155880	20186411	chrX	20011058	20038003	Promoted	3589	26045
									chrX	20155880	20186411	chrX	20011058	20038003	Promoted	5978	59232	chrX	20155880	20186411	chrX	20011058	20038003	Promoted	14021	84971
									chrX	20155880	20186411	chrX	20011058	20038003	Promoted	0	50009	chrX	20155880	20186411	chrX	20011058	20038003	Promoted	0	0
									chrX	20155880	20186411	chrX	20011058	20038003	Promoted	194485	46954	chrX	20155880	20186411	chrX	20011058	20038003	Promoted	17544	0
									chrX	20155880	20186411	chrX	20011058	20038003	Promoted	0	0	chrX	20155880	20186411	chrX	20011058	20038003	Promoted	14125	0
									chrX	20155880	20186411	chrX	20011058	20038003	Promoted	62866	0	chrX	20155880	20186411	chrX	20011058	20038003	Promoted	53088	10859
									chrX	20155880	20186411	chrX	20011058	20038003	Promoted	8468	0	chrX	20155880	20186411	chrX	20011058	20038003	Promoted	19726	14226
									chrX	20155880	20186411	chrX	20011058	20038003	Promoted	31315	47001	chrX	20155880	20186411	chrX	20011058	20038003	Promoted	70561	26685
									chrX	20155880	20186411	chrX	20011058	20038003	Promoted	135223	115074	chrX	20155880	20186411	chrX	20011058	20038003	Promoted	8854	71835
									chrX	20155880	20186411	chrX	20011058	20038003	Promoted	0	77667	chrX	20155880	20186411	chrX	20011058	20038003	Promoted	4216	42195
									chrX	20155880	20186411	chrX	20011058	20038003	Promoted	0	131932	chrX	20155880	20186411	chrX	20011058	20038003	Promoted	0	21199
									chrX	20155880	20186411	chrX	20011058	20038003	Promoted	70228	38612	chrX	20155880	20186411	chrX	20011058	20038003	Promoted	0	558
									chrX	20155880	20186411	chrX	20011058	20038003	Promoted	49268	60794	chrX	20155880	20186411	chrX	20011058	20038003	Promoted	43503	21265
									chrX	20155880	20186411	chrX	20011058	20038003	Promoted	199346	136151	chrX	20155880	20186411	chrX	20011058	20038003	Promoted	189822	14295
									chrX	20155880	20186411	chrX	20011058	20038003	Promoted	6810	71886	chrX	20155880	20186411	chrX	20011058	20038003	Promoted	0	11862
									chrX	20155880	20186411	chrX	20011058	20038003	Promoted	0	100191	chrX	20155880	20186411	chrX	20011058	20038003	Promoted	3635	17552
									chrX	20155880	20186411	chrX	20011058	20038003	Promoted	8935	0	chrX	20155880	20186411	chrX	20011058	20038003	Promoted	4591	47132
									chrX	20155880	20186411	chrX	20011058	20038003	Promoted	12264	106670	chrX	20155880	20186411	chrX	20011058	20038003	Promoted	0	46210
									chrX	20155880	20186411	chrX	20011058	20038003	Promoted	0	44923	chrX	20155880	20186411	chrX	20011058	20038003	Promoted	0	0
									chrX	20155880	20186411	chrX	20011058	20038003	Promoted	0	49663	chrX	20155880	20186411	chrX	20011058	20038003	Promoted	7068	20566
									chrX	20155880	20186411	chrX	20011058	20038003	Promoted	0	54524	chrX	20155880	20186411	chrX	20011058	20038003	Promoted	70931	45000
									chrX	20155880	20186411	chrX	20011058	20038003	Promoted	0	54382	chrX	20155880	20186411	chrX	20011058	20038003	Promoted	73765	0
									chrX	20155880	20186411	chrX	20011058	20038003	Promoted	27206	98924	chrX	20155880	20186411	chrX	20011058	20038003	Promoted	0	0
									chrX	20155880	20186411	chrX	20011058	20038003	Promoted	130134	96419	chrX	20155880	20186411	chrX	20011058	20038003	Promoted	79745	0
									chrX	20155880	20186411	chrX	20011058	20038003	Promoted	0	0	chrX	20155880	20186411	chrX	20011058	20038003	Promoted	0	204560
									chrX	20155880	20186411	chrX	20011058	20038003	Promoted	33816	66832	chrX	20155880	20186411	chrX	20011058	20038003	Promoted	4777	36182
									chrX	20155880	20186411	chrX	20011058	20038003	Promoted	0	84631	chrX	20155880	20186411	chrX	20011058	20038003	Promoted	0	0
									chrX	20155880	20186411	chrX	20011058	20038003	Promoted	0	133564	chrX	20155880	20186411	chrX	20011058	20038003	Promoted	0	226887
									chrX	20155880	20186411	chrX	20011058	20038003	Promoted	8955	75908	chrX	20155880	20186411	chrX	20011058	20038003	Promoted	194858	0
									chrX	20155880	20186411	chrX	20011058	20038003	Promoted	0	107681	chrX	20155880	20186411	chrX	20011058	20038003	Promoted	0	1086
									chrX	20155880	20186411	chrX	20011058	20038003	Promoted	10396	104291	chrX	20155880	20186411	chrX	20011058	20038003	Promoted	143494	22899
									chrX	20155880	20186411	chrX	20011058	20038003	Promoted	13971	36075	chrX	20155880	20186411	chrX	20011058	20038003	Promoted	18710	0
									chrX	20155880	20186411	chrX	20011058	20038003	Promoted	70048	109576	chrX	20155880	20186411	chrX	20011058	20038003	Promoted	56152	30202
									chrX	20155880	20186411	chrX	20011058	20038003	Promoted	7011	0	chrX	20155880	20186411	chrX	20011058	20038003	Promoted	0	0
									chrX	20155880	20186411	chrX	20011058	20038003	Promoted	20723	0	chrX	20155880	20186411	chrX	20011058	20038003	Promoted	855	0
									chrX	20155880	20186411	chrX	20011058	20038003	Promoted	0	0	chrX	20155880	20186411	chrX	20011058	20038003	Promoted	9729	59766
									chrX	20155880	20186411	chrX	20011058	20038003	Promoted	0	86072	chrX	20155880	20186411	chrX	20011058	20038003	Promoted	17589	212786
									chrX	20155880	20186411	chrX	20011058	20038003	Promoted	8287	125438	chrX	20155880	20186411	chrX	20011058	20038003	Promoted	62359	0
									chrX	20155880	20186411	chrX	20011058	20038003	Promoted	24826	75916	chrX	20155880	20186411	chrX	20011058	20038003	Promoted	0	21732
									chrX	20155880	20186411	chrX	20011058	20038003	Promoted	0	0	chrX	20155880	20186411	chrX	20011058	20038003	Promoted	73616	168848
									chrX	20155880	20186411	chrX	20011058	20038003	Promoted	7607	105115	chrX	20155880	20186411	chrX	20011058	20038003	Promoted	54384	54075
									chrX	20155880	20186411	chrX	20011058	20038003	Promoted	0	55489	chrX	20155880	20186411	chrX	20011058	20038003	Promoted	84832	4565
									chrX	20155880	20186411	chrX	20011058	20038003	Promoted	0	83659	chrX	20155880	20186411	chrX	20011058	20038003	Promoted	30206	4588
									chrX	20155880	20186411	chrX	20011058	20038003	Promoted	0	110569	chrX	20155880	20186411	chrX	20011058	20038003	Promoted	9530	36972
									chrX	20155880	20186411	chrX	20011058	20038003	Promoted	45502	0	chrX	20155880	20186411	chrX	20011058	20038003	Promoted	0	31222
									chrX	20155880	20186411	chrX	20011058	20038003	Promoted	0	45234	chrX	20155880	20186411	chrX	20011058	20038003	Promoted	64378	42450
									chrX	20155880	20186411	chrX	20011058	20038003	Promoted	11547	59465	chrX	20155880	20186411	chrX	20011058	20038003	Promoted	0	1879
									chrX	20155880	20186411	chrX	20011058	20038003	Promoted	17459	0	chrX	20155880	20186411	chrX	20011058	20038003	Promoted	64355	152685
									chrX	20155880	20186411	chrX	20011058	20038003	Promoted	0	0	chrX	20155880	20186411	chrX	20011058	20038003	Promoted	58019	113144
									chrX	20155880	20186411	chrX	20011058	20038003	Promoted	5538	38816	chrX	20155880	20186411	chrX	20011058	20038003	Promoted	49862	0
									chrX	20155880	20186411	chrX	20011058	20038003	Promoted	0	39255	chrX	20155880	20186411	chrX	20011058	20038003	Promoted	0	16879
									chrX	20155880	20186411	chrX	20011058	20038003	Promoted	189745	53913	chrX	20155880	20186411	chrX	20011058	20038003	Promoted	0	18992
									chrX	20155880	20186411	chrX	20011058	20038003	Promoted	0	115497	chrX	20155880	20186411	chrX	20011058	20038003	Promoted	106050	0
									chrX	20155880	20186411	chrX	20011058	20038003	Promoted	8525	52045	chrX	20155880	20186411	chrX	20011058	20038003	Promoted	52241	50004
									chrX	20155880	20186411	chrX	20011058	20038003	Promoted	2321	45242	chrX	20155880	20186411	chrX	20011058	20038003	Promoted	8917	0
									chrX	20155880	20186411	chrX	20011058	20038003	Promoted	0	72401	chrX	20155880	20186411	chrX	20011058	20038003	Promoted	9414	73970
									chrX	20155880	20186411	chrX	20011058	20038003	Promoted	23060	47161	chrX	20155880	20186411	chrX	20011058	20038003	Promoted	58730	0
									chrX	20155880	20186411	chrX	20011058	20038003	Promoted	23521	40433	chrX	20155880	20186411	chrX	20011058	20038003	Promoted	10964	49715
									chrX	20155880	20186411	chrX	20011058	20038003	Promoted	0	100984	chrX	20155880	20186411	chrX	20011058	20038003	Promoted	34219	0
									chrX	20155880	20186411	chrX	20011058	20038003	Promoted	0	65982	chrX	20155880	20186411	chrX	20011058	20038003	Promoted	7213	158743
									chrX	20155880	20186411	chrX	20011058	20038003	Promoted	21	0	chrX	20155880	20186411	chrX	20011058	20038003	Promoted	0	0
									chrX	20155880	20186411	chrX	20011058	20038003	Promoted	13352	81423	chrX	20155880	20186411	chrX	20011058	20038003	Promoted	37462	135167
									chrX	20155880	20186411	chrX	20011058	20038003	Promoted	66863	0	chrX	20155880	20186411	chrX	20011058	20038003	Promoted	0	35088
									chrX	20155880	20186411	chrX	20011058	20038003	Promoted	0	64442	chrX	20155880	20186411	chrX	20011058	20038003	Promoted	35496	8960
									chrX	20155880	20186411	chrX	20011058	20038003	Promoted	8577	111821	chrX	20155880	20186411	chrX	20011058	20038003	Promoted	101078	0
									chrX	20155880	20186411	chrX	20011058	20038003	Promoted	0	70259	chrX	20155880	20186411	chrX	20011058	20038003	Promoted	44786	20956
									chrX	20155880	20186411	chrX	20011058	20038003	Promoted	0	106302	chrX	20155880	20186411	chrX	20011058	20038003	Promoted	28859	75146
									chrX	20155880	20186411	chrX	20011058	20038003	Promoted	1352	144189	chrX	20155880	20186411	chrX	20011058	20038003	Promoted	14573	617
									chrX	20155880	20186411	chrX	20011058	20038003	Promoted	0	69133	chrX	20155880	20186411	chrX	20011058	20038003	Promoted	78479	9254
									chrX	20155880	20186411	chrX	20011058	20038003	Promoted	0	84484	chrX	20155880	20186411	chrX	20011058	20038003	Promoted	0	1793
									chrX	20155880	20186411	chrX	20011058	20038003	Promoted	30306	44888	chrX	20155880	20186411	chrX	20011058	20038003	Promoted	17030	28578
									chrX	20155880	20186411	chrX	20011058	20038003	Promoted	0	0	chrX	20155880	20186411	chrX	20011058	20038003	Promoted	0	0
									chrX	20155880	20186411	chrX	20011058	20038003	Promoted	0	0	chrX	20155880	20186411	chrX	20011058	20038003	Promoted	21636	0
									chrX	20155880	20186411	chrX	20011058	20038003	Promoted	19605	0	chrX	20155880	20186411	chrX	20011058	20038003	Promoted	11098	3567
									chrX	20155880	20186411	chrX	20011058	20038003	Promoted	0	68797	chrX	20155880	20186411	chrX	20011058	20038003	Promoted	2865	5955
									chrX	20155880	20186411	chrX	20011058	20038003	Promoted	0	0	chrX	20155880	20186411	chrX	20011058	20038003	Promoted	0	0
									chrX	20155880	20186411	chrX	20011058	20038003	Promoted	0	49347	chrX	20155880	20186411	chrX	20011058	20038003	Promoted	0	24941
									chrX	20155880	20186411	chrX	20011058	20038003	Promoted	0	66878	chrX	20155880	20186411	chrX	20011058	20038003	Promoted	19464	19473
									chrX	20155880	20186411	chrX	20011058	20038003	Promoted	4236	39625	chrX	20155880	20186411	chrX	20011058	20038003	Promoted	57999	25538
									chrX	20155880	20186411	chrX	20011058	20038003	Promoted	4872	0	chrX	20155880	20186411	chrX	20011058	20038003	Promoted	133352	35192
									chrX	20155880	20186411	chrX	20011058	20038003	Promoted	7454	40258	chrX	20155880	20186411	chrX	20011058	20038003	Promoted	0	117511
									chrX	20155880	20186411	chrX	20011058	20038003	Promoted	0	104408	chrX	20155880	20186411	chrX	20011058	20038003	Promoted	52976	21053
									chrX	20155880	20186411	chrX	20011058	20038003	Promoted	132537	68932	chrX	20155880	20186411	chrX	20011058	20038003	Promoted	57532	0
									chrX	20155880	20186411	chrX	20011058	20038003	Promoted	2093	103617	chrX	20155880	20186411	chrX	20011058	20038003	Promoted	45447	26845
									chrX	20155880	20186411	chrX	20011058	20038003	Promoted	13476	79518	chrX	20155880	20186411	chrX	20011058	20038003	Promoted	0	35475
									chrX	3809366	3901976	chrX	2042670	2248579	Promoted	2213	0	chrX	3809366	3901976	chrX	2042670	2248579	Promoted	15723	0
									chrX	3809366	3901976	chrX	2042670	2248579	Promoted	0	0	chrX	3809366	3901976	chrX	2042670	2248579	Promoted	0	0
									chrX	3809366	3901976	chrX	2042670	2248579	Promoted	0	0	chrX	3809366	3901976	chrX	2042670	2248579	Promoted	0	0
									chrX	3809366	3901976	chrX	2042670	2248579	Promoted	14976	0	chrX	3809366	3901976	chrX	2042670	2248579	Promoted	27826	0
									chrX	3809366	3901976	chrX	2042670	2248579	Promoted	0	0	chrX	3809366	3901976	chrX	2042670	2248579	Promoted	865	0
									chrX	3809366	3901976	chrX	2042670	2248579	Promoted	0	0	chrX	3809366	3901976	chrX	2042670	2248579	Promoted	0	0
									chrX	3809366	3901976	chrX	2042670	2248579	Promoted	0	0	chrX	3809366	3901976	chrX	2042670	2248579	Promoted	94279	0
									chrX	3809366	3901976	chrX	2042670	2248579	Promoted	22674	0	chrX	3809366	3901976	chrX	2042670	2248579	Promoted	0	0
									chrX	3809366	3901976	chrX	2042670	2248579	Promoted	41800	0	chrX	3809366	3901976	chrX	2042670	2248579	Promoted	0	0
									chrX	3809366	3901976	chrX	2042670	2248579	Promoted	0	0	chrX	3809366	3901976	chrX	2042670	2248579	Promoted	37555	0
									chrX	3809366	3901976	chrX	2042670	2248579	Promoted	0	0	chrX	3809366	3901976	chrX	2042670	2248579	Promoted	0	0
									chrX	3809366	3901976	chrX	2042670	2248579	Promoted	0	0	chrX	3809366	3901976	chrX	2042670	2248579	Promoted	0	0
									chrX	3809366	3901976	chrX	2042670	2248579	Promoted	9579	0	chrX	3809366	3901976	chrX	2042670	2248579	Promoted	7990	0
									chrX	3809366	3901976	chrX	2042670	2248579	Promoted	27629	0	chrX	3809366	3901976	chrX	2042670	2248579	Promoted	0	0
									chrX	3809366	3901976	chrX	2042670	2248579	Promoted	0	0	chrX	3809366	3901976	chrX	2042670	2248579	Promoted	0	0
									chrX	3809366	3901976	chrX	2042670	2248579	Promoted	0	0	chrX	3809366	3901976	chrX	2042670	2248579	Promoted	0	0
									chrX	3809366	3901976	chrX	2042670	2248579	Promoted	19576	0	chrX	3809366	3901976	chrX	2042670	2248579	Promoted	0	0
									chrX	3809366	3901976	chrX	2042670	2248579	Promoted	39594	0	chrX	3809366	3901976	chrX	2042670	2248579	Promoted	0	0
									chrX	3809366	3901976	chrX	2042670	2248579	Promoted	0	0	chrX	3809366	3901976	chrX	2042670	2248579	Promoted	0	0
									chrX	3809366	3901976	chrX	2042670	2248579	Promoted	0	0	chrX	3809366	3901976	chrX	2042670	2248579	Promoted	0	0
									chrX	3809366	3901976	chrX	2042670	2248579	Promoted	0	0	chrX	3809366	3901976	chrX	2042670	2248579	Promoted	22518	0
									chrX	3809366	3901976	chrX	2042670	2248579	Promoted	22065	0	chrX	3809366	3901976	chrX	2042670	2248579	Promoted	0	0
									chrX	3809366	3901976	chrX	2042670	2248579	Promoted	0	0	chrX	3809366	3901976	chrX	2042670	2248579	Promoted	0	0
									chrX	3809366	3901976	chrX	2042670	2248579	Promoted	25407	0	chrX	3809366	3901976	chrX	2042670	2248579	Promoted	20439	52920
									chrX	3809366	3901976	chrX	2042670	2248579	Promoted	0	0	chrX	3809366	3901976	chrX	2042670	2248579	Promoted	0	0
									chrX	3809366	3901976	chrX	2042670	2248579	Promoted	0	0	chrX	3809366	3901976	chrX	2042670	2248579	Promoted	0	0
									chrX	3809366	3901976	chrX	2042670	2248579	Promoted	12836	0	chrX	3809366	3901976	chrX	2042670	2248579	Promoted	0	0
									chrX	3809366	3901976	chrX	2042670	2248579	Promoted	102825	0	chrX	3809366	3901976	chrX	2042670	2248579	Promoted	0	0
									chrX	3809366	3901976	chrX	2042670	2248579	Promoted	22695	4163	chrX	3809366	3901976	chrX	2042670	2248579	Promoted	0	0
									chrX	3809366	3901976	chrX	2042670	2248579	Promoted	8590	0	chrX	3809366	3901976	chrX	2042670	2248579	Promoted	27298	0
									chrX	3809366	3901976	chrX	2042670	2248579	Promoted	1933	0	chrX	3809366	3901976	chrX	2042670	2248579	Promoted	0	0
									chrX	3809366	3901976	chrX	2042670	2248579	Promoted	27248	0	chrX	3809366	3901976	chrX	2042670	2248579	Promoted	0	0
									chrX	3809366	3901976	chrX	2042670	2248579	Promoted	0	0	chrX	3809366	3901976	chrX	2042670	2248579	Promoted	0	0
									chrX	3809366	3901976	chrX	2042670	2248579	Promoted	275824	0	chrX	3809366	3901976	chrX	2042670	2248579	Promoted	0	0
									chrX	3809366	3901976	chrX	2042670	2248579	Promoted	31134	0	chrX	3809366	3901976	chrX	2042670	2248579	Promoted	14721	0
									chrX	3809366	3901976	chrX	2042670	2248579	Promoted	22733	0	chrX	3809366	3901976	chrX	2042670	2248579	Promoted	23389	0
									chrX	3809366	3901976	chrX	2042670	2248579	Promoted	0	0	chrX	3809366	3901976	chrX	2042670	2248579	Promoted	0	0
									chrX	3809366	3901976	chrX	2042670	2248579	Promoted	0	0	chrX	3809366	3901976	chrX	2042670	2248579	Promoted	180787	0
									chrX	3809366	3901976	chrX	2042670	2248579	Promoted	0	0	chrX	3809366	3901976	chrX	2042670	2248579	Promoted	0	0
									chrX	3809366	3901976	chrX	2042670	2248579	Promoted	31728	0	chrX	3809366	3901976	chrX	2042670	2248579	Promoted	0	0
									chrX	3809366	3901976	chrX	2042670	2248579	Promoted	0	0	chrX	3809366	3901976	chrX	2042670	2248579	Promoted	0	0
									chrX	3809366	3901976	chrX	2042670	2248579	Promoted	73785	0	chrX	3809366	3901976	chrX	2042670	2248579	Promoted	9282	0
									chrX	3809366	3901976	chrX	2042670	2248579	Promoted	0	0	chrX	3809366	3901976	chrX	2042670	2248579	Promoted	0	0
									chrX	3809366	3901976	chrX	2042670	2248579	Promoted	0	0	chrX	3809366	3901976	chrX	2042670	2248579	Promoted	0	0
									chrX	3809366	3901976	chrX	2042670	2248579	Promoted	47804	0	chrX	3809366	3901976	chrX	2042670	2248579	Promoted	0	0
									chrX	3809366	3901976	chrX	2042670	2248579	Promoted	4345	0	chrX	3809366	3901976	chrX	2042670	2248579	Promoted	66220	0
									chrX	3809366	3901976	chrX	2042670	2248579	Promoted	3344	0	chrX	3809366	3901976	chrX	2042670	2248579	Promoted	2278	0
									chrX	3809366	3901976	chrX	2042670	2248579	Promoted	30043	0	chrX	3809366	3901976	chrX	2042670	2248579	Promoted	0	0
									chrX	3809366	3901976	chrX	2042670	2248579	Promoted	19129	0	chrX	3809366	3901976	chrX	2042670	2248579	Promoted	10539	0
									chrX	3809366	3901976	chrX	2042670	2248579	Promoted	0	0	chrX	3809366	3901976	chrX	2042670	2248579	Promoted	20505	0
									chrX	3809366	3901976	chrX	2042670	2248579	Promoted	0	0	chrX	3809366	3901976	chrX	2042670	2248579	Promoted	27394	0
									chrX	3809366	3901976	chrX	2042670	2248579	Promoted	0	0	chrX	3809366	3901976	chrX	2042670	2248579	Promoted	0	0
									chrX	3809366	3901976	chrX	2042670	2248579	Promoted	0	0	chrX	3809366	3901976	chrX	2042670	2248579	Promoted	10870	0
									chrX	3809366	3901976	chrX	2042670	2248579	Promoted	37437	0	chrX	3809366	3901976	chrX	2042670	2248579	Promoted	14563	0
									chrX	3809366	3901976	chrX	2042670	2248579	Promoted	0	0	chrX	3809366	3901976	chrX	2042670	2248579	Promoted	32824	2636
									chrX	3809366	3901976	chrX	2042670	2248579	Promoted	0	0	chrX	3809366	3901976	chrX	2042670	2248579	Promoted	0	0
									chrX	3809366	3901976	chrX	2042670	2248579	Promoted	0	0	chrX	3809366	3901976	chrX	2042670	2248579	Promoted	0	0
									chrX	3809366	3901976	chrX	2042670	2248579	Promoted	1634	0	chrX	3809366	3901976	chrX	2042670	2248579	Promoted	0	0
									chrX	3809366	3901976	chrX	2042670	2248579	Promoted	0	0	chrX	3809366	3901976	chrX	2042670	2248579	Promoted	0	0
									chrX	3809366	3901976	chrX	2042670	2248579	Promoted	17808	0	chrX	3809366	3901976	chrX	2042670	2248579	Promoted	0	0
									chrX	3809366	3901976	chrX	2042670	2248579	Promoted	42527	0	chrX	3809366	3901976	chrX	2042670	2248579	Promoted	0	0
									chrX	3809366	3901976	chrX	2042670	2248579	Promoted	0	0	chrX	3809366	3901976	chrX	2042670	2248579	Promoted	0	0
									chrX	3809366	3901976	chrX	2042670	2248579	Promoted	0	0	chrX	3809366	3901976	chrX	2042670	2248579	Promoted	30240	13805
									chrX	3809366	3901976	chrX	2042670	2248579	Promoted	61295	0	chrX	3809366	3901976	chrX	2042670	2248579	Promoted	38013	0
									chrX	3809366	3901976	chrX	2042670	2248579	Promoted	30049	0	chrX	3809366	3901976	chrX	2042670	2248579	Promoted	56881	0
									chrX	3809366	3901976	chrX	2042670	2248579	Promoted	0	0	chrX	3809366	3901976	chrX	2042670	2248579	Promoted	70376	154631
									chrX	3809366	3901976	chrX	2042670	2248579	Promoted	11293	0	chrX	3809366	3901976	chrX	2042670	2248579	Promoted	0	0
									chrX	3809366	3901976	chrX	2042670	2248579	Promoted	0	0	chrX	3809366	3901976	chrX	2042670	2248579	Promoted	0	97342
									chrX	3809366	3901976	chrX	2042670	2248579	Promoted	0	0	chrX	3809366	3901976	chrX	2042670	2248579	Promoted	0	0
									chrX	3809366	3901976	chrX	2042670	2248579	Promoted	0	0	chrX	3809366	3901976	chrX	2042670	2248579	Promoted	0	58501
									chrX	3809366	3901976	chrX	2042670	2248579	Promoted	0	0	chrX	3809366	3901976	chrX	2042670	2248579	Promoted	6230	0
									chrX	3809366	3901976	chrX	2042670	2248579	Promoted	30662	0	chrX	3809366	3901976	chrX	2042670	2248579	Promoted	10347	0
									chrX	3809366	3901976	chrX	2042670	2248579	Promoted	0	0	chrX	3809366	3901976	chrX	2042670	2248579	Promoted	0	0
									chrX	3809366	3901976	chrX	2042670	2248579	Promoted	59317	0	chrX	3809366	3901976	chrX	2042670	2248579	Promoted	0	0
									chrX	3809366	3901976	chrX	2042670	2248579	Promoted	0	0	chrX	3809366	3901976	chrX	2042670	2248579	Promoted	0	0
									chrX	3809366	3901976	chrX	2042670	2248579	Promoted	18127	0	chrX	3809366	3901976	chrX	2042670	2248579	Promoted	77516	0
									chrX	3809366	3901976	chrX	2042670	2248579	Promoted	0	0	chrX	3809366	3901976	chrX	2042670	2248579	Promoted	21285	0
									chrX	3809366	3901976	chrX	2042670	2248579	Promoted	0	0	chrX	3809366	3901976	chrX	2042670	2248579	Promoted	12202	0
									chrX	3809366	3901976	chrX	2042670	2248579	Promoted	0	0	chrX	3809366	3901976	chrX	2042670	2248579	Promoted	0	0
									chrX	3809366	3901976	chrX	2042670	2248579	Promoted	0	0	chrX	3809366	3901976	chrX	2042670	2248579	Promoted	18692	0
									chrX	3809366	3901976	chrX	2042670	2248579	Promoted	135103	0	chrX	3809366	3901976	chrX	2042670	2248579	Promoted	0	0
									chrX	3809366	3901976	chrX	2042670	2248579	Promoted	0	0	chrX	3809366	3901976	chrX	2042670	2248579	Promoted	0	0
									chrX	3809366	3901976	chrX	2042670	2248579	Promoted	0	0	chrX	3809366	3901976	chrX	2042670	2248579	Promoted	155619	0
									chrX	3809366	3901976	chrX	2042670	2248579	Promoted	0	0	chrX	3809366	3901976	chrX	2042670	2248579	Promoted	0	0
									chrX	3809366	3901976	chrX	2042670	2248579	Promoted	25178	0	chrX	3809366	3901976	chrX	2042670	2248579	Promoted	0	0
									chrX	3809366	3901976	chrX	2042670	2248579	Promoted	0	0	chrX	3809366	3901976	chrX	2042670	2248579	Promoted	0	0
									chrX	3809366	3901976	chrX	2042670	2248579	Promoted	36624	0	chrX	3809366	3901976	chrX	2042670	2248579	Promoted	0	929
									chrX	3809366	3901976	chrX	2042670	2248579	Promoted	0	0	chrX	3809366	3901976	chrX	2042670	2248579	Promoted	0	0
									chrX	3809366	3901976	chrX	2042670	2248579	Promoted	0	0	chrX	3809366	3901976	chrX	2042670	2248579	Promoted	1668	0
									chrX	3809366	3901976	chrX	2042670	2248579	Promoted	16348	0	chrX	3809366	3901976	chrX	2042670	2248579	Promoted	0	0
									chrX	3809366	3901976	chrX	2042670	2248579	Promoted	0	0	chrX	3809366	3901976	chrX	2042670	2248579	Promoted	0	0
									chrX	3809366	3901976	chrX	2042670	2248579	Promoted	33492	0	chrX	3809366	3901976	chrX	2042670	2248579	Promoted	0	0
									chrX	3809366	3901976	chrX	2042670	2248579	Promoted	0	0	chrX	3809366	3901976	chrX	2042670	2248579	Promoted	61329	0
									chrX	3809366	3901976	chrX	2042670	2248579	Promoted	4133	0	chrX	3809366	3901976	chrX	2042670	2248579	Promoted	0	3583
									chrX	3809366	3901976	chrX	2042670	2248579	Promoted	0	0	chrX	3809366	3901976	chrX	2042670	2248579	Promoted	12965	0
									chrX	3809366	3901976	chrX	2042670	2248579	Promoted	15764	0	chrX	3809366	3901976	chrX	2042670	2248579	Promoted	54905	0
									chrX	3809366	3901976	chrX	2042670	2248579	Promoted	0	0	chrX	3809366	3901976	chrX	2042670	2248579	Promoted	70512	0
									chrX	3809366	3901976	chrX	2042670	2248579	Promoted	0	0	chrX	3809366	3901976	chrX	2042670	2248579	Promoted	0	0
									chrX	3809366	3901976	chrX	2042670	2248579	Promoted	231740	0	chrX	3809366	3901976	chrX	2042670	2248579	Promoted	7210	0
									chrX	3809366	3901976	chrX	2042670	2248579	Promoted	46197	0	chrX	3809366	3901976	chrX	2042670	2248579	Promoted	1666	0
									chrX	22379275	22557599	chrX	21508126	21686878	Repressed	0	0	chrX	22379275	22557599	chrX	21508126	21686878	Repressed	0	0
									chrX	22379275	22557599	chrX	21508126	21686878	Repressed	69372	0	chrX	22379275	22557599	chrX	21508126	21686878	Repressed	0	0
									chrX	22379275	22557599	chrX	21508126	21686878	Repressed	0	0	chrX	22379275	22557599	chrX	21508126	21686878	Repressed	0	15360
									chrX	22379275	22557599	chrX	21508126	21686878	Repressed	0	0	chrX	22379275	22557599	chrX	21508126	21686878	Repressed	252	0
									chrX	22379275	22557599	chrX	21508126	21686878	Repressed	0	0	chrX	22379275	22557599	chrX	21508126	21686878	Repressed	0	0
									chrX	22379275	22557599	chrX	21508126	21686878	Repressed	0	61863	chrX	22379275	22557599	chrX	21508126	21686878	Repressed	53825	73998
									chrX	22379275	22557599	chrX	21508126	21686878	Repressed	0	0	chrX	22379275	22557599	chrX	21508126	21686878	Repressed	0	0
									chrX	22379275	22557599	chrX	21508126	21686878	Repressed	0	0	chrX	22379275	22557599	chrX	21508126	21686878	Repressed	0	0
									chrX	22379275	22557599	chrX	21508126	21686878	Repressed	0	0	chrX	22379275	22557599	chrX	21508126	21686878	Repressed	0	0
									chrX	22379275	22557599	chrX	21508126	21686878	Repressed	0	0	chrX	22379275	22557599	chrX	21508126	21686878	Repressed	51388	16819
									chrX	22379275	22557599	chrX	21508126	21686878	Repressed	0	13837	chrX	22379275	22557599	chrX	21508126	21686878	Repressed	0	0
									chrX	22379275	22557599	chrX	21508126	21686878	Repressed	0	0	chrX	22379275	22557599	chrX	21508126	21686878	Repressed	0	0
									chrX	22379275	22557599	chrX	21508126	21686878	Repressed	79297	0	chrX	22379275	22557599	chrX	21508126	21686878	Repressed	0	0
									chrX	22379275	22557599	chrX	21508126	21686878	Repressed	7751	0	chrX	22379275	22557599	chrX	21508126	21686878	Repressed	0	55669
									chrX	22379275	22557599	chrX	21508126	21686878	Repressed	0	0	chrX	22379275	22557599	chrX	21508126	21686878	Repressed	0	0
									chrX	22379275	22557599	chrX	21508126	21686878	Repressed	18618	0	chrX	22379275	22557599	chrX	21508126	21686878	Repressed	0	0
									chrX	22379275	22557599	chrX	21508126	21686878	Repressed	0	0	chrX	22379275	22557599	chrX	21508126	21686878	Repressed	0	0
									chrX	22379275	22557599	chrX	21508126	21686878	Repressed	0	0	chrX	22379275	22557599	chrX	21508126	21686878	Repressed	0	0
									chrX	22379275	22557599	chrX	21508126	21686878	Repressed	0	0	chrX	22379275	22557599	chrX	21508126	21686878	Repressed	0	50591
									chrX	22379275	22557599	chrX	21508126	21686878	Repressed	0	0	chrX	22379275	22557599	chrX	21508126	21686878	Repressed	0	0
									chrX	22379275	22557599	chrX	21508126	21686878	Repressed	0	0	chrX	22379275	22557599	chrX	21508126	21686878	Repressed	0	0
									chrX	22379275	22557599	chrX	21508126	21686878	Repressed	0	0	chrX	22379275	22557599	chrX	21508126	21686878	Repressed	0	0
									chrX	22379275	22557599	chrX	21508126	21686878	Repressed	0	0	chrX	22379275	22557599	chrX	21508126	21686878	Repressed	0	0
									chrX	22379275	22557599	chrX	21508126	21686878	Repressed	0	0	chrX	22379275	22557599	chrX	21508126	21686878	Repressed	0	0
									chrX	22379275	22557599	chrX	21508126	21686878	Repressed	0	0	chrX	22379275	22557599	chrX	21508126	21686878	Repressed	0	0
									chrX	22379275	22557599	chrX	21508126	21686878	Repressed	0	0	chrX	22379275	22557599	chrX	21508126	21686878	Repressed	0	0
									chrX	22379275	22557599	chrX	21508126	21686878	Repressed	0	0	chrX	22379275	22557599	chrX	21508126	21686878	Repressed	0	0
									chrX	22379275	22557599	chrX	21508126	21686878	Repressed	0	0	chrX	22379275	22557599	chrX	21508126	21686878	Repressed	27432	0
									chrX	22379275	22557599	chrX	21508126	21686878	Repressed	0	0	chrX	22379275	22557599	chrX	21508126	21686878	Repressed	0	0
									chrX	22379275	22557599	chrX	21508126	21686878	Repressed	0	0	chrX	22379275	22557599	chrX	21508126	21686878	Repressed	0	0
									chrX	22379275	22557599	chrX	21508126	21686878	Repressed	0	0	chrX	22379275	22557599	chrX	21508126	21686878	Repressed	0	0
									chrX	22379275	22557599	chrX	21508126	21686878	Repressed	0	0	chrX	22379275	22557599	chrX	21508126	21686878	Repressed	0	0
									chrX	22379275	22557599	chrX	21508126	21686878	Repressed	0	0	chrX	22379275	22557599	chrX	21508126	21686878	Repressed	76307	0
									chrX	22379275	22557599	chrX	21508126	21686878	Repressed	13354	0	chrX	22379275	22557599	chrX	21508126	21686878	Repressed	14198	0
									chrX	22379275	22557599	chrX	21508126	21686878	Repressed	0	0	chrX	22379275	22557599	chrX	21508126	21686878	Repressed	0	0
									chrX	22379275	22557599	chrX	21508126	21686878	Repressed	0	0	chrX	22379275	22557599	chrX	21508126	21686878	Repressed	0	0
									chrX	22379275	22557599	chrX	21508126	21686878	Repressed	0	0	chrX	22379275	22557599	chrX	21508126	21686878	Repressed	0	19433
									chrX	22379275	22557599	chrX	21508126	21686878	Repressed	0	0	chrX	22379275	22557599	chrX	21508126	21686878	Repressed	0	0
									chrX	22379275	22557599	chrX	21508126	21686878	Repressed	0	0	chrX	22379275	22557599	chrX	21508126	21686878	Repressed	0	0
									chrX	22379275	22557599	chrX	21508126	21686878	Repressed	0	0	chrX	22379275	22557599	chrX	21508126	21686878	Repressed	0	0
									chrX	22379275	22557599	chrX	21508126	21686878	Repressed	0	0	chrX	22379275	22557599	chrX	21508126	21686878	Repressed	35098	0
									chrX	22379275	22557599	chrX	21508126	21686878	Repressed	0	0	chrX	22379275	22557599	chrX	21508126	21686878	Repressed	0	0
									chrX	22379275	22557599	chrX	21508126	21686878	Repressed	0	0	chrX	22379275	22557599	chrX	21508126	21686878	Repressed	0	0
									chrX	22379275	22557599	chrX	21508126	21686878	Repressed	0	0	chrX	22379275	22557599	chrX	21508126	21686878	Repressed	0	0
									chrX	22379275	22557599	chrX	21508126	21686878	Repressed	16744	0	chrX	22379275	22557599	chrX	21508126	21686878	Repressed	0	88748
									chrX	22379275	22557599	chrX	21508126	21686878	Repressed	0	0	chrX	22379275	22557599	chrX	21508126	21686878	Repressed	0	0
									chrX	22379275	22557599	chrX	21508126	21686878	Repressed	0	0	chrX	22379275	22557599	chrX	21508126	21686878	Repressed	0	0
									chrX	22379275	22557599	chrX	21508126	21686878	Repressed	0	0	chrX	22379275	22557599	chrX	21508126	21686878	Repressed	0	15072
									chrX	22379275	22557599	chrX	21508126	21686878	Repressed	0	0	chrX	22379275	22557599	chrX	21508126	21686878	Repressed	0	0
									chrX	22379275	22557599	chrX	21508126	21686878	Repressed	0	0	chrX	22379275	22557599	chrX	21508126	21686878	Repressed	0	0
									chrX	22379275	22557599	chrX	21508126	21686878	Repressed	0	0	chrX	22379275	22557599	chrX	21508126	21686878	Repressed	0	0
									chrX	22379275	22557599	chrX	21508126	21686878	Repressed	0	0	chrX	22379275	22557599	chrX	21508126	21686878	Repressed	13550	0
									chrX	22379275	22557599	chrX	21508126	21686878	Repressed	0	0	chrX	22379275	22557599	chrX	21508126	21686878	Repressed	0	0
									chrX	22379275	22557599	chrX	21508126	21686878	Repressed	0	0	chrX	22379275	22557599	chrX	21508126	21686878	Repressed	0	64164
									chrX	22379275	22557599	chrX	21508126	21686878	Repressed	0	0	chrX	22379275	22557599	chrX	21508126	21686878	Repressed	17075	0
									chrX	22379275	22557599	chrX	21508126	21686878	Repressed	0	0	chrX	22379275	22557599	chrX	21508126	21686878	Repressed	0	109452
									chrX	22379275	22557599	chrX	21508126	21686878	Repressed	0	0	chrX	22379275	22557599	chrX	21508126	21686878	Repressed	0	102966
									chrX	22379275	22557599	chrX	21508126	21686878	Repressed	15604	0	chrX	22379275	22557599	chrX	21508126	21686878	Repressed	0	0
									chrX	22379275	22557599	chrX	21508126	21686878	Repressed	0	0	chrX	22379275	22557599	chrX	21508126	21686878	Repressed	0	0
									chrX	22379275	22557599	chrX	21508126	21686878	Repressed	0	0	chrX	22379275	22557599	chrX	21508126	21686878	Repressed	0	0
									chrX	22379275	22557599	chrX	21508126	21686878	Repressed	0	44127	chrX	22379275	22557599	chrX	21508126	21686878	Repressed	0	0
									chrX	22379275	22557599	chrX	21508126	21686878	Repressed	0	0	chrX	22379275	22557599	chrX	21508126	21686878	Repressed	0	0
									chrX	22379275	22557599	chrX	21508126	21686878	Repressed	0	0	chrX	22379275	22557599	chrX	21508126	21686878	Repressed	0	0
									chrX	22379275	22557599	chrX	21508126	21686878	Repressed	0	0	chrX	22379275	22557599	chrX	21508126	21686878	Repressed	0	0
									chrX	22379275	22557599	chrX	21508126	21686878	Repressed	7607	0	chrX	22379275	22557599	chrX	21508126	21686878	Repressed	0	0
									chrX	22379275	22557599	chrX	21508126	21686878	Repressed	0	0	chrX	22379275	22557599	chrX	21508126	21686878	Repressed	0	0
									chrX	22379275	22557599	chrX	21508126	21686878	Repressed	0	0	chrX	22379275	22557599	chrX	21508126	21686878	Repressed	0	0
									chrX	22379275	22557599	chrX	21508126	21686878	Repressed	270729	0	chrX	22379275	22557599	chrX	21508126	21686878	Repressed	18617	0
									chrX	22379275	22557599	chrX	21508126	21686878	Repressed	0	0	chrX	22379275	22557599	chrX	21508126	21686878	Repressed	0	44833
									chrX	22379275	22557599	chrX	21508126	21686878	Repressed	0	34366	chrX	22379275	22557599	chrX	21508126	21686878	Repressed	0	41877
									chrX	22379275	22557599	chrX	21508126	21686878	Repressed	0	0	chrX	22379275	22557599	chrX	21508126	21686878	Repressed	0	0
									chrX	22379275	22557599	chrX	21508126	21686878	Repressed	0	0	chrX	22379275	22557599	chrX	21508126	21686878	Repressed	0	0
									chrX	22379275	22557599	chrX	21508126	21686878	Repressed	0	22334	chrX	22379275	22557599	chrX	21508126	21686878	Repressed	0	0
									chrX	22379275	22557599	chrX	21508126	21686878	Repressed	0	0	chrX	22379275	22557599	chrX	21508126	21686878	Repressed	0	0
									chrX	22379275	22557599	chrX	21508126	21686878	Repressed	0	0	chrX	22379275	22557599	chrX	21508126	21686878	Repressed	0	0
									chrX	22379275	22557599	chrX	21508126	21686878	Repressed	0	0	chrX	22379275	22557599	chrX	21508126	21686878	Repressed	0	0
									chrX	22379275	22557599	chrX	21508126	21686878	Repressed	0	0	chrX	22379275	22557599	chrX	21508126	21686878	Repressed	0	0
									chrX	22379275	22557599	chrX	21508126	21686878	Repressed	0	0	chrX	22379275	22557599	chrX	21508126	21686878	Repressed	0	0
									chrX	22379275	22557599	chrX	21508126	21686878	Repressed	0	0	chrX	22379275	22557599	chrX	21508126	21686878	Repressed	0	0
									chrX	22379275	22557599	chrX	21508126	21686878	Repressed	0	0	chrX	22379275	22557599	chrX	21508126	21686878	Repressed	0	1988
									chrX	22379275	22557599	chrX	21508126	21686878	Repressed	0	0	chrX	22379275	22557599	chrX	21508126	21686878	Repressed	0	0
									chrX	22379275	22557599	chrX	21508126	21686878	Repressed	0	0	chrX	22379275	22557599	chrX	21508126	21686878	Repressed	0	0
									chrX	22379275	22557599	chrX	21508126	21686878	Repressed	0	0	chrX	22379275	22557599	chrX	21508126	21686878	Repressed	0	0
									chrX	22379275	22557599	chrX	21508126	21686878	Repressed	0	0	chrX	22379275	22557599	chrX	21508126	21686878	Repressed	9910	0
									chrX	22379275	22557599	chrX	21508126	21686878	Repressed	0	133016	chrX	22379275	22557599	chrX	21508126	21686878	Repressed	0	0
									chrX	22379275	22557599	chrX	21508126	21686878	Repressed	0	198	chrX	22379275	22557599	chrX	21508126	21686878	Repressed	0	3275
									chrX	22379275	22557599	chrX	21508126	21686878	Repressed	0	0	chrX	22379275	22557599	chrX	21508126	21686878	Repressed	0	0
									chrX	22379275	22557599	chrX	21508126	21686878	Repressed	0	0	chrX	22379275	22557599	chrX	21508126	21686878	Repressed	0	0
									chrX	22379275	22557599	chrX	21508126	21686878	Repressed	0	0	chrX	22379275	22557599	chrX	21508126	21686878	Repressed	3880	0
									chrX	22379275	22557599	chrX	21508126	21686878	Repressed	0	0	chrX	22379275	22557599	chrX	21508126	21686878	Repressed	0	0
									chrX	22379275	22557599	chrX	21508126	21686878	Repressed	0	0	chrX	22379275	22557599	chrX	21508126	21686878	Repressed	0	0
									chrX	22379275	22557599	chrX	21508126	21686878	Repressed	0	0	chrX	22379275	22557599	chrX	21508126	21686878	Repressed	0	0
									chrX	22379275	22557599	chrX	21508126	21686878	Repressed	0	0	chrX	22379275	22557599	chrX	21508126	21686878	Repressed	147073	0
									chrX	22379275	22557599	chrX	21508126	21686878	Repressed	0	0	chrX	22379275	22557599	chrX	21508126	21686878	Repressed	0	0
									chrX	22379275	22557599	chrX	21508126	21686878	Repressed	0	0	chrX	22379275	22557599	chrX	21508126	21686878	Repressed	0	0
									chrX	22379275	22557599	chrX	21508126	21686878	Repressed	0	0	chrX	22379275	22557599	chrX	21508126	21686878	Repressed	0	0
									chrX	22379275	22557599	chrX	21508126	21686878	Repressed	0	0	chrX	22379275	22557599	chrX	21508126	21686878	Repressed	0	0
									chrX	22379275	22557599	chrX	21508126	21686878	Repressed	0	0	chrX	22379275	22557599	chrX	21508126	21686878	Repressed	90978	0
[truncated: 33,502 more rows]

## Sheet: Figure 3a
chr1	start1	end1	chr2	start2	end2	type	Avg MACC enrichment anchor 1	Avg MACC enrichment anchor 2
chr2R	23819020	24269359	chr2R	23701293	24151967	Promoted	0.00529996	-0.00026333
chr2R	869849	1050432	chr2R	869849	899976	Repressed	0.000353916	0.0068564
chr2R	2758876	3300552	chr2R	2699604	2999832	Repressed	-0.00143799	0.000114195
chrX	23191395	23336797	chrX	23191395	23281514	Repressed	0.0109122	0.00163909
chr4	61594	389629	chr4	61594	389629	Repressed	0.0468864	0.0300158
chr3L	25707931	26013878	chr3L	25591827	25919261	Repressed	0.00580285	0.00559461
chr3R	21290677	21327907	chr3R	21290677	21327907	Repressed	0.0621651	0.0495085
chr2R	2489051	2670330	chr2R	2489051	2609791	Repressed	0.00189288	0.00621701
chr4	931711	1318224	chr4	931711	1288921	Repressed	0.0580858	0.0402282
chr2R	4889914	4950911	chr2R	4889914	4950911	Repressed	0.00574338	0.0134511
chr3L	24724926	25024951	chr3L	24724926	24779842	Repressed	0.0074251	0.0113252
chr3R	16227813	16284511	chr3R	16201280	16284511	Promoted	0.0902217	0.0670903
chr2L	22920320	23038120	chr2L	22888456	22950069	Repressed	0.0302309	0.0333716
chr3L	23670914	23999541	chr3L	23639997	23973453	Repressed	0.00441781	0.00504628
chr4	810351	956766	chr4	810351	901253	Repressed	0.0245235	0.0156719
chrX	1895561	2319143	chrX	1856842	2220155	Promoted	0.0358107	0.0263621
chr3R	4140104	4202205	chr3R	4140104	4170243	Repressed	-0.0194739	-0.012053
chr3R	9664007	9721679	chr3R	9598250	9721679	Promoted	0.0155242	0.0095664
chr2L	21360737	21422317	chr2L	21328669	21390079	Repressed	0.0547748	0.0531985
chr3L	23188684	23281476	chr3L	23127201	23281476	Repressed	0.0213571	0.0211835
chrX	5730781	5940831	chrX	5638768	5905970	Promoted	0.0260158	0.0154315
chr4	541384	1259558	chr4	29821	660917	Repressed	0.0430609	0.0280051
chr3L	27960690	28080815	chr3L	27960690	28080815	Repressed	-0.00236963	-0.00138086
chr3L	27420409	27452734	chr3L	27301233	27452734	Repressed	-0.0126397	-0.00819727
chr4	1225945	1259558	chr4	148069	179819	Repressed	0.0445948	0.0341129
chr3L	25977990	26040796	chr3L	25952170	26013878	Repressed	-0.00217584	-0.000556111
chr3R	24605190	24779277	chr3R	24569387	24658139	Promoted	0.0195947	0.0146447
chr2R	1951078	2219962	chr2R	1859847	2159011	Repressed	0.0135309	0.0167236
chr3L	26249246	26429697	chr3L	26219972	26371289	Repressed	0.00846834	0.00955005
chr2R	599988	691793	chr2R	415311	691793	Repressed	-0.0464	-0.07719
chr3L	23067958	23097624	chr3L	23067958	23097624	Repressed	0.08063	0.073137
chr3L	22980570	23039978	chr3L	22980570	23039978	Repressed	0.0728955	0.067034
chr3L	5037876	5129749	chr3L	4980685	5096415	Repressed	-0.0340922	-0.0290129
chrX	7413152	7591703	chrX	7413152	7528855	Repressed	0.00457848	0.00249923
chr2L	16556937	16588200	chr2L	16531421	16588200	Repressed	0.0139185	0.00978131
chr4	599655	841547	chr4	569576	781963	Repressed	0.0264091	0.0187684
chr3R	10050225	10102732	chr3R	9817110	9929941	Promoted	0.0354037	0.0273312
chr3R	10050225	10200162	chr3R	9957363	10102732	Promoted	0.0289891	0.0218958
chr3L	25591827	25680447	chr3L	25408027	25624189	Repressed	-0.00370713	0.00016399
chrX	16470021	16500024	chrX	16438719	16470020	Repressed	0.0340078	0.0309439
chr2L	14575916	14670350	chr2L	14575916	14610317	Repressed	-0.00480904	-0.00550436
chr3R	23459284	23488610	chr3R	23370915	23430101	Repressed	-0.0245333	-0.0195816
chr2R	20971299	21030501	chr2R	20971299	20999304	Promoted	0.0172749	0.0123736
chr3R	29133423	29434757	chr3R	29096410	29251897	Promoted	-0.0134184	-0.0176842
chr3R	26128945	26194799	chr3R	2085311	2101345	Repressed	0.2832	0.200856
chr3R	8099445	8190750	chr3R	8075620	8124916	Promoted	0.0479545	0.0305471
chr3R	29730931	29996051	chr3R	29669021	29847284	Promoted	-0.0164186	-0.0211321
chr3L	19590296	19624801	chr3L	19349296	19552708	Promoted	0.0022615	0.00184925
chr3L	3156035	3359899	chr3L	3028635	3218980	Promoted	0.0108226	0.000725165
chr3L	15270235	15299271	chr3L	15270235	15299271	Repressed	0.0043129	0.00412187
chr3L	17549382	17672014	chr3L	17521862	17638278	Promoted	0.0517461	0.0374212
chr3L	1856948	1920368	chr3L	1735935	1856947	Promoted	-0.024227	-0.0256635
chr3R	31979548	32079331	chr3R	31709376	31830757	Promoted	0.0454148	0.0406086
chrX	21632889	21660115	chrX	21632889	21660115	Repressed	0.234844	0.212144
chr2L	15777040	16232518	chr2L	15777040	15929227	Repressed	-0.00357715	-0.00197245
chr2L	20011079	20041110	chr2L	20011079	20041110	Repressed	0.0037407	0.0039657
chr3L	599672	719074	chr3L	504751	670484	Promoted	0.0174812	-0.0169814
chrX	14850316	14910364	chrX	14850316	14910364	Repressed	0.0139968	0.00873703
chr3L	23127201	23161661	chr3L	23067958	23127200	Repressed	0.0311765	0.0273654
chr2L	19077380	19108324	chr2L	18929121	18990193	Promoted	0.00604055	0.00217952
chrX	8939350	9062416	chrX	8906578	9002469	Repressed	0.00302232	0.000300245
chr3R	6000414	6091376	chr3R	6000414	6028745	Repressed	0.0133587	0.00903768
chr3L	28053549	28080815	chr3L	27869171	27931716	Repressed	0.00898047	0.00877991
chr3L	9301082	9361955	chr3L	6625226	6690900	Repressed	0.00536175	0.00284702
chr2R	18120017	18265789	chr2R	17878336	18181702	Promoted	0.00737796	0.00557549
chrX	20102648	20155879	chrX	19799946	19831219	Repressed	0.0143676	0.0115362
chr2R	24592769	24627655	chr2R	24537665	24592768	Promoted	0.00850405	0.00630519
chr2R	8909403	8938244	chr2R	8819855	8851682	Promoted	-0.0146876	-0.0118036
chr2R	3537964	3659823	chr2R	3537964	3659823	Repressed	-0.0078087	-0.00586074
chr3L	23188684	23281476	chr3L	22980570	23009923	Repressed	0.0617842	0.0551993
chr2L	15180158	15268302	chr2L	15058469	15218172	Repressed	-0.00159706	-0.000687209
chr2R	1320893	1499039	chr2R	1289972	1465737	Repressed	0.0132901	0.0211885
chr2R	8909403	9124188	chr2R	8879045	8938244	Promoted	0.00207659	-0.000558944
chrX	22619975	23010432	chrX	22619975	22829794	Repressed	0.0395581	0.0326025
chr2R	5370871	5580583	chr2R	5277883	5549478	Repressed	0.0348287	0.0309814
chr3L	24058962	24179273	chr3L	24058962	24118650	Repressed	-0.0052889	-0.00157984
chr2L	10196717	10257622	chr2L	10169730	10196716	Promoted	0.0422846	0.0316314
chr3R	2824131	2850316	chr3R	2789608	2850316	Repressed	0.142793	0.127218
chr3R	9568839	9598249	chr3R	9539065	9568838	Promoted	0.0241802	0.012581
chr3R	24930532	25047014	chr3R	24904064	24991494	Promoted	-0.00210586	-0.00426587
chr3L	25440236	25559570	chr3L	25383708	25559570	Repressed	-0.013857	-0.011317
chr2L	2970935	2998263	chr2L	2939050	2998263	Promoted	0.0121518	0.00543116
chrX	2336165	2371255	chrX	2160276	2188990	Promoted	0.0122375	0.00687668
chr2L	19499338	19590442	chr2L	19463872	19499337	Promoted	0.0160163	0.00881158
chr3L	27268959	27301232	chr3L	23309404	23338618	Repressed	0.0271599	0.0228389
chr3L	25199743	25408026	chr3L	25140642	25291197	Repressed	0.00182998	0.00259653
chr2R	18839772	18870337	chr2R	18721086	18746711	Promoted	0.00485601	0.00182089
chr3L	1831952	1920368	chr3L	1600621	1680317	Promoted	-0.0220321	-0.0261182
chr2L	9032157	9090110	chr2L	9032157	9090110	Repressed	0.0056183	0.00591997
chr3R	32040866	32067769	chr3R	29786943	29822169	Promoted	0.00130894	-0.00564951
chr3L	24870676	24910495	chr3L	24839028	24870675	Repressed	-0.0162435	-0.0133659
chr3L	2041570	2071026	chr3L	2041570	2071026	Repressed	-0.103333	-0.0890356
chr3R	15688954	15753034	chr3R	15688954	15753034	Repressed	0.00532467	0.00819236
chr3L	27660687	27689917	chr3L	27627337	27689917	Repressed	-0.0178019	-0.0139493
chr2L	21993479	22381082	chr2L	21993479	22319086	Repressed	0.0298981	0.0294082
chr2R	6330179	6360244	chr2R	6330179	6360244	Promoted	0.00726719	0.000843754
chr2R	13469038	13557565	chr2R	13469038	13527424	Promoted	0.0315504	0.0215567
chr2R	25169430	25201014	chr2R	25139878	25201014	Repressed	0.035462	0.0346971
chr3L	27869171	27931716	chr3L	27838444	27901806	Repressed	0.00764853	0.00802782
chr3R	780455	959763	chr3R	749911	931803	Repressed	-0.0121572	-0.00863118
chr3L	719075	876947	chr3L	599672	810868	Promoted	-0.01058	-0.0268326
chrX	17218956	17284909	chrX	17167164	17250942	Repressed	0.00935887	0.00647891
chr3L	1296622	1380213	chr3L	1202742	1347694	Promoted	0.00122963	-0.00606721
chr3L	18451440	18480454	chr3L	18451440	18480454	Repressed	0.0148364	0.0113184
chr2L	8193957	8283243	chr2L	8193957	8220770	Promoted	0.02527	0.0197377
chr2L	11158503	11251471	chr2L	11070740	11130297	Promoted	0.00163265	0.000695455
chr3R	31743286	31891221	chr3R	31636732	31830757	Promoted	0.0147335	0.0118063
chr3L	18057829	18088480	chr3L	18057829	18088480	Repressed	0.0100879	0.00786329
chr2L	23159345	23190966	chr2L	23130136	23190966	Repressed	0.0485527	0.0456445
chr3R	5217902	5282943	chr3R	5165061	5217901	Promoted	0.0162669	0.00962392
chr3R	9843072	9900508	chr3R	9748944	9784494	Promoted	0.018107	0.0149686
chr2L	18777001	18990193	chr2L	18660153	18749924	Promoted	0.00323577	0.000164454
chr3R	1019421	1078739	chr3R	780455	1078739	Repressed	-0.00520897	-0.00231545
chr3R	12629300	12720292	chr3R	12569544	12629299	Promoted	0.00797173	0.00424233
chr3R	12996929	13052150	chr3R	12960769	13019969	Promoted	0.025287	0.0153605
chr2L	14789885	14997194	chr2L	14700492	14819589	Repressed	0.00157106	0.00338448
chr3L	11521300	11549579	chr3L	11494097	11521299	Promoted	0.032616	0.0220331
chr3L	8102593	8159845	chr3L	8069137	8127083	Promoted	0.0246962	0.0177306
chr3R	10861010	10889793	chr3R	10832667	10861009	Promoted	0.0228934	0.0185646
chr2R	6780180	6806262	chr2R	6627963	6660577	Promoted	0.033736	0.020872
chr2L	14941849	15031439	chr2L	14941849	15031439	Repressed	-0.00273049	-0.00098712
chr2R	2880132	2970698	chr2R	1919212	2069685	Repressed	0.00431531	0.00651216
chr2R	1110120	1142055	chr2R	1078531	1110119	Repressed	0.024094	0.0251535
chr3L	25199743	25259760	chr3L	24724926	24779842	Repressed	0.0115402	0.0145783
chrX	10765364	10798185	chrX	10741471	10765363	Promoted	0.0463303	0.0335293
chr2R	3569214	3597422	chr2R	3033383	3059604	Repressed	-0.00476534	-0.00177737
chr2R	15899682	16052239	chr2R	15843253	15993146	Promoted	-0.00854589	-0.00921121
chr3R	27151189	27177935	chr3R	27089089	27151188	Promoted	0.011017	0.0105905
chr2R	2582315	2637951	chr2R	1859847	1981383	Repressed	0.00784862	0.0114301
chr3R	8310082	8362864	chr3R	8190751	8340553	Promoted	0.013088	0.0103706
chrX	21508126	21602950	chrX	21448903	21572543	Repressed	0.0763146	0.0664818
chr3R	2101346	2220452	chr3R	2085311	2189483	Repressed	0.0681497	0.051563
chr2R	17550283	17576823	chr2R	17521008	17550282	Promoted	0.00657047	0.00337826
chrX	20155880	20186411	chrX	20011058	20038003	Promoted	0.0641443	0.0514187
chr2L	17006884	17363028	chr2L	16920652	17339752	Repressed	-0.00713757	-0.0028943
chrX	3809366	3901976	chrX	2042670	2248579	Promoted	0.0304186	0.0218571
chr2R	4440634	4470667	chr2R	4260386	4349416	Repressed	0.0138092	0.0134681
chr3L	1891107	1920368	chr3L	1528934	1560339	Promoted	-0.00299985	-0.00402787
chr3L	25531494	25559570	chr3L	24724926	24779842	Repressed	0.00190134	0.00552294
chr3R	8099445	8124916	chr3R	7794636	7920056	Promoted	0.0466433	0.0302722
chr3R	24241711	24268927	chr3R	24213565	24241710	Promoted	0.0182201	0.00831308
chr3R	19411260	19506011	chr3R	19411260	19470131	Repressed	0.0113102	0.0122338
chrX	22379275	22557599	chrX	21508126	21686878	Repressed	0.0590691	0.0498073
chr3L	24210236	24360073	chr3L	24151089	24360073	Repressed	0.0165617	0.017994
chrX	22619975	22650740	chrX	21448903	21479918	Repressed	0.0804339	0.0716959
chr3L	1528934	1560339	chr3L	1318367	1380213	Promoted	0.0120683	0.000541526
chrX	7828503	7858987	chrX	7741675	7794109	Repressed	0.000840953	-0.00211648
chr2R	4709370	4770240	chr2R	4679796	4770240	Repressed	0.0250188	0.02517
chr3L	19920633	20010407	chr3L	19889637	19948486	Promoted	0.033014	0.0225281
chr3R	12060767	12090336	chr3R	12060767	12090336	Repressed	0.00477081	0.0070537
chr3L	12511387	12628299	chr3L	12480192	12537540	Promoted	0.0157734	0.0112134
chr4	541384	569575	chr4	541384	569575	Repressed	0.0628033	0.0375303
chrX	2188991	2220155	chrX	777647	810106	Promoted	0.0189107	0.0157071
chr3R	6481319	6512045	chr3R	6481319	6512045	Repressed	0.00521438	0.00531438
chr3L	16406656	16439129	chr3L	16383225	16406655	Promoted	0.0171652	0.0142633
chr3R	13652010	13678633	chr3R	13467434	13530235	Promoted	0.0108363	0.00849248
chrX	7315383	7432287	chrX	7315383	7383300	Repressed	0.00809645	0.00486309
chr3R	20218132	20278731	chr3R	20218132	20249787	Repressed	0.011191	0.00635397
chrX	22799985	22829794	chrX	22557600	22591765	Repressed	0.00363945	0.00343039
chr2R	12212441	12241681	chr2R	12152608	12180623	Promoted	0.0279842	0.0236471
chr3L	1507599	1560339	chr3L	1469908	1528933	Promoted	0.022812	0.01372
chr2L	11337094	11373296	chr2L	11101436	11130297	Promoted	-0.00154668	-0.00188183
chr3R	23911172	24085029	chr3R	23885219	24064136	Promoted	0.0225399	0.0127607
chr2R	7799671	7858978	chr2R	7799671	7833738	Promoted	0.0206229	0.0123229
chr2R	12128789	12152607	chr2R	11969145	12001534	Promoted	0.0202146	0.0143625
chr3L	15509082	15601500	chr3L	15478733	15536881	Promoted	0.0366991	0.0234455
chr2R	5639535	5668181	chr2R	5370871	5400477	Repressed	0.0635199	0.0506341
chr3R	23548776	23579761	chr3R	23337414	23370914	Promoted	-0.00910216	-0.0230425
chr3R	4953177	4979976	chr3R	4953177	4979976	Repressed	0.00947195	0.00569183
chr3L	18239721	18327593	chr3L	18178581	18269490	Repressed	0.00780208	0.00402003
chr3L	12600128	12628299	chr3L	12568352	12600127	Promoted	0.00177937	0.0017971
chrX	150661	178235	chrX	150661	178235	Repressed	0.0157495	0.016673
chr2L	23073022	23108232	chr2L	22920320	23008694	Repressed	0.0122887	0.0163029
chr2L	3058800	3090745	chr2L	3032888	3090745	Promoted	0.0384241	0.0331288
chr2L	12754966	12782915	chr2L	12754966	12782915	Repressed	-0.00458466	-0.000807097
chrX	13107235	13169860	chrX	13076390	13139864	Repressed	0.0221788	0.016071
chr3L	25471078	25591826	chr3L	25199743	25349648	Repressed	-0.00531997	-0.00280032
chr4	989798	1051641	chr4	871533	901253	Repressed	0.0680156	0.0451461
chr2L	11039492	11130297	chr2L	10978374	11130297	Promoted	0.0196128	0.0155076
chrX	12869802	13022134	chrX	12810764	12903519	Repressed	-0.00163644	-0.00390124
chr2L	22709934	22798922	chr2L	22621887	22798922	Repressed	0.00453476	0.0089067
chrX	22557600	22708685	chrX	22527925	22591765	Repressed	0.0419374	0.0367677
chr3L	25707931	25799986	chr3L	25320070	25383707	Repressed	-0.00208398	-0.00129554
chrX	6269037	6326209	chrX	6241116	6299817	Promoted	0.0318644	0.0255965
chr2L	16020205	16052231	chr2L	15989041	16020204	Repressed	-0.0118621	-0.00783163
chr3L	23067958	23097624	chr3L	22980570	23039978	Repressed	0.0767627	0.0700855
chr3R	15209176	15236627	chr3R	15149732	15209175	Promoted	0.0187785	0.0169759
chr2R	8909403	8938244	chr2R	8643995	8697199	Promoted	0.0150342	0.00982588
chr3L	6994740	7050985	chr3L	6960054	6994739	Promoted	0.011121	0.0064181
chr2R	2489051	2549271	chr2R	1951078	1981383	Repressed	0.0407787	0.0387049
chr3L	24210236	24360073	chr3L	24058962	24118650	Repressed	0.00879943	0.012066
chr2R	3149422	3269153	chr2R	3149422	3212521	Repressed	-0.00867532	-0.00345139
chr2R	5191346	5253200	chr2R	5158471	5220004	Repressed	0.0150842	0.017519
chrX	15389625	15449904	chrX	15330402	15418992	Repressed	0.0313618	0.026467
chr2L	18958224	19049751	chr2L	18958224	18990193	Promoted	0.0253442	0.0161737
chr3L	27268959	27389976	chr3L	27268959	27389976	Repressed	-0.00486738	-0.00129936
chrX	22891689	22977337	chrX	22859897	22949619	Repressed	0.0214007	0.0170394
chr2R	23701293	23730739	chr2R	23608920	23730739	Promoted	0.0145969	0.0129263
chr2L	8515616	8579299	chr2L	7861324	7921633	Repressed	0.0256169	0.0233889
chr3L	3302011	3419788	chr3L	3218981	3389575	Promoted	0.0262653	0.0126674
chr3R	10584021	10622853	chr3R	10529432	10561488	Promoted	-0.00473683	-0.00295315
chr3R	8913402	8968992	chr3R	8791043	8820293	Promoted	0.028677	0.0183631
chr3R	1140439	1170041	chr3R	1108384	1170041	Repressed	-0.0227436	-0.0211573
chrX	20905530	20940111	chrX	20842201	20880699	Repressed	0.000843114	-0.000716799
chrX	22683118	22708685	chrX	21508126	21602950	Repressed	0.0830455	0.0701878
chr3R	11208459	11253436	chr3R	11009551	11047190	Promoted	0.0083265	0.00492902
chr2L	16409685	16439992	chr2L	16290250	16316398	Promoted	0.0204597	0.0116248
chr3L	6150945	6179345	chr3L	6150945	6179345	Repressed	0.0133464	0.0157683
chr2L	17550306	17729405	chr2L	17550306	17700779	Repressed	-0.00980696	-0.0093293
chr2R	2190601	2367843	chr2R	2098937	2340274	Repressed	-0.00352862	0.000274088
chr3R	22468471	22531258	chr3R	22351263	22381493	Promoted	0.0209214	0.0143402
chrX	21179859	21274206	chrX	21148347	21210208	Repressed	0.00794083	0.00576478
chrX	13678182	13709344	chrX	13648164	13678181	Repressed	0.0181334	0.0120001
chr2R	24751107	25019953	chr2R	24659478	24958176	Promoted	0.011069	0.00563384
chr3R	22679319	22697144	chr3R	22614712	22679318	Promoted	-0.000770101	-0.0094313
chr3L	1705842	1735934	chr3L	630226	670484	Promoted	-0.0168387	-0.039485
chrX	20758528	20821512	chrX	20552963	20579897	Repressed	0.00723557	0.0038351
chr2R	3511177	3597422	chr2R	2939830	2970698	Repressed	-0.000957126	-0.00101382
chr2L	16290250	16316398	chr2L	16258295	16290249	Promoted	0.0607123	0.0416611
chr4	599655	630680	chr4	452243	482186	Repressed	0.0498551	0.0408713
chr2R	2637952	2670330	chr2R	2549272	2609791	Repressed	0.00465017	0.0105129
chr2L	18389380	18449583	chr2L	18389380	18418157	Repressed	-0.00797096	-0.00398855
chr3R	21062221	21117427	chr3R	21032811	21117427	Promoted	0.0258936	0.0141559
chr2R	6480054	6509828	chr2R	6449735	6480053	Repressed	-0.000218385	0.00817134
chr2R	6392038	6421520	chr2R	2999833	3033382	Promoted	0.0223981	0.0164222
chr2R	11282301	11310029	chr2R	9540042	9573168	Promoted	0.0388181	0.0259927
chrX	300764	356014	chrX	267090	300763	Repressed	0.0294004	0.0198612
chr3L	25707931	25862697	chr3L	25408027	25559570	Repressed	-0.000777405	0.000295384
chr3L	1940755	1974427	chr3L	1680318	1705841	Promoted	-0.0343046	-0.0358659
chr2L	21717707	21775881	chr2L	21717707	21775881	Repressed	0.0667729	0.0577345
chr3L	9571089	9600260	chr3L	9419247	9454435	Promoted	0.0109232	0.00712506
chr3L	21269627	21302405	chr3L	21210187	21240248	Promoted	0.00399119	-0.00230349
chr3L	30946	62926	chr3L	30946	62926	Promoted	0.0346837	0.0304028
chr4	931711	956766	chr4	599655	630680	Repressed	0.0447816	0.0368756
chr2R	2699604	2970698	chr2R	2489051	2609791	Repressed	0.00263372	0.00534436
chr2L	20220927	20282737	chr2L	20161269	20282737	Repressed	0.0273568	0.0218786
chr2L	9894236	9957354	chr2L	9839818	9928497	Promoted	0.0120831	0.00963262
chr3R	24299651	24360217	chr3R	24299651	24360217	Promoted	0.0129979	0.0101564
chr2R	2489051	2609791	chr2R	2010514	2098936	Repressed	-0.00196089	0.00247854
chr3R	17063422	17091835	chr3R	17039071	17063421	Promoted	0.0403575	0.0321462
chr3R	31590919	31620085	chr3R	31350828	31380554	Promoted	0.00479881	0.000848633
chr2R	4169878	4200401	chr2R	4111185	4139722	Repressed	0.0510785	0.0513195
chr3R	29669021	29760796	chr3R	29193488	29251897	Promoted	-0.027503	-0.0311349
chr3L	17340491	17370198	chr3L	17007104	17039841	Promoted	-0.00100992	-0.00474498
chr3R	23729593	23820604	chr3R	23488611	23579761	Promoted	-0.00783999	-0.0118289
chr2R	14847199	14879673	chr2R	14789646	14847198	Promoted	0.00411703	0.000619979
chr3L	24779843	24809134	chr3L	24537544	24569964	Repressed	-0.0219464	-0.0249694
chr2R	23370195	23397818	chr2R	22861011	22890191	Promoted	-0.000221444	-0.00395114
chr3L	1620158	1650580	chr3L	1507599	1560339	Promoted	-0.00397104	-0.0143782
chr2R	13617271	13648975	chr2R	13200511	13230317	Promoted	0.0121496	0.00813502
chr2R	13857403	13918969	chr2R	13589924	13857402	Promoted	-0.00233053	-0.0041432
chr3L	27268959	27301232	chr3L	23067958	23097624	Repressed	0.0542273	0.0480925
chr4	989798	1022444	chr4	599655	630680	Repressed	0.0620342	0.0482169
chr2R	3391503	3420992	chr2R	3359540	3391502	Repressed	-0.0153733	-0.00643092
chr2R	13410169	13469037	chr2R	13348416	13443562	Promoted	0.0169618	0.0105503
chrX	20940112	21031623	chrX	20905530	20972401	Repressed	0.00436668	0.00034957
chr3L	24210236	24269967	chr3L	23820827	23973453	Repressed	0.0288681	0.0298519
chr3L	1202742	1260261	chr3L	599672	630225	Promoted	0.0169609	-0.0125431
chr2L	22920320	22950069	chr2L	22621887	22677738	Repressed	0.011322	0.0138753
chr3R	2907653	2940075	chr3R	2824131	2850316	Repressed	0.0901655	0.0772132
chr2R	22048866	22141233	chr2R	21749058	21807656	Promoted	0.00538	0.00771063
chr3L	24058962	24118650	chr3L	23820827	23973453	Repressed	0.000788549	0.00472704
chr3R	31590919	31620085	chr3R	31499717	31528957	Promoted	0.00264061	-0.00168768
chr2R	23370195	23397818	chr2R	22987258	23009475	Promoted	-0.00514862	-0.00777473
chrX	17998660	18059475	chrX	17938946	18030040	Repressed	0.00403185	0.00119699
chr3L	25952170	26013878	chr3L	25408027	25440235	Repressed	-0.00808893	-0.00611349
chr2R	23549840	23641675	chr2R	23521213	23577519	Promoted	0.0107454	0.00981472
chr3L	25051079	25113127	chr3L	24959597	24990733	Repressed	0.00584976	0.00560423
chr3R	8999744	9058102	chr3R	8935702	8968992	Promoted	0.0291437	0.0206106
chr3L	21514537	21571971	chr3L	21450245	21514536	Promoted	0.0300026	0.0232552
chrX	14427358	14458526	chrX	14160087	14188195	Repressed	0.0493427	0.0439615
chr2R	13230318	13259654	chr2R	13200511	13230317	Promoted	0.0160771	0.0134357
chr3L	6899175	6925601	chr3L	6779605	6806390	Promoted	-0.00249811	-0.00203205
chr3L	4440487	4471375	chr3L	4440487	4471375	Repressed	-0.0135728	-0.0103966
chr3L	4202950	4291509	chr3L	4077969	4172091	Promoted	0.0173962	0.00864382
chr3R	12629300	12720292	chr3R	12513566	12535450	Promoted	-0.00117299	-0.00239622
chr2R	23344310	23370194	chr2R	22919668	22951639	Promoted	-0.0031176	-0.0045314
chr2R	3629323	3659823	chr2R	2939830	2970698	Repressed	0.00144561	0.00259636
chr2R	8067468	8098809	chr2R	8007572	8038301	Promoted	0.0158347	0.0128198
chr3R	16021474	16049589	chr3R	15839497	15928168	Promoted	0.0218065	0.0101647
chr3R	24874011	24963036	chr3R	24743015	24874010	Promoted	0.00423842	0.00206351
chr2R	932573	957864	chr2R	932573	957864	Repressed	0.0132515	0.0221409
chr3L	22951080	23009923	chr3L	22890028	22951079	Repressed	0.0443972	0.0358547
chr2R	24537665	24573662	chr2R	24358918	24392804	Promoted	0.0216068	0.0145891
chr3R	7078494	7143262	chr3R	6841460	6870165	Promoted	0.013147	0.00984963
chr3R	4140104	4202205	chr3R	2399377	2427609	Repressed	-0.031796	-0.0264307
chrX	19799946	19948978	chrX	19712851	19867905	Repressed	0.0215213	0.0146435
chr2R	13557566	13589923	chr2R	13557566	13589923	Repressed	0.0285823	0.0224357
chr2L	12026339	12085557	chr2L	12001282	12059777	Promoted	0.0530492	0.0364527
chrX	17307951	17339593	chrX	17218956	17284909	Repressed	0.00891285	0.00562562
chr3R	23729593	23790076	chr3R	23607180	23640978	Promoted	-0.00448274	-0.0103201
chr2L	17580003	17607814	chr2L	16081347	16112212	Repressed	-0.00950094	-0.00940157
chr2R	990081	1019948	chr2R	990081	1019948	Repressed	-0.0106352	-0.0045774
chr3L	2250849	2280519	chr3L	1620158	1650580	Promoted	-0.0408218	-0.0518118
chr3R	11550027	11609988	chr3R	11278302	11312755	Promoted	0.00355026	-0.000383334
chr3R	4079898	4170243	chr3R	4050705	4110794	Repressed	0.00430458	0.0123026
chr2R	12567340	12601169	chr2R	12542675	12601169	Promoted	0.0444744	0.0374072
chr4	420902	507970	chr4	420902	507970	Repressed	0.0626517	0.0400698
chr2L	12483821	12511058	chr2L	12447792	12511058	Repressed	0.0418026	0.0253291
chr2R	2637952	2699603	chr2R	2637952	2670330	Repressed	0.0157407	0.0184121
chr3R	24151536	24213564	chr3R	24085030	24180802	Promoted	0.0100263	0.00730151
chr2L	22920320	22950069	chr2L	21750611	21775881	Repressed	0.036287	0.0321783
chrX	5070441	5099424	chrX	5009499	5070440	Repressed	5.49733e-05	-0.00163275
chr3L	28053549	28080815	chr3L	27660687	27751366	Repressed	0.00174407	0.00182339
chr3R	8639562	8671495	chr3R	8429959	8465117	Promoted	0.0145175	0.00933967
chr3R	12996929	13019969	chr3R	12868519	12900029	Promoted	0.016645	0.00787103
chrX	2700800	2727571	chrX	1949149	1978717	Promoted	0.12008	0.110444
chr2L	17876855	17909116	chr2L	17580003	17607814	Repressed	-0.00734381	-0.00576048
chr3R	32040866	32067769	chr3R	31558722	31590918	Promoted	0.0317171	0.0268463
chr2L	21900184	21930016	chr2L	21360737	21390079	Repressed	0.0268692	0.0317476
chr2L	12268995	12300156	chr2L	12026339	12059777	Promoted	0.00249054	6.58071e-05
chr2L	7829629	7861323	chr2L	7802725	7829628	Promoted	0.0235927	0.0164767
chr2R	5008943	5041939	chr2R	3597423	3629322	Repressed	-0.00293028	0.00307567
chr3L	893571	1052359	chr3L	599672	670484	Promoted	0.0129708	-0.0135212
chr2R	21304033	21362327	chr2R	21212706	21236063	Promoted	-0.0063713	-0.00781299
chr3R	22769843	22807130	chr3R	22650364	22679318	Promoted	-0.00406714	-0.00608425
chr3L	11041385	11095756	chr3L	11013340	11070508	Promoted	0.0151044	0.0120218
chrX	19561020	19588531	chrX	19525009	19561019	Repressed	0.0305946	0.0262983
chrX	23041018	23099942	chrX	23010433	23070205	Repressed	0.0292554	0.0237893
chr3L	19800554	19864397	chr3L	19649910	19709893	Promoted	0.0114321	0.00817806
chr3R	16109471	16284511	chr3R	15983437	16109470	Promoted	0.0339478	0.0213087
chrX	17186746	17250942	chrX	17009902	17039520	Repressed	0.00563929	0.00494218
chrX	13378520	13408204	chrX	13355147	13378519	Promoted	0.0300064	0.0197954
chr2R	4889914	4919482	chr2R	3597423	3629322	Repressed	0.000992831	0.00995064
chr2L	15600922	15664014	chr2L	15600922	15664014	Repressed	-0.00309431	-0.00181485
chrX	12963483	13022134	chrX	12927573	12963482	Repressed	-0.013971	-0.0137376
chr3L	3028635	3054464	chr3L	2399122	2430555	Promoted	0.0150282	0.00785427
chrX	20758528	20880699	chrX	20726693	20821512	Repressed	0.00792243	0.00514464
chr2L	10919670	10952478	chr2L	9032157	9056472	Repressed	-0.00705186	-0.00642426
chr2R	22861011	22890191	chr2R	22647010	22741360	Promoted	0.00491654	0.000797495
chr3R	1019421	1078739	chr3R	692544	718358	Repressed	0.0293101	0.0313793
chrX	3929943	3991842	chrX	3835712	3868355	Promoted	0.0133151	0.00558782
chrX	3544301	3570406	chrX	2042670	2072101	Promoted	0.0157111	0.0105625
chr3R	12417060	12443972	chr3R	12360135	12417059	Promoted	0.0393699	0.0258716
chrX	10290927	10319545	chrX	10233021	10261567	Repressed	-0.000562975	-0.00419906
chr2R	13857403	13918969	chr2R	13469038	13557565	Promoted	0.0150124	0.00980686
chr2R	18931138	18959561	chr2R	18870338	18901514	Repressed	-0.00410334	-0.00113739
chr3L	26280434	26310321	chr3L	26130103	26190016	Repressed	-0.0113974	-0.00916033
chr2R	20550890	20581472	chr2R	20247094	20274567	Promoted	0.01488	0.0118258
chr2L	22920320	22979431	chr2L	22739308	22798922	Repressed	0.0188716	0.0214731
chr2L	22709934	22798922	chr2L	21993479	22109783	Repressed	0.0114504	0.0159531
chr2R	16409862	16439019	chr2R	16179985	16200029	Promoted	0.0168467	0.0159762
chr3L	9243188	9270013	chr3L	6625226	6658851	Repressed	-0.00554443	-0.00550865
chr2L	23073022	23108232	chr2L	23073022	23108232	Repressed	-0.00422669	0.000574274
chr3R	16980424	17128627	chr3R	16887885	17009561	Promoted	0.0239554	0.0209712
chr2R	3691317	3720163	chr2R	3691317	3720163	Repressed	0.0208207	0.0199516
chr3R	15209176	15236627	chr3R	14849276	14882763	Promoted	0.00881847	0.00781838
chr2L	17006884	17035666	chr2L	15870456	15929227	Repressed	-0.00445882	-0.00375463
chr2L	13020844	13049599	chr2L	13020844	13049599	Repressed	-0.0166401	-0.0217455
chr3L	25199743	25259760	chr3L	24210236	24269967	Repressed	0.0290683	0.0289553
chr3L	9934767	9963157	chr3L	9897197	9934766	Repressed	0.0059147	0.00662394
chr3L	21029489	21060014	chr3L	21001562	21029488	Promoted	0.0526894	0.035498
chr3R	20760807	20785640	chr3R	20732205	20760806	Promoted	0.0208593	0.0137945
chr2L	7259782	7287866	chr2L	7259782	7287866	Repressed	-0.000975929	-0.00253422
chr3L	15361485	15450069	chr3L	15270235	15299271	Repressed	0.00289924	0.00336515
chr2L	18389380	18418157	chr2L	18272053	18362818	Repressed	-0.0118508	-0.00837449
chr3R	3779942	3810475	chr3R	3718802	3779941	Repressed	0.000915688	0.00175244
chr2R	4980532	5099450	chr2R	4889914	4919482	Repressed	0.00915751	0.0122559
chr2R	8909403	8938244	chr2R	8459679	8488674	Promoted	-0.0105176	-0.00878102
chr2R	6660578	6748811	chr2R	6627963	6660577	Promoted	0.0414814	0.0293179
chr3L	3867739	3899277	chr3L	3419789	3479365	Promoted	0.0109056	0.00504883
chrX	4112219	4138474	chrX	3835712	3868355	Promoted	0.0165247	0.0103033
chr3L	1411625	1438719	chr3L	1318367	1380213	Promoted	-0.00342943	-0.0120788
chr3L	4101195	4139997	chr3L	3716815	3749667	Promoted	0.019241	0.013334
chr2L	22920320	22950069	chr2L	22084878	22227583	Repressed	0.0471221	0.0451891
chr2R	22199755	22263646	chr2R	22141234	22199754	Promoted	-0.00838775	-0.00848554
chr2L	6509253	6568707	chr2L	6509253	6537173	Promoted	0.0153723	0.00657281
chr2L	23073022	23108232	chr2L	22227584	22260377	Repressed	0.0118318	0.0103923
chr3L	1507599	1528933	chr3L	1411625	1438719	Promoted	0.0144705	0.00853206
chr2R	20159927	20190772	chr2R	20007408	20078065	Repressed	0.00897301	0.00428416
chr2L	23399479	23459821	chr2L	23399479	23430192	Repressed	0.0202587	0.0276876
chr2R	15603210	15659732	chr2R	15574171	15630429	Promoted	-0.0168652	-0.017995
chr3L	4471376	4501703	chr3L	4101195	4139997	Promoted	0.0124522	0.00688981
chr2R	3691317	3720163	chr2R	3537964	3597422	Repressed	0.00595602	0.00528855
chr3R	14912084	14968859	chr3R	14912084	14968859	Repressed	-0.000147412	0.00571359
chr2R	3033383	3212521	chr2R	3033383	3120416	Repressed	-0.00772847	-0.00245839
chr3R	24930532	24963036	chr3R	24626399	24688730	Promoted	0.0114748	0.00702554
chr2R	869849	899976	chr2R	599988	661567	Repressed	-0.0227771	-0.0347754
chrX	4858481	4899799	chrX	4713609	4739301	Repressed	-0.00271583	-0.00460758
chr2L	13193395	13231196	chr2L	13172300	13193394	Promoted	0.0271087	0.0132479
chrX	22591766	22619974	chrX	21632889	21686878	Repressed	0.0655846	0.0595214
chr2R	8128832	8159681	chr2R	8067468	8098809	Promoted	0.0374076	0.0294279
chr4	1111455	1199371	chr4	841548	901253	Repressed	0.0376097	0.0243203
chr2L	17100972	17129289	chr2L	15961473	15989040	Repressed	-0.00941032	-0.00420819
chr3R	8671496	8698481	chr3R	8639562	8698481	Promoted	0.00514452	-0.0012776
chr2R	11821685	11908271	chr2R	11577164	11639203	Promoted	0.0235263	0.0133409
chr4	507971	569575	chr4	420902	507970	Repressed	0.0534236	0.0311909
chrX	10233021	10261567	chrX	10140066	10167540	Repressed	0.0132416	0.0104927
chr3R	18385441	18419472	chr3R	18360732	18419472	Promoted	0.0326521	0.0201682
chrX	14335882	14401652	chrX	14290309	14307844	Repressed	0.0592605	0.0577729
chr2L	10229698	10257622	chr2L	10021690	10051467	Promoted	0.0400967	0.0292458
chr3L	10232230	10291160	chr3L	9845517	9869408	Promoted	0.0200931	0.0119277
chr3L	26340560	26371289	chr3L	24210236	24239731	Repressed	0.0321011	0.0323276
chr3L	3000997	3054464	chr3L	2703313	2784378	Promoted	-0.0114582	-0.0116208
chr3L	26490022	26550166	chr3L	26457226	26524441	Repressed	-0.00572098	-0.00037983
chr3L	27154573	27179580	chr3L	23222590	23250353	Repressed	0.0357813	0.0324169
chr2R	3480321	3537963	chr2R	3391503	3420992	Repressed	-0.0105223	-0.00461977
chr2R	5008943	5099450	chr2R	4980532	5099450	Repressed	0.0118043	0.00821569
chr3R	13652010	13769813	chr3R	13652010	13678633	Promoted	0.0204075	0.0176583
chrX	17009902	17071786	chrX	17009902	17039520	Repressed	0.000837642	0.000738647
chr2L	22888456	22950069	chr2L	22260378	22319086	Repressed	0.0210587	0.0236045
chr3R	20578836	20606818	chr3R	20068760	20099643	Promoted	0.00530759	0.00572872
chr2R	5158471	5220004	chr2R	4440634	4470667	Repressed	0.00245727	0.00454967
chr3R	15328682	15358927	chr3R	15299121	15328681	Promoted	0.0172335	0.0136148
chr2R	4019994	4051940	chr2R	3989007	4019993	Repressed	0.0160188	0.0196508
chr3R	18089811	18120405	chr3R	18059189	18089810	Repressed	-0.00384386	-0.00354991
chr3R	11128173	11160025	chr3R	11009551	11070513	Repressed	0.00169486	0.000586272
chr2R	18931138	18959561	chr2R	18931138	18959561	Repressed	-0.00967887	-0.00552775
chr4	1141078	1170895	chr4	720142	749425	Repressed	0.0227764	0.0185518
chr4	841548	901253	chr4	541384	720141	Repressed	0.0376425	0.0251838
chr3L	25862698	25919261	chr3L	25591827	25707930	Repressed	0.00270475	0.000848313
chr2L	17006884	17035666	chr2L	16081347	16112212	Repressed	-0.0111108	-0.00982953
chr3L	1469908	1507598	chr3L	1347695	1380213	Promoted	0.00910256	-0.0034031
chr3R	31799529	31830757	chr3R	31590919	31620085	Promoted	0.0177161	0.0151106
chr2R	9089439	9177743	chr2R	9060218	9151456	Promoted	0.03384	0.0268642
chr3R	17460165	17490155	chr3R	17063422	17091835	Promoted	0.00756709	0.00596777
chr2R	12329639	12479432	chr2R	12128789	12418879	Promoted	0.0160253	0.0139154
chr2R	8968249	8998963	chr2R	8762137	8786879	Promoted	-0.0116526	-0.0157736
chr3L	2578871	2612452	chr3L	2519925	2550587	Promoted	0.0144857	-0.000834648
chrX	6660444	6719558	chrX	6627678	6687204	Promoted	0.0329886	0.0251796
chr2L	23283767	23309692	chr2L	23283767	23309692	Repressed	-0.00942134	0.00163441
chr2L	16741262	16769753	chr2L	16713087	16741261	Promoted	0.0296586	0.0237001
chr3L	3028635	3087915	chr3L	3000997	3054464	Promoted	0.0165877	0.0124959
chrX	7772261	7794109	chrX	7110669	7137357	Repressed	0.00452801	0.00344284
chr3L	8556629	8611912	chr3L	8522335	8611912	Promoted	0.0055781	0.000994218
chrX	5161407	5189046	chrX	5009499	5038860	Repressed	-0.00273293	-0.003061
chr2R	11577164	11671888	chr2R	11520170	11577163	Promoted	0.0216397	0.0130793
chr3L	26490022	26524441	chr3L	26190017	26219971	Repressed	-0.00618236	0.00171355
chr3L	24269968	24300740	chr3L	23429726	23458506	Repressed	-0.0144653	-0.0115973
chrX	18451555	18478653	chrX	18451555	18478653	Repressed	0.00566504	0.00221034
chr3L	1620158	1650580	chr3L	630226	670484	Promoted	-0.0122102	-0.0381098
chr2R	5400478	5434280	chr2R	4529697	4557763	Repressed	0.0328466	0.021344
chr2R	3629323	3659823	chr2R	3059605	3120416	Repressed	-0.00625888	-0.00267326
chr2L	23283767	23309692	chr2L	22289903	22319086	Repressed	0.0161294	0.0242966
chr3R	2824131	2850316	chr3R	2580289	2702215	Repressed	0.0897321	0.0809143
chr3L	272447	390239	chr3L	272447	357802	Promoted	0.0222403	0.0157698
chr3L	27420409	27452734	chr3L	22980570	23009923	Repressed	0.0447906	0.0397319
chr3R	11128173	11160025	chr3R	10951757	10979470	Repressed	-0.0168806	-0.0148763
chr2R	9781128	9805823	chr2R	9540042	9573168	Promoted	0.0249001	0.0148038
chr3L	26280434	26429697	chr3L	25651879	25799986	Repressed	0.0184426	0.020577
chr2L	6450212	6477088	chr2L	6423328	6450211	Promoted	0.0381847	0.0317587
chrX	8308242	8339773	chrX	7772261	7794109	Repressed	-0.00223917	-0.00489437
chr2L	23283767	23309692	chr2L	22084878	22109783	Repressed	0.0198142	0.0290745
chrX	15154975	15176813	chrX	15154975	15176813	Repressed	-0.00601119	-0.00158367
chr3L	2368899	2430555	chr3L	1600621	1650580	Promoted	-0.00599819	-0.0148783
chr3R	8999744	9058102	chr3R	8758196	8879689	Promoted	0.0355849	0.0238363
chr2R	7950149	8038301	chr2R	7919529	7979373	Promoted	0.0143875	0.0120799
chrX	20905530	21000236	chrX	20791960	20821512	Repressed	0.00411601	0.0018115
chrX	3596276	3663749	chrX	3507291	3544300	Repressed	0.00846716	0.00689086
chr2L	30236	59413	chr2L	30236	59413	Repressed	0.0141398	0.0125828
chr3R	15209176	15236627	chr3R	14999869	15064438	Promoted	0.00361016	0.00256753
chr3R	24119825	24151535	chr3R	24034243	24064136	Promoted	0.013479	0.00736202
chr3R	13652010	13678633	chr3R	13593454	13620756	Promoted	0.0149204	0.0147627
chrX	12536939	12577455	chrX	12149226	12178101	Repressed	0.00250452	-0.00145892
chrX	11220857	11311497	chrX	11163294	11183861	Repressed	0.000296293	-0.00232477
chr2L	15600922	15664014	chr2L	15356333	15389113	Repressed	-0.00940483	-0.00850682
chr2R	18746712	18779108	chr2R	18721086	18746711	Promoted	0.00643024	0.0029403
chr3R	13889345	13948321	chr3R	13652010	13678633	Promoted	0.0141208	0.0119949
chr3L	26340560	26371289	chr3L	25829600	25862697	Repressed	-0.00180249	0.00133561
chr2L	16471000	16498572	chr2L	16290250	16316398	Promoted	0.0345503	0.0224314
chr2R	18452553	18509295	chr2R	18120017	18181702	Promoted	0.0468678	0.0348817
chrX	8040317	8069807	chrX	8010675	8040316	Promoted	0.0516822	0.0396862
chr2R	23190780	23281874	chr2R	22861011	22890191	Promoted	-0.00479524	-0.0070782
chr3L	599672	670484	chr3L	301691	390239	Promoted	0.0262737	-0.00167556
chr2R	4557764	4650518	chr2R	4440634	4620098	Repressed	0.0235634	0.0221304
chr3L	11494097	11521299	chr3L	11461059	11494096	Repressed	0.019173	0.017611
chr3R	16021474	16049589	chr3R	15983437	16021473	Promoted	0.0444109	0.0226737
chrX	2727572	2760882	chrX	2160276	2188990	Promoted	0.0172109	0.0111775
chr2L	15321690	15484158	chr2L	15300369	15389113	Repressed	-0.00563761	-0.00558502
chr3R	3001280	3028065	chr3R	3001280	3028065	Repressed	-0.0377786	-0.032514
chr3L	23009924	23039978	chr3L	22625618	22650200	Repressed	0.0126836	0.0157425
chrX	16290550	16321925	chrX	16078503	16111131	Promoted	0.030362	0.0216604
chrX	9444178	9508022	chrX	9332257	9358277	Repressed	0.0110924	0.00249393
chr3L	20611014	20641329	chr3L	20542672	20576682	Repressed	-0.00486378	0.00017646
chr2R	2699604	2758875	chr2R	2069686	2098936	Repressed	0.00360105	0.00482162
chr3L	25977990	26013878	chr3L	25199743	25259760	Repressed	0.00566965	0.00741197
chr2L	21574755	21630403	chr2L	21574755	21630403	Repressed	0.0675688	0.0714065
chr3R	3838756	3865206	chr3R	3838756	3865206	Repressed	-0.00587389	-0.0056543
chr2L	1141271	1170367	chr2L	776416	806002	Promoted	-0.0364676	-0.0465784
chr2R	13857403	13889434	chr2R	13348416	13385736	Promoted	-0.00747899	-0.00816421
chr3L	15565376	15601500	chr3L	13139969	13172994	Promoted	0.0139854	0.00444088
chr3R	931804	959763	chr3R	692544	718358	Repressed	0.0147401	0.0185021
chr2R	2340275	2367843	chr2R	1981384	2010513	Repressed	-0.050055	-0.0469043
chr3R	21209254	21269925	chr3R	21180295	21209253	Promoted	0.0383325	0.0240638
chrX	5730781	5759929	chrX	3835712	3868355	Promoted	0.0255595	0.0124667
chr3R	8008367	8040036	chr3R	7949940	8008366	Promoted	0.0189163	0.0160539
chr3L	1079160	1137038	chr3L	630226	691817	Promoted	-0.00848589	-0.02307
chr2L	17850849	17969236	chr2L	17850849	17938960	Repressed	-0.0111288	-0.00765842
chr3R	24391000	24505785	chr3R	24268928	24360217	Promoted	0.00452614	0.00236538
chr3L	1620158	1650580	chr3L	1347695	1380213	Promoted	-0.00726175	-0.0210227
chr2R	13138273	13171349	chr2R	12990011	13017796	Promoted	0.0299643	0.0239093
chr2L	17938961	17969236	chr2L	17639265	17670276	Repressed	-0.0133991	-0.0102951
chr2R	22861011	22919667	chr2R	22769242	22827547	Promoted	-0.00333494	-0.00612239
chr3R	29193488	29218182	chr3R	28680317	28708239	Promoted	0.00971036	0.00205312
chr3R	11580003	11609988	chr3R	11520144	11580002	Promoted	0.0152216	0.00826848
chr3R	20816113	20849935	chr3R	20641129	20670799	Promoted	0.0247167	0.0184761
chr2L	15510608	15546274	chr2L	15453727	15484158	Repressed	-0.0138679	-0.0144862
chr2R	19408430	19470028	chr2R	19379364	19408429	Promoted	0.038604	0.0305503
chr3L	7692058	7709798	chr3L	7557442	7589348	Repressed	0.00550606	0.0058786
chr2R	21596630	21663087	chr2R	21541317	21568263	Promoted	0.00427907	0.00147897
chr3L	25651879	25680447	chr3L	24724926	24748989	Repressed	0.025024	0.0279631
chr2R	11282301	11368413	chr2R	11249407	11310029	Promoted	0.00926604	0.00680379
chr3L	15536882	15565375	chr3L	15361485	15391437	Promoted	0.0257404	0.0152484
chr3L	21420773	21483993	chr3L	21269627	21302405	Promoted	0.0144131	0.00816181
chr2R	5910499	5933934	chr2R	4889914	4919482	Repressed	-0.00725822	-0.00439639
chr3L	3808024	3836566	chr3L	3781719	3808023	Promoted	0.00731556	0.000347239
chr3R	8758196	8820293	chr3R	8639562	8727665	Promoted	0.0126158	0.00605198
chrX	22619975	22650740	chrX	19948979	19980878	Repressed	0.0870744	0.0789136
chr3L	3121108	3178804	chr3L	2519925	2550587	Promoted	0.00180988	-0.00602598
chr2R	21681260	21717117	chr2R	21541317	21568263	Promoted	0.0121698	0.0104928
chr2L	22465789	22590372	chr2L	22198393	22319086	Repressed	0.047671	0.0492852
chr3L	4101195	4172091	chr3L	4077969	4139997	Promoted	0.0226627	0.0153481
chr2L	6930852	6959411	chr2L	6782933	6809604	Promoted	0.024928	0.020297
chr2L	18688211	18720876	chr2L	18660153	18688210	Promoted	0.001268	-0.00475704
chr2R	24358918	24392804	chr2R	24057167	24089519	Promoted	0.0262509	0.0172166
chr3L	2297397	2341228	chr3L	1940755	1974427	Promoted	-0.0304035	-0.0305526
chr2L	9928498	9957354	chr2L	9747412	9783085	Promoted	0.0135164	0.0082576
chr3R	29096410	29161026	chr3R	28680317	28708239	Promoted	-0.00740272	-0.012061
chr3L	3302011	3359899	chr3L	777747	810868	Promoted	-7.23917e-06	-0.00803038
chr3L	26099584	26130102	chr3L	25531494	25559570	Repressed	-0.0370474	-0.0392707
chr3L	15270235	15299271	chr3L	15179756	15210058	Repressed	0.00271542	0.00291058
chr2R	13949803	13985381	chr2R	13683727	13778159	Promoted	0.0186267	0.0080446
chr2R	15331990	15389765	chr2R	15300781	15359164	Promoted	0.0362743	0.0246597
chr3L	2466125	2490658	chr3L	2399122	2430555	Promoted	0.0547241	0.0334524
chr3R	596269	869551	chr3R	540681	718358	Repressed	0.0148018	0.0210587
chr2R	23370195	23397818	chr2R	23344310	23370194	Promoted	-0.00931278	-0.0115442
chrX	12418102	12511741	chrX	12360585	12480750	Repressed	0.00584292	0.00265652
chr3L	10347004	10384403	chr3L	630226	670484	Repressed	0.0144422	-0.0123842
chr2R	15927609	15960045	chr2R	15687357	15716981	Promoted	0.00140802	0.000611663
chrX	1856842	1895560	chrX	1319827	1350285	Promoted	0.0244578	0.0177806
chr2R	21541317	21568263	chr2R	21479401	21508472	Promoted	0.00999921	0.0050552
chr3L	3240078	3272177	chr3L	180837	203634	Promoted	0.0301559	0.0211137
chr2R	21717118	21749057	chr2R	21663088	21681259	Repressed	0.00991683	0.00815194
chr4	720142	749425	chr4	1	61593	Repressed	-0.0123571	-0.0114389
chr2L	16020205	16052231	chr2L	15600922	15628986	Repressed	-0.00645347	-0.00387021
chr3L	24724926	24748989	chr3L	24269968	24329377	Repressed	0.021782	0.0264155
chr2R	23039700	23130453	chr2R	22861011	22919667	Promoted	-0.00248617	-0.00414737
chr2L	23130136	23190966	chr2L	22920320	23008694	Repressed	0.0318806	0.0328667
chr2R	9573169	9625224	chr2R	9511679	9599781	Promoted	0.0182918	0.00761147
chr2L	2881511	2910992	chr2L	2851005	2881510	Promoted	0.0279444	0.018676
chr3L	3121108	3178804	chr3L	3000997	3054464	Promoted	-0.000790736	-0.00554356
chr3R	2907653	2940075	chr3R	2643145	2666356	Repressed	-0.0191834	-0.0192029
chrX	14099499	14188195	chrX	14070729	14131775	Repressed	0.0344789	0.0303473
chr2L	22289903	22350197	chr2L	21360737	21390079	Repressed	0.029794	0.0336777
chr2R	14008086	14038479	chr2R	13949803	13985381	Promoted	0.0500511	0.0342846
chr3L	27838444	27901806	chr3L	27236366	27329542	Repressed	0.0160711	0.0151872
chr2R	12441782	12479432	chr2R	12441782	12479432	Promoted	0.00741286	-0.000370926
chr3L	3121108	3156034	chr3L	1770854	1800094	Promoted	-0.0189634	-0.0260789
chr3R	31979548	32010306	chr3R	31590919	31620085	Promoted	0.0676106	0.0544918
chr2R	4889914	4919482	chr2R	4440634	4470667	Repressed	0.00516119	0.0104392
chr2R	8128832	8159681	chr2R	8007572	8038301	Promoted	0.0226191	0.0151726
chr3R	16347332	16412025	chr3R	16227813	16284511	Promoted	0.0513824	0.0370798
chr2L	6930852	6986619	chr2L	6930852	6959411	Promoted	0.0161031	0.011867
chr2L	1141271	1170367	chr2L	1074935	1170367	Promoted	-0.0300785	-0.042201
chr2R	8909403	8938244	chr2R	8732511	8786879	Promoted	-0.00932814	-0.010331
chr3L	13109117	13259288	chr3L	13052818	13139968	Repressed	-0.00902468	-0.00897668
chrX	17339594	17430470	chrX	17307951	17339593	Repressed	0.00918437	0.00508722
chr2R	3569214	3597422	chr2R	2820238	2850536	Repressed	-0.00158144	-6.45165e-05
chr3R	31636732	31743285	chr3R	31558722	31636731	Promoted	0.00728039	0.0053706
chrX	20217184	20254114	chrX	20155880	20186411	Repressed	0.0267043	0.0203097
chr3L	10856603	10889615	chr3L	10831137	10856602	Promoted	0.0208999	0.0121721
chr3L	8282669	8368754	chr3L	8251278	8368754	Promoted	0.0129073	0.00762488
chr3R	13052151	13110883	chr3R	13052151	13081293	Promoted	-0.00214035	-0.00156489
chr3L	26280434	26371289	chr3L	25889721	25919261	Repressed	0.0123173	0.00442212
chr3R	10584021	10622853	chr3R	10321451	10376944	Promoted	0.0163898	0.0163903
chr3L	25952170	26013878	chr3L	25531494	25559570	Repressed	-0.00901887	-0.00561885
chr2L	7047429	7076036	chr2L	7019559	7047428	Promoted	0.0345465	0.0266657
chr3R	1195859	1259389	chr3R	1140439	1229940	Repressed	-0.0172351	-0.0119431
chrX	14518733	14557672	chrX	14490547	14518732	Repressed	-0.00910026	-0.0102647
chr2L	16169706	16232518	chr2L	16169706	16232518	Repressed	-0.001724	-0.000293498
chrX	2578440	2608342	chrX	2072102	2102457	Promoted	0.0399822	0.0294767
chr2L	1290827	1379534	chr2L	1141271	1170367	Promoted	-0.0294491	-0.0364328
chrX	21448903	21508125	chrX	21391173	21420578	Repressed	0.0085097	0.00312193
chr2L	565329	601089	chr2L	477717	510257	Promoted	0.0169225	0.00183335
chr2R	22173201	22199754	chr2R	21929809	21962224	Promoted	0.00106925	0.00169664
chr3L	24959597	25024951	chr3L	24910496	25024951	Repressed	-0.00585897	-0.00344161
chr2L	13831338	13856801	chr2L	13802698	13831337	Promoted	0.0117136	0.00138941
chr2L	10169730	10229697	chr2L	9894236	9957354	Promoted	0.0316176	0.0246627
chrX	10140066	10167540	chrX	10050663	10084851	Repressed	0.0193953	0.0158194
chr3R	31350828	31380554	chr3R	31201410	31229518	Promoted	0.000177652	-0.00553315
chr3L	203635	238499	chr3L	203635	238499	Repressed	0.0762515	0.0678439
chrX	9476984	9540079	chrX	9444178	9476983	Repressed	0.00134834	-0.00543322
chrX	14131776	14188195	chrX	14006762	14041075	Repressed	0.0612602	0.0549199
chrX	22500269	22527924	chrX	21448903	21479918	Repressed	0.00613424	0.000706639
chr2R	6360245	6392037	chr2R	6240077	6266944	Repressed	0.00462328	0.00212686
chr2R	5880399	5933934	chr2R	5520819	5549478	Repressed	0.0276476	0.0208063
chr3R	27388989	27510050	chr3R	27241358	27298415	Promoted	0.00164558	-0.00326657
chr3L	23670914	23759033	chr3L	23222590	23338618	Repressed	0.0191477	0.0152834
chr2L	22621887	22709933	chr2L	22621887	22677738	Repressed	-0.0129452	-0.0075694
chr3R	29581574	29640488	chr3R	29218183	29251897	Promoted	-0.0122934	-0.0144938
chr4	240053	299813	chr4	1	29820	Repressed	-0.0121806	-0.0106281
chr3L	9845517	9869408	chr3L	9773989	9809126	Promoted	0.0206219	0.0127777
chr2R	12152608	12180623	chr2R	12128789	12152607	Promoted	0.0356568	0.0283804
chr3R	18212620	18271293	chr3R	17908894	17938072	Promoted	0.00474594	0.000582272
chrX	18451555	18478653	chrX	18328427	18357253	Repressed	0.00614137	0.0021519
chr3L	27119629	27154572	chr3L	23067958	23097624	Repressed	0.0636686	0.0605282
chr3L	3448702	3479365	chr3L	3240078	3272177	Promoted	0.0299723	0.0237712
chr3R	14345609	14371210	chr3R	14308815	14345608	Promoted	0.0250806	0.0180929
chr3L	23670914	23759033	chr3L	23067958	23097624	Repressed	0.0516286	0.0454163
chr3L	26099584	26249245	chr3L	25740530	25799986	Repressed	0.0037028	0.00348227
chr3L	26457226	26490021	chr3L	26340560	26371289	Repressed	-0.00323546	0.000874564
chr2R	4376323	4470667	chr2R	4349417	4440633	Repressed	0.0209851	0.0239704
chr3L	25651879	25680447	chr3L	25320070	25349648	Repressed	-0.00880183	-0.00723355
chr3R	1289534	1349732	chr3R	1259390	1321491	Repressed	0.0558743	0.0543031
chrX	12121078	12149225	chrX	12030680	12060836	Repressed	0.00230441	-0.000757175
chr3L	1020972	1052359	chr3L	751215	777746	Promoted	0.00424536	-0.00422066
chr2R	571607	717633	chr2R	28469	120263	Repressed	-0.042338	-0.0715145
chr3R	12996929	13019969	chr3R	12774027	12842028	Promoted	0.018332	0.0106397
chr2R	3091772	3212521	chr2R	2489051	2609791	Repressed	-0.00355392	0.00112221
chr3R	25020366	25047014	chr3R	24844805	24874010	Promoted	0.019763	0.0230581
chrX	18184970	18209914	chrX	17998660	18030040	Repressed	0.00616874	0.00494581
chr2L	1141271	1170367	chr2L	896523	959633	Promoted	-0.034629	-0.0434576
chr2R	21807657	21900004	chr2R	21780352	21840778	Repressed	-0.00365138	-0.00364276
chr2L	1074935	1110147	chr2L	93869	118290	Promoted	0.0417198	0.0267316
chr2L	10196717	10257622	chr2L	10077589	10140464	Promoted	0.0339626	0.0231933
chr2R	7799671	7833738	chr2R	5158471	5191345	Promoted	0.0122802	0.00851981
chrX	12750549	12844253	chrX	12750549	12810763	Repressed	0.0216996	0.0140596
chr3R	30088213	30118955	chr3R	29996052	30026802	Promoted	0.0227468	0.0127504
chrX	9179249	9208623	chrX	9148201	9179248	Repressed	0.031406	0.0227397
chr3R	5217902	5282943	chr3R	4979977	5040186	Promoted	0.0241637	0.0139808
chr3L	3630409	3657418	chr3L	3028635	3054464	Promoted	-0.00412792	-0.00470843
chr3L	24724926	24779842	chr3L	23222590	23250353	Repressed	0.0256218	0.0271194
chrX	21747566	21808903	chrX	21716403	21779195	Repressed	0.0165357	0.0132171
chrX	20669855	20700093	chrX	20610094	20637284	Repressed	0.00592902	0.00172734
chr2L	14641957	14733874	chr2L	14641957	14733874	Repressed	0.0111836	0.012899
chr2L	18389380	18418157	chr2L	18211338	18240650	Repressed	-0.0103022	-0.00671734
chr3L	5307517	5340765	chr3L	5279148	5307516	Repressed	-0.00234341	0.000122388
chr3L	2940399	2971671	chr3L	2784379	2824222	Promoted	0.040615	0.0351491
chr2R	22048866	22110516	chr2R	21995657	22048865	Promoted	-0.00255828	-0.00317345
chr3R	27241358	27341540	chr3R	27177936	27298415	Promoted	0.0022031	-0.00344053
chr2L	18030467	18061272	chr2L	17998990	18030466	Repressed	-0.00459757	-0.00477649
chrX	389848	420877	chrX	178236	199672	Repressed	0.00977771	0.00713396
chr2R	24425243	24448796	chr2R	24392805	24425242	Promoted	-0.00872145	-0.01305
chr3L	23523076	23549300	chr3L	22829614	22859458	Promoted	0.0180359	0.0129572
chr2R	16350091	16380061	chr2R	11100315	11129614	Repressed	0.00394708	-0.00332628
chr2L	16140591	16169705	chr2L	15989041	16020204	Repressed	0.0400069	0.0269636
chr2L	22920320	22979431	chr2L	22500143	22590372	Repressed	0.0470367	0.0517133
chr3R	28498536	28529920	chr3R	27898715	27931752	Promoted	-0.0103605	-0.0111877
chr2L	17607815	17639264	chr2L	17309536	17339752	Repressed	-0.00617807	-0.00314723
chr3R	20641129	20670799	chr3R	19890990	19919749	Promoted	0.0111563	0.00702851
chrX	2042670	2072101	chrX	1416889	1439488	Promoted	0.0247471	0.0152327
chr2R	4889914	4919482	chr2R	4740282	4770240	Repressed	0.0161827	0.0212312
chr2L	11431463	11490226	chr2L	11101436	11130297	Promoted	-0.00444117	-0.00245261
chr3L	19800554	19830792	chr3L	19771337	19800553	Promoted	0.0461388	0.036501
chr3L	23369314	23429725	chr3L	23338619	23429725	Repressed	-0.0227456	-0.0168247
chr2R	3691317	3720163	chr2R	3149422	3177814	Repressed	0.00607934	0.00921582
chr2R	21030502	21061087	chr2R	18839772	18870337	Promoted	0.0121029	0.00773397
chr3R	31709376	31743285	chr3R	31470869	31528957	Promoted	0.0014292	-0.000327997
chr3R	8999744	9031735	chr3R	8671496	8698481	Promoted	0.0106284	0.00156385
chr3R	8099445	8158111	chr3R	7949940	8040036	Promoted	0.0316419	0.0207706
chr3L	4316783	4348994	chr3L	4291510	4316782	Promoted	0.0131741	0.00891823
chr3R	8612544	8671495	chr3R	8285824	8362864	Promoted	0.0213534	0.0161469
chr2L	15058469	15116541	chr2L	15058469	15116541	Repressed	0.00235275	0.00186948
chr3L	21420773	21450244	chr3L	21210187	21240248	Promoted	-0.0136253	-0.01733
chr3R	28648033	28680316	chr3R	28648033	28680316	Repressed	-0.000610561	-9.2205e-05
chr2R	22048866	22141233	chr2R	21929809	21962224	Promoted	0.00256129	0.00294813
chr3L	26340560	26371289	chr3L	25952170	26013878	Repressed	-0.00631887	-0.00121713
chr2R	5277883	5340154	chr2R	4557764	4650518	Repressed	0.0291593	0.0279954
chr3R	18002129	18029865	chr3R	17968192	18029865	Repressed	0.00572304	0.00610239
chr2L	982304	1020101	chr2L	982304	1020101	Repressed	0.00306309	0.00202231
chr3L	25168637	25199742	chr3L	24959597	24990733	Repressed	0.0290672	0.0268871
chr3L	26340560	26371289	chr3L	24724926	24748989	Repressed	0.0239328	0.0286118
chr2L	5728971	5791996	chr2L	5520239	5550943	Promoted	0.0218242	0.0189361
chrX	4199764	4229958	chrX	2072102	2102457	Promoted	0.0273443	0.0190194
chr2R	3480321	3511176	chr2R	2549272	2582314	Repressed	-0.00446552	0.00106353
chr2R	15115198	15149268	chr2R	15029451	15060242	Promoted	0.0122265	0.00886126
chr2R	6000009	6028904	chr2R	5821088	5851199	Promoted	0.0294209	0.0199088
chr2R	5400478	5434280	chr2R	4589787	4620098	Repressed	0.0521251	0.0437561
chr2L	16081347	16112212	chr2L	15628987	15664014	Repressed	-0.00809181	-0.00736791
chr2R	16863905	16893554	chr2R	16863905	16893554	Promoted	-0.00339888	-0.0066471
chr2R	17942302	17971965	chr2R	14937381	14969153	Promoted	0.00419997	0.000672799
chr3R	24569387	24605189	chr3R	24505786	24539959	Promoted	0.0290604	0.0222227
chr2R	1320893	1377671	chr2R	1203259	1229459	Repressed	0.042246	0.0482225
chr2L	17876855	17909116	chr2L	17670277	17700779	Repressed	-0.0132447	-0.00973771
chr3R	29193488	29251897	chr3R	28924816	29029245	Promoted	-0.00382949	-0.00742411
chr3L	26249246	26310321	chr3L	26068844	26099583	Repressed	-0.031609	-0.0311219
chr3L	25740530	25799986	chr3L	24724926	24779842	Repressed	0.01942	0.0216981
chr2L	18272053	18362818	chr2L	18272053	18329358	Repressed	-0.0153581	-0.0135862
chr2L	15810752	15870455	chr2L	15600922	15664014	Repressed	-0.00473672	-0.0031863
chr3R	11047191	11070513	chr3R	10861010	10889793	Promoted	0.038391	0.0302778
chrX	18451555	18478653	chrX	18184970	18241245	Repressed	0.00769557	0.0046274
chr3R	4894464	4920480	chr3R	4800562	4824541	Repressed	0.0210107	0.0136604
chr3R	12842029	12900029	chr3R	12690499	12720292	Promoted	0.019036	0.0150114
chr3L	1940755	1974427	chr3L	1620158	1650580	Promoted	-0.0371618	-0.0461366
chr3L	238500	301690	chr3L	180837	238499	Promoted	0.0411546	0.0342443
chr3L	16771014	16829863	chr3L	16771014	16805269	Promoted	0.0113029	0.000797251
chr2R	15029451	15149268	chr2R	14847199	14879673	Promoted	0.0185403	0.0121967
chr3L	25113128	25140641	chr3L	23849787	23879805	Repressed	-0.00016127	0.00372348
chr3L	19590296	19624801	chr3L	19289990	19319652	Promoted	0.0154899	0.0163151
chr2L	1379535	1409565	chr2L	1379535	1409565	Repressed	-0.0349979	-0.0318055
chr3L	27268959	27301232	chr3L	23670914	23759033	Repressed	0.0252259	0.0203718
chr2L	6721854	6747014	chr2L	6689344	6721853	Promoted	0.0126749	0.008924
chr3L	16108430	16169080	chr3L	16081177	16108429	Promoted	0.0298057	0.0238692
chr2R	16770813	16800550	chr2R	16558917	16589338	Promoted	0.0282264	0.0181543
chr2R	7889617	7979373	chr2R	7736091	7833738	Promoted	0.0222263	0.0150996
chr2L	12907462	12930551	chr2L	12754966	12782915	Repressed	-0.00739845	-0.000263117
chr3R	21570324	21598164	chr3R	21355809	21384604	Promoted	0.0322126	0.0258782
chr2L	2770855	2790041	chr2L	1983303	2006728	Repressed	0.0616572	0.0487705
chr2L	22559315	22590372	chr2L	22084878	22198392	Repressed	0.065665	0.0656132
chr3L	23700685	23727695	chr3L	22951080	23009923	Repressed	0.0351764	0.0320511
chr3L	5037876	5071810	chr3L	4683629	4718756	Repressed	-0.00605691	-0.000499777
chr2L	23073022	23108232	chr2L	22169997	22198392	Repressed	0.011941	0.0163485
chr2L	23130136	23190966	chr2L	23073022	23108232	Repressed	0.0153652	0.017138
chr3L	10078968	10161641	chr3L	10050051	10110056	Repressed	0.00546431	-0.000967511
chr3R	10766186	10801138	chr3R	10649552	10680192	Promoted	0.0144556	0.0165435
chr3L	21690566	21752788	chr3L	21514537	21571971	Promoted	0.0205934	0.0127767
chr2L	12390192	12418733	chr2L	12026339	12085557	Promoted	0.0368299	0.0272508
chr3L	25977990	26013878	chr3L	25591827	25624189	Repressed	0.00771182	0.0131734
chr3R	10050225	10102732	chr3R	9689218	9784494	Promoted	0.0417676	0.0315565
chr2L	10021690	10051467	chr2L	9747412	9783085	Promoted	-0.00749368	-0.00761562
chr3R	19826008	19919749	chr3R	19773799	19800386	Promoted	0.0189051	0.0133357
chrX	22650741	22683117	chrX	21632889	21660115	Repressed	0.121215	0.109272
chr3L	24058962	24089447	chr3L	23161662	23188683	Repressed	0.00931676	0.0123146
chr2L	19618279	19648925	chr2L	14819590	14850649	Repressed	-0.00930499	-0.00671445
chr2L	15600922	15664014	chr2L	15510608	15571519	Repressed	-0.00735087	-0.00669717
chr2L	9506457	9541289	chr2L	9506457	9541289	Repressed	0.0198988	0.0118211
chr2R	2489051	2609791	chr2R	2219963	2306639	Repressed	-0.000615229	0.00527426
chr3R	6120434	6152681	chr3R	6000414	6028745	Repressed	0.00994511	0.0032466
chr3R	20816113	20849935	chr3R	20578836	20606818	Promoted	0.0331113	0.0255226
chr2R	11969145	12001534	chr2R	11699181	11730862	Promoted	0.0234633	0.016518
chr3L	5129750	5160045	chr3L	4776669	4801217	Promoted	-0.0266012	-0.0238317
chr3L	8999181	9059882	chr3L	8941635	8999180	Promoted	0.016371	0.0113088
chr2R	24659478	24751106	chr2R	24537665	24627655	Promoted	0.0131933	0.00692066
chr3R	17848559	17879608	chr3R	17667941	17730633	Promoted	0.0225294	0.0159843
chr3R	25230372	25260281	chr3R	24963037	24991494	Promoted	-0.00289513	-0.00299479
chr3L	25707931	25740529	chr3L	24870676	24910495	Repressed	0.00515878	0.00575561
chr2R	11939363	12030624	chr2R	11577164	11639203	Promoted	0.0255031	0.0152623
chr2R	23608920	23641675	chr2R	23370195	23397818	Promoted	-0.00111814	-0.00094586
chr3L	630226	670484	chr3L	448385	483864	Promoted	-0.00325262	-0.028207
chrX	13107235	13139864	chrX	12987981	13022134	Repressed	0.0119752	0.00533279
chr3R	23519131	23579761	chr3R	23247927	23308415	Promoted	-0.00656695	-0.0118187
chrX	23130155	23217366	chrX	23010433	23070205	Repressed	0.0182123	0.014353
chr3L	20704304	20730317	chr3L	20542672	20576682	Repressed	0.00719309	0.0105334
chr3R	22614712	22650363	chr3R	22289830	22319030	Promoted	-0.00133015	-0.00756777
chr3L	24724926	24748989	chr3L	23281477	23309403	Repressed	0.0183357	0.0185886
chrX	20610094	20637284	chrX	20516033	20579897	Repressed	0.00776036	0.00347571
chr3L	10019052	10050050	chr3L	9845517	9869408	Promoted	0.0189044	0.0114578
chr3R	20760807	20785640	chr3R	20641129	20670799	Promoted	0.0120405	0.00538523
chr2R	9421796	9451048	chr2R	9151457	9177743	Promoted	0.0425641	0.028047
chr2R	20430545	20490090	chr2R	20247094	20274567	Promoted	0.00682446	0.00487968
chr3L	3630409	3657418	chr3L	751215	777746	Promoted	0.00526494	-0.000321716
chrX	18932140	18960300	chrX	18899726	18932139	Repressed	0.00590882	0.00329359
chr3L	23879806	23939773	chr3L	22980570	23039978	Repressed	0.0272357	0.0272094
chrX	23041018	23070205	chrX	22766353	22799984	Repressed	0.0278499	0.0200524
chr2R	2520220	2549271	chr2R	1859847	1891167	Repressed	-0.00878876	-0.00602414
chr3R	12569544	12600564	chr3R	12390671	12417059	Promoted	0.00987616	0.00527594
chr3L	893571	930123	chr3L	840072	876947	Promoted	-0.025262	-0.0339485
chrX	19379226	19476446	chrX	19320809	19379225	Repressed	0.00827414	0.00325359
chrX	3634078	3663749	chrX	1082186	1108906	Repressed	0.00929988	0.00887674
chr2R	4169878	4230410	chr2R	4169878	4200401	Repressed	0.0224699	0.0273095
chr3R	23399611	23430101	chr3R	23399611	23430101	Repressed	-0.0119899	-0.00948886
chr3R	27566794	27606200	chr3R	27388989	27417369	Promoted	-0.00102349	-0.00611813
chr3R	14882764	14912083	chr3R	14399543	14428260	Promoted	-0.000937698	-0.0046352
chr3R	13805775	13850853	chr3R	13620757	13678633	Promoted	0.0222153	0.0181403
chr3R	15029756	15064438	chr3R	13110884	13139558	Repressed	-0.00308402	-0.00204745
chr2L	22739308	22798922	chr2L	22198393	22227583	Repressed	0.0273855	0.026031
chr3L	26490022	26524441	chr3L	25740530	25799986	Repressed	0.00502433	0.00785744
chr3L	6393807	6419817	chr3L	6329110	6419817	Repressed	0.0131853	0.0160228
chr3R	4140104	4170243	chr3R	2309024	2339556	Repressed	-0.013951	-0.0104488
chr2R	18452553	18478366	chr2R	18422557	18452552	Promoted	0.000475617	-0.00732312
chr2L	21540544	21630403	chr2L	21304497	21390079	Repressed	0.067773	0.0647777
chr3L	3028635	3054464	chr3L	2637185	2669742	Promoted	-0.0102863	-0.0130966
chr2L	15600922	15628986	chr2L	15453727	15484158	Repressed	-0.0119406	-0.0117168
chr2L	22645027	22677738	chr2L	17700780	17729405	Repressed	-0.0168378	-0.0130646
chr2L	21181703	21208900	chr2L	7437438	7502297	Repressed	0.00918873	0.00791474
chr2R	4440634	4470667	chr2R	4111185	4139722	Repressed	0.0395925	0.0371176
chrX	6027555	6058282	chrX	6003189	6027554	Promoted	0.00519911	-0.000967509
chr3L	25889721	25919261	chr3L	25531494	25559570	Repressed	-0.00692871	-0.0156052
chr2L	12001282	12026338	chr2L	11460915	11490226	Promoted	0.0474855	0.0373685
chr3L	13109117	13139968	chr3L	12600128	12628299	Repressed	-0.00700952	-0.00592562
chr3L	21093750	21120579	chr3L	21093750	21120579	Repressed	-0.000978955	0.00327832
chrX	12630815	12660186	chrX	12630815	12660186	Repressed	0.0298202	0.0183537
chr3R	7078494	7109320	chr3R	6926722	6960899	Promoted	0.0109684	0.00630467
chr2R	22173201	22199754	chr2R	17698901	17727694	Repressed	0.0205176	0.0172027
chr3L	25829600	25862697	chr3L	23879806	23911209	Repressed	-0.00545337	-0.00100902
chr2L	21993479	22137363	chr2L	21360737	21390079	Repressed	0.0334891	0.0353999
chr3R	17700387	17730633	chr3R	17160134	17189647	Promoted	0.0255922	0.0204337
chrX	20311549	20341050	chrX	19948979	19980878	Repressed	0.0100054	0.00534526
chr2L	22677739	22709933	chr2L	21962091	21993478	Repressed	-0.0109808	-0.00602334
chr3L	1296622	1347694	chr3L	1079160	1137038	Promoted	0.00326467	-0.0027395
chr2L	1588800	1620252	chr2L	1141271	1170367	Promoted	-0.0332719	-0.0428996
chr3L	24058962	24118650	chr3L	23759034	23786921	Repressed	0.00104416	0.00570827
chr3L	25740530	25769065	chr3L	24210236	24239731	Repressed	0.0660924	0.0624777
chr3R	27510051	27539839	chr3R	27479615	27510050	Repressed	-0.00997913	-0.00870273
chr2L	13979372	14011750	chr2L	13949447	14011750	Repressed	-0.000872745	-0.00174956
chr2R	23880844	23910520	chr2R	23608920	23641675	Promoted	0.00404886	0.000592772
chrX	22891689	22923556	chrX	21148347	21179858	Repressed	0.0147632	0.0119213
chr3L	25383708	25408026	chr3L	25140642	25168636	Repressed	-0.0199842	-0.0521665
chr2L	9486806	9506456	chr2L	9056473	9090110	Repressed	0.026045	0.020921
chr2R	2549272	2582314	chr2R	2134727	2190600	Repressed	-0.00112932	0.00497949
chr3L	26310322	26340559	chr3L	25591827	25624189	Repressed	0.0502066	0.05524
chr2L	23339892	23372680	chr2L	23309693	23339891	Repressed	-0.00276574	-0.00303759
chr3R	4530438	4559437	chr3R	4530438	4559437	Repressed	0.0203345	0.0186201
chr3R	5641703	5698737	chr3R	5610465	5641702	Promoted	0.025221	0.0139114
chr3R	29550283	29581573	chr3R	29279523	29312336	Promoted	-0.00484317	-0.00882593
chr2R	2040260	2098936	chr2R	1829053	1919211	Repressed	-0.0022966	0.0014158
chr3L	5727811	5765597	chr3L	5727811	5765597	Promoted	0.00692295	0.00270201
chr2R	7380181	7405698	chr2R	7353088	7380180	Promoted	0.0208153	0.0144555
chrX	16409004	16438718	chrX	16350001	16373289	Repressed	0.0406948	0.0291641
chrX	4800026	4830589	chrX	4762803	4800025	Repressed	0.00387758	0.00206786
chrX	11973320	12000731	chrX	11938563	11973319	Repressed	0.0119265	0.00928815
chr3R	10529432	10561488	chr3R	10376945	10440791	Promoted	0.010415	0.00484741
chr3L	26340560	26371289	chr3L	26159352	26190016	Repressed	-0.00127014	0.00257326
chr2R	12063218	12091217	chr2R	11846983	11908271	Promoted	0.00240944	0.00363526
chr3L	18930540	18956258	chr3L	18930540	18956258	Repressed	0.00350147	0.00177406
chr3R	18718526	18747672	chr3R	18689109	18718525	Promoted	0.00724911	0.00706299
chr2R	12567340	12601169	chr2R	12441782	12479432	Promoted	0.0323143	0.0236348
chr3R	15149732	15180432	chr3R	9784495	9817109	Promoted	0.0172877	0.0191577
chr3R	17160134	17189647	chr3R	17091836	17128627	Promoted	0.00918854	0.00951817
chrX	3835712	3868355	chrX	2972134	3028070	Repressed	0.000720406	-0.00413934
chr3L	23670914	23727695	chr3L	23127201	23161661	Repressed	0.0195805	0.0183003
chr3L	23727696	23759033	chr3L	23369314	23401124	Repressed	-0.00929478	-0.0104689
chr3L	2578871	2612452	chr3L	2007784	2041569	Promoted	0.00730559	-0.00151386
chr2R	2729581	2850536	chr2R	2637952	2699603	Repressed	0.019719	0.0206497
chr2L	23283767	23309692	chr2L	22920320	22950069	Repressed	0.0127172	0.0184094
chr3R	10622854	10680192	chr3R	10475488	10503389	Repressed	-0.00999656	-0.0108392
chr3L	24388291	24422705	chr3L	24210236	24239731	Repressed	0.0503529	0.04982
chr3L	25829600	25862697	chr3L	25199743	25259760	Repressed	0.00513641	0.00598929
chr3L	27660687	27721614	chr3L	27420409	27452734	Repressed	-0.0164487	-0.0125769
chr2L	17670277	17700779	chr2L	17035667	17068324	Repressed	-0.0121798	-0.0113403
chr2R	990081	1019948	chr2R	932573	957864	Repressed	0.00130813	0.00878177
chrX	19021756	19046136	chrX	18932140	18986944	Repressed	0.0111505	0.0064807
chr3R	2339557	2370784	chr3R	2309024	2339556	Repressed	-0.015464	-0.0139455
chr2R	20911963	20944570	chr2R	20612878	20639084	Promoted	-0.00230028	-0.00217851
chr3L	26219972	26249245	chr3L	25862698	25952169	Repressed	-0.00168832	-0.00504267
chr2R	24057167	24089519	chr2R	23755432	23791576	Promoted	0.0144567	0.00923117
chr2R	2729581	2791343	chr2R	2190601	2249674	Repressed	-0.00406158	8.64749e-05
chr3R	11875295	11911720	chr3R	11875295	11911720	Repressed	0.00114129	-0.000305357
chrX	21779196	21808903	chrX	21632889	21686878	Repressed	0.0602609	0.0534603
chr3R	29488862	29520560	chr3R	29193488	29251897	Promoted	0.00125532	-0.00388983
chrX	7620839	7680031	chrX	7432288	7528855	Repressed	0.0110978	0.00363011
chr3L	23820827	23879805	chr3L	23222590	23281476	Repressed	0.0220928	0.0220854
chr2L	12212271	12240905	chr2L	12179969	12212270	Repressed	-0.00473247	-0.00344323
chr2R	23344310	23397818	chr2R	22710237	22741360	Promoted	-0.0105666	-0.0120808
chr2R	3569214	3597422	chr2R	2010514	2098936	Repressed	-0.00779379	-0.00543556
chrX	5730781	5759929	chrX	2127260	2160275	Promoted	0.0432795	0.026299
chr2R	3569214	3597422	chr2R	1951078	1981383	Repressed	0.0372638	0.0339546
chr2L	14575916	14610317	chr2L	14484603	14546724	Repressed	-0.00625366	-0.00687925
chr3L	25051079	25113127	chr3L	25051079	25113127	Repressed	0.00594384	0.00549166
chr3L	7351198	7378094	chr3L	7319965	7351197	Promoted	0.0390158	0.0282639
chrX	9929788	9953591	chrX	9793747	9840811	Repressed	0.0538506	0.0466753
chrX	3686200	3713336	chrX	3686200	3713336	Repressed	0.0832908	0.0612371
chr2L	22289903	22350197	chr2L	21574755	21602367	Repressed	0.0233418	0.0303711
chr3L	26280434	26371289	chr3L	25230466	25259760	Repressed	0.0128107	0.0137967
chr2R	3691317	3720163	chr2R	3629323	3659823	Repressed	0.00873422	0.00931381
chr3R	9957363	9986179	chr3R	9957363	9986179	Promoted	-0.00903	-0.0146863
chrX	5161407	5189046	chrX	5099425	5131476	Repressed	-0.00651684	-0.0094006
chr3R	16444639	16499688	chr3R	16412026	16444638	Promoted	0.00897815	0.00640995
chrX	15389625	15418992	chrX	14518733	14557672	Repressed	0.0197699	0.0154621
chr2L	12447792	12483820	chr2L	12026339	12059777	Promoted	0.036759	0.0221666
chr3L	23549301	23580421	chr3L	23188684	23222589	Repressed	0.0109458	0.0131327
chr2R	4499078	4529696	chr2R	4499078	4529696	Repressed	0.0299921	0.0265214
chrX	329993	356014	chrX	329993	356014	Repressed	0.0221763	0.0128087
chr3L	27119629	27154572	chr3L	23338619	23369313	Repressed	0.0174745	0.0179556
chr2R	3120417	3177814	chr2R	1951078	2010513	Repressed	0.0160197	0.0185454
chr2R	2489051	2520219	chr2R	2134727	2159011	Repressed	0.00195592	0.00639763
chr3R	1140439	1195858	chr3R	896024	931803	Repressed	-0.0241121	-0.0187133
chr3L	21093750	21120579	chr3L	15361485	15391437	Repressed	-3.54404e-05	0.00155926
chrX	21241414	21274206	chrX	20552963	20579897	Repressed	0.00416478	0.00107044
chrX	17009902	17039520	chrX	16833629	16856748	Repressed	0.00632058	0.00419919
chrX	13355147	13378519	chrX	13288898	13319953	Promoted	0.0272211	0.014325
chr2L	19077380	19108324	chr2L	19049752	19077379	Promoted	0.00171843	3.19457e-05
chr3L	27660687	27689917	chr3L	23039979	23067957	Repressed	-0.0170801	-0.0138117
chr3L	24151089	24179273	chr3L	23820827	23879805	Repressed	0.00354269	0.00441688
chrX	22469697	22527924	chrX	21330443	21420578	Repressed	0.0270678	0.0182442
chr2R	9869051	9898606	chr2R	9540042	9573168	Promoted	0.0369612	0.0248424
chr3L	23700685	23727695	chr3L	23495189	23523075	Repressed	-0.000796859	0.0019
chr2R	20700425	20735485	chr2R	20190773	20217480	Repressed	-0.00627531	-0.0050505
chr2R	11249407	11310029	chr2R	11161636	11222481	Promoted	0.035492	0.0240985
chr2L	15321690	15389113	chr2L	15180158	15235885	Repressed	-0.0105725	-0.00774292
chrX	19110772	19139217	chrX	19079030	19110771	Repressed	0.0114286	0.00568508
chr3L	21210187	21240248	chr3L	19202031	19226957	Promoted	-0.00948792	-0.00693518
chr2R	20247094	20274567	chr2R	20217481	20247093	Promoted	0.0113767	0.0109467
chr3L	25740530	25769065	chr3L	24329378	24360073	Repressed	0.0389425	0.0374126
chr3R	8099445	8124916	chr3R	7648122	7679421	Promoted	0.0392159	0.0213758
chr3R	20130159	20249787	chr3R	20099644	20192541	Repressed	0.0076718	0.00701636
chr2L	22021454	22050004	chr2L	20220927	20251494	Repressed	-0.00388748	-0.00551423
chr3R	1108384	1229940	chr3R	1019421	1078739	Repressed	-0.0169473	-0.0137301
chr3R	8099445	8124916	chr3R	7320369	7382553	Promoted	0.041858	0.0255595
chr3R	23579762	23607179	chr3R	23459284	23488610	Repressed	-0.023045	-0.0157729
chrX	4435475	4467702	chrX	4411970	4435474	Promoted	-8.48907e-05	-0.00249629
chr2R	2908841	2939829	chr2R	2637952	2670330	Repressed	-0.00297339	-0.000964002
chr3R	23221304	23247926	chr3R	23189916	23221303	Promoted	0.00934104	0.00627415
chr3L	27960690	28013695	chr3L	27838444	27901806	Repressed	0.00623048	0.00451852
chr2L	22739308	22770205	chr2L	22500143	22528961	Repressed	0.0157753	0.0457441
chr3L	16649762	16711953	chr3L	16406656	16439129	Promoted	0.0303528	0.0224248
chr2L	18061273	18090088	chr2L	17850849	17969236	Repressed	-0.0098681	-0.00969822
chr2R	22588378	22623041	chr2R	22348747	22381342	Promoted	0.00434226	0.00245551
chrX	19350366	19379225	chrX	18932140	18960300	Repressed	0.00767769	0.00307815
chr3R	27241358	27268291	chr3R	26996507	27060584	Promoted	0.00946099	0.0084972
chr2L	20789138	20818394	chr2L	20698460	20731147	Promoted	0.0110851	0.00678021
chr2R	21304033	21362327	chr2R	21270169	21304032	Promoted	0.00660254	0.00549502
chr3R	32067770	32079331	chr3R	32040866	32067769	Promoted	0.0849107	0.0829936
chr3R	25349572	25378771	chr3R	23519131	23548775	Repressed	-0.0205027	-0.0157424
chr2L	5520239	5579941	chr2L	5520239	5550943	Promoted	0.0235578	0.0202361
chr3L	25081431	25113127	chr3L	24058962	24089447	Repressed	0.0145178	0.0160751
chr2L	17729406	17761918	chr2L	16081347	16112212	Repressed	-0.0151323	-0.0149541
chrX	20127870	20155879	chrX	19618771	19648814	Promoted	0.0304743	0.0263977
chrX	2434806	2459416	chrX	2127260	2248579	Promoted	0.00972114	0.00535013
chr2L	21993479	22021453	chr2L	21750611	21775881	Repressed	0.0148067	0.0149529
chr2L	14518726	14546724	chr2L	14484603	14518725	Repressed	-0.000961812	0.000747865
chr4	871533	956766	chr4	452243	482186	Repressed	0.0447217	0.0324871
chr3R	18178452	18212619	chr3R	17848559	17879608	Promoted	0.00453451	0.00403121
chr3L	7227193	7260156	chr3L	7200489	7227192	Promoted	-0.00266316	-0.00442862
chr3R	32040866	32067769	chr3R	29705240	29730930	Promoted	-0.000250098	-0.00297853
chr2R	2637952	2670330	chr2R	2249675	2279109	Repressed	0.00567757	0.010344
chrX	22741132	22766352	chrX	22557600	22591765	Repressed	0.000490636	0.00119254
chr2R	20337855	20366620	chr2R	20337855	20366620	Repressed	-0.0104106	-0.00469638
chr3L	13288983	13318726	chr3L	13109117	13139968	Repressed	-0.00771715	-0.00726401
chr2R	5490829	5520818	chr2R	4889914	4919482	Repressed	0.0264114	0.0329641
chr3R	22650364	22679318	chr3R	22351263	22381493	Promoted	0.01339	0.0100743
chrX	958133	989556	chrX	777647	810106	Promoted	0.0204586	0.0175925
chr3R	21384605	21416963	chr3R	20785641	20816112	Promoted	0.0161319	0.0112069
chr2L	22559315	22590372	chr2L	22528962	22559314	Repressed	0.0708626	0.0744111
chr2L	22621887	22677738	chr2L	21993479	22050004	Repressed	-0.00865565	-0.00377657
chr3R	12479876	12513565	chr3R	12417060	12443972	Promoted	0.0423731	0.0323738
chrX	12090159	12149225	chrX	11911710	11973319	Repressed	0.00358054	0.00161012
chr3L	3419789	3448701	chr3L	3156035	3178804	Promoted	0.0152994	0.00314919
chr2R	4286215	4349416	chr2R	4260386	4349416	Repressed	0.0301566	0.0280352
chrX	20217184	20254114	chrX	20011058	20038003	Promoted	0.0604442	0.0487726
chr3L	17790054	17821799	chr3L	17578910	17608107	Promoted	0.0152511	0.0104927
chr3L	3240078	3272177	chr3L	2368899	2399121	Promoted	0.0344012	0.0287471
chr2R	14160498	14221430	chr2R	14130408	14160497	Promoted	0.020785	0.0163987
chr3L	24058962	24089447	chr3L	23401125	23429725	Repressed	-0.00347734	0.00201084
chr2L	8639733	8672640	chr2L	7861324	7888983	Repressed	0.0226727	0.0229147
chrX	18960301	18986944	chrX	18785161	18810746	Repressed	0.0212461	0.015555
chr3R	11550027	11609988	chr3R	10951757	10979470	Promoted	-0.000912475	-0.00377258
chr2L	19862026	19888540	chr2L	19561020	19590442	Promoted	0.025573	0.0164961
chr3L	24724926	24748989	chr3L	24210236	24239731	Repressed	0.0655725	0.0652699
chr3L	1940755	2071026	chr3L	1770854	1856947	Promoted	-0.0385191	-0.0345994
chr3L	17007104	17039841	chr3L	16805270	16829863	Promoted	0.0156241	0.00757419
chrX	12449381	12511741	chrX	12149226	12240930	Repressed	0.0031232	-0.000743798
chr2R	9805824	9840252	chr2R	9781128	9805823	Promoted	0.00285261	3.86899e-05
chr3L	19112067	19139396	chr3L	19112067	19139396	Repressed	0.0743755	0.0703521
chr3R	31432440	31470868	chr3R	31168791	31201409	Promoted	-0.00424116	-0.00849704
chr3L	4101195	4139997	chr3L	3934443	4046518	Promoted	0.0202203	0.0123198
chrX	1856842	1915587	chrX	1650596	1718944	Promoted	0.0276668	0.0213722
chr3R	20849936	20879427	chr3R	20849936	20879427	Repressed	-0.0109212	-0.0102219
chr2R	16466663	16496238	chr2R	16114998	16141872	Promoted	0.0230016	0.0169149
chrX	22977338	23070205	chrX	22923557	22977337	Repressed	0.0225002	0.0196115
chr3R	13652010	13678633	chr3R	12569544	12600564	Promoted	0.0166826	0.0141489
chrX	14458527	14490546	chrX	14371673	14458526	Repressed	0.00272	0.000186331
chr2L	12418734	12447791	chr2L	12268995	12300156	Promoted	0.0054198	0.00148997
chr3L	23495189	23523075	chr3L	23067958	23097624	Repressed	0.0370438	0.0352243
chr3L	22709593	22740265	chr3L	22709593	22740265	Repressed	0.0311839	0.0171866
chrX	3835712	3868355	chrX	1381691	1416888	Promoted	0.0150915	0.00830506
chrX	13355147	13378519	chrX	9626782	9651506	Promoted	0.0182078	0.0113509
chr2L	1499663	1537285	chr2L	1499663	1537285	Repressed	-0.0162438	-0.012564
chr2R	5370871	5400477	chr2R	4794724	4831038	Repressed	0.0469902	0.0341893
chr3R	3779942	3810475	chr3R	3568807	3600001	Repressed	-0.00404945	-0.000686084
chrX	14730209	14791213	chrX	14730209	14762591	Repressed	0.0131378	0.00709526
chr2R	3033383	3177814	chr2R	2758876	2880131	Repressed	-0.00353671	-1.59377e-05
chr3L	2578871	2612452	chr3L	2466125	2490658	Promoted	0.053682	0.0253517
chrX	1319827	1350285	chrX	777647	810106	Promoted	0.0293032	0.0251976
chr3R	26128945	26194799	chr3R	26128945	26194799	Repressed	-0.000892239	0.00229197
chr2R	15574171	15603209	chr2R	15359165	15389765	Promoted	0.0058536	0.00627628
chr2L	1620253	1649977	chr2L	1620253	1649977	Repressed	0.00946966	0.00200755
chr3R	23068694	23097392	chr3R	18836947	18871177	Promoted	-0.0144665	-0.0153626
chr3L	2466125	2490658	chr3L	2187923	2221782	Promoted	0.0293536	0.0157253
chr2R	8488675	8519459	chr2R	8432173	8459678	Repressed	0.00290174	0.00235215
chr2R	4889914	4919482	chr2R	4831039	4861931	Repressed	-0.0100149	-0.00153376
chr3R	28621021	28648032	chr3R	28319186	28349108	Promoted	0.0140893	0.00469717
chr2L	16920652	16950047	chr2L	16920652	16950047	Repressed	-0.00991194	-0.00738474
chr2R	22861011	22890191	chr2R	22861011	22890191	Promoted	0.00527498	0.000205086
chr2R	2791344	2850536	chr2R	2219963	2306639	Repressed	0.00311383	0.00739158
chr3R	10376945	10475487	chr3R	10352109	10408461	Promoted	0.0286838	0.0188283
chr3L	2519925	2550587	chr3L	670485	691817	Promoted	-0.0236765	-0.0283907
chr3R	11278302	11312755	chr3R	10078907	10102732	Promoted	0.0511661	0.0356408
chr3L	25291198	25320069	chr3L	24724926	24748989	Repressed	0.027413	0.0291845
chr2L	22979432	23008694	chr2L	22227584	22260377	Repressed	0.0331202	0.029871
chr2R	4620099	4650518	chr2R	4111185	4139722	Repressed	0.0566151	0.0535725
chr2R	13589924	13710066	chr2R	13469038	13557565	Promoted	0.00780477	0.00275137
chr3L	26280434	26310321	chr3L	25531494	25559570	Repressed	-0.013319	-0.01089
chr2R	17460208	17490422	chr2R	17425011	17460207	Promoted	0.03319	0.0249259
chr2L	15420103	15484158	chr2L	15180158	15218172	Repressed	0.0138125	0.00923346
chr2L	15420103	15484158	chr2L	15420103	15453726	Repressed	0.055375	0.0418157
chr2R	22199755	22290866	chr2R	22048866	22110516	Promoted	-0.0016813	-0.00144257
chr3L	5792710	5819503	chr3L	5765598	5792709	Promoted	0.0140508	0.00619103
chr3R	15120902	15149731	chr3R	14849276	14882763	Promoted	0.0506984	0.0392482
chr3L	2250849	2280519	chr3L	1940755	1974427	Promoted	-0.0453222	-0.0532333
chr3L	18539025	18658958	chr3L	18539025	18599389	Repressed	0.00704512	0.007212
chr3L	23609671	23670913	chr3L	23609671	23639996	Repressed	-0.0192009	-0.0104421
chr3L	2466125	2490658	chr3L	630226	670484	Promoted	0.0433297	0.00773536
chr3L	3960141	4046518	chr3L	3419789	3448701	Promoted	0.0211345	0.0126701
chr3R	3001280	3089441	chr3R	2824131	2850316	Repressed	0.0799446	0.0724166
chr3R	12996929	13019969	chr3R	12569544	12600564	Promoted	0.0175654	0.00851502
chr3L	25320070	25349648	chr3L	25140642	25168636	Repressed	-0.0103329	-0.00944113
chr2R	23608920	23641675	chr2R	21749058	21780351	Promoted	0.000924972	0.00650992
chr3R	29029246	29067969	chr3R	28948407	29029245	Promoted	0.0135844	0.0102874
chr2R	11461122	11489945	chr2R	11368414	11433818	Promoted	0.0087843	0.00371202
chr3R	24119825	24151535	chr3R	15958574	15983436	Promoted	0.014936	0.00867279
chr3R	11641357	11700000	chr3R	11609989	11668881	Promoted	0.0247203	0.0191638
chrX	4560329	4589763	chrX	4530188	4560328	Promoted	0.0175298	0.0122217
chr3L	18421052	18480454	chr3L	18301040	18360702	Repressed	0.00136047	0.00305364
chr2R	11762286	11789760	chr2R	11762286	11789760	Repressed	0.0113108	0.0124347
chr2R	9060218	9089438	chr2R	6089089	6117830	Promoted	0.0145134	0.00958773
chr3R	1195859	1229940	chr3R	814591	842277	Repressed	-0.0221456	-0.0141605
chr3L	23067958	23097624	chr3L	22532493	22564457	Repressed	0.0794376	0.064779
chr2L	13287748	13319942	chr2L	13172300	13193394	Promoted	0.0156348	0.00399231
chr3L	27420409	27452734	chr3L	23250354	23281476	Repressed	0.00529347	0.00642828
chr2L	6302251	6330721	chr2L	1170368	1199876	Promoted	-0.00164441	-0.00228359
chr3L	5279148	5307516	chr3L	5160046	5188906	Repressed	0.040813	0.0349576
chr3R	31380555	31432439	chr3R	31350828	31405928	Promoted	0.0157119	0.0104954
chr2R	7497892	7558084	chr2R	7440468	7530614	Promoted	0.0254164	0.0176311
chr3R	16382133	16412025	chr3R	15718089	15753034	Repressed	-0.00342047	-0.00341554
chr3L	26490022	26524441	chr3L	23222590	23250353	Repressed	0.0112262	0.0132787
chr3L	180837	203634	chr3L	150077	180836	Promoted	0.0157823	0.00789052
chr2R	21145245	21180892	chr2R	21030502	21061087	Promoted	0.0111097	0.00723125
chr2R	16863905	16893554	chr2R	16114998	16141872	Promoted	0.0201291	0.0129622
chr3R	13139559	13178468	chr3R	13110884	13139558	Repressed	0.00693567	0.00940498
chr3R	3451133	3482137	chr3R	2609623	2643144	Repressed	-0.0150255	-0.0134813
chr3L	5399652	5460748	chr3L	5399652	5429743	Repressed	-0.0192963	-0.00863109
chr4	569576	630680	chr4	330041	389629	Repressed	0.0380858	0.0249817
chr2L	16081347	16112212	chr2L	16081347	16112212	Repressed	-0.0154912	-0.0147659
chr2R	13348416	13385736	chr2R	13138273	13171349	Promoted	0.00319276	0.00178344
chr3L	27236366	27301232	chr3L	23222590	23281476	Repressed	0.0283704	0.0266202
chr3R	780455	869551	chr3R	596269	659861	Repressed	0.0272166	0.03199
chr2R	23130454	23161266	chr2R	22647010	22680565	Promoted	-0.00386287	-0.00604061
chr3R	6658868	6690797	chr3R	4261313	4289942	Repressed	0.0275785	0.0254515
chr3L	25113128	25140641	chr3L	23067958	23097624	Repressed	0.0458294	0.0437352
chr2L	19618279	19739862	chr2L	19618279	19678954	Repressed	-0.00360288	-0.0030762
chr2R	10110865	10174735	chr2R	10110865	10174735	Promoted	0.0199791	0.0169761
chr4	1078979	1111454	chr4	599655	630680	Repressed	0.0463208	0.0374143
chr3L	2399122	2430555	chr3L	2250849	2280519	Promoted	-0.00897621	-0.0194894
chr2L	22920320	22950069	chr2L	22350198	22381082	Repressed	0.0174087	0.0192318
chr3L	23338619	23429725	chr3L	23222590	23281476	Repressed	0.00347791	0.00497492
chr2R	3629323	3659823	chr2R	3511177	3537963	Repressed	-0.00442547	-0.00320558
chr2R	25201015	25256647	chr2R	24871249	24900729	Promoted	0.0148553	0.0121136
chr3L	3121108	3156034	chr3L	2784379	2824222	Promoted	0.0306046	0.0170652
chr3R	8008367	8040036	chr3R	4685942	4708344	Promoted	0.0188799	0.0140946
chrX	1589468	1619819	chrX	1560289	1619819	Promoted	0.0331602	0.0262631
chr2R	4831039	4861931	chr2R	4794724	4861931	Repressed	-0.0174506	-0.0134947
chr2R	20759763	20794101	chr2R	20612878	20639084	Promoted	-0.00745987	-0.00525958
chr2R	23100235	23130453	chr2R	23100235	23130453	Repressed	-0.02171	-0.0201044
chr3R	3362964	3389346	chr3R	2907653	2940075	Repressed	-0.0173642	-0.0161164
chrX	20070005	20127869	chrX	19948979	20038003	Repressed	0.0244224	0.0186107
chrX	3809366	3868355	chrX	1856842	1915587	Promoted	0.0105689	0.00472607
chr3L	25952170	26013878	chr3L	24210236	24239731	Repressed	0.0353208	0.0354409
chrX	22469697	22500268	chrX	21747566	21779195	Repressed	0.0197009	0.0125243
chrX	14160087	14188195	chrX	14160087	14188195	Repressed	0.0950163	0.0909034
chr2R	13200511	13230317	chr2R	13079386	13107045	Promoted	0.00656044	0.00100037
chr2R	3511177	3537963	chr2R	3033383	3059604	Repressed	-0.00334782	-0.000399016
chr2R	5370871	5434280	chr2R	5070648	5158470	Repressed	0.041366	0.0328158
chr3L	23609671	23639996	chr3L	23429726	23458506	Repressed	-0.0179291	-0.0127228
chr3R	5521509	5550791	chr3R	5366590	5399378	Promoted	0.00672799	0.000204541
chr3R	26677816	26698584	chr3R	26613527	26641615	Repressed	-0.00763361	-0.00963164
chr3R	3779942	3810475	chr3R	2643145	2666356	Repressed	-0.00483945	-0.00366353
chr3L	23999542	24031492	chr3L	23911210	23939773	Repressed	-0.0051435	-0.00682875
chr3R	17667941	17700386	chr3R	17310888	17337540	Promoted	0.0124798	0.00651668
chr2L	22289903	22319086	chr2L	22137364	22169996	Repressed	0.0609282	0.0565929
chr2L	17670277	17700779	chr2L	16052232	16081346	Repressed	-0.0129271	-0.00855844
chr2L	11517880	11547171	chr2L	11517880	11547171	Repressed	0.0215723	0.0240663
chr2R	2791344	2850536	chr2R	1951078	2010513	Repressed	0.0279205	0.0280519
chrX	300764	329992	chrX	178236	199672	Repressed	0.00977526	0.00876058
chr3R	31138181	31168790	chr3R	30757124	30778630	Promoted	0.00586303	-0.0025021
chr3L	2187923	2221782	chr3L	1920369	1974427	Promoted	-0.0276856	-0.0271194
chrX	22891689	22923556	chrX	22557600	22591765	Repressed	0.0097603	0.00837783
chr3L	26490022	26524441	chr3L	25168637	25199742	Repressed	0.0211644	0.0222779
chr2R	8007572	8038301	chr2R	8007572	8038301	Promoted	0.00104619	-0.00143554
chr3L	751215	777746	chr3L	357803	390239	Promoted	0.0005183	-0.00998865
chr4	1	89739	chr4	1	29820	Repressed	-0.0383113	-0.0356332
chr3L	27960690	27989909	chr3L	27268959	27329542	Repressed	-0.00574431	-0.00407361
chr2L	17876855	17909116	chr2L	17790106	17819352	Repressed	-0.0129872	-0.00850108
chr3R	10951757	11009550	chr3R	10861010	10889793	Promoted	0.00630372	0.00256976
chr3L	1620158	1735934	chr3L	1600621	1680317	Promoted	-0.0347886	-0.0417071
chr3R	8008367	8040036	chr3R	7794636	7859744	Promoted	0.00565228	0.00495659
chr2R	4111185	4139722	chr2R	4019994	4051940	Repressed	0.0501051	0.0508802
chr2R	6627963	6660577	chr2R	6568196	6602867	Promoted	0.0066761	-0.00153875
chr3L	20851720	20880662	chr3L	20782861	20820099	Promoted	0.000404172	-0.00297354
chr2R	4709370	4831038	chr2R	4589787	4650518	Repressed	0.0337098	0.0315634
chr2R	11282301	11310029	chr2R	11071483	11100314	Promoted	0.0293864	0.00477772
chrX	6269037	6299817	chrX	5879167	5905970	Promoted	0.05462	0.0400159
chr2R	5639535	5668181	chr2R	5639535	5668181	Repressed	0.0531473	0.0483965
chr3R	32010307	32040865	chr3R	29218183	29251897	Promoted	-0.00305804	-0.00295356
chrX	12869802	12903519	chrX	12750549	12781638	Repressed	0.032908	0.0234986
chr2R	5880399	5910498	chr2R	1351028	1377671	Repressed	0.0469656	0.0422869
chr2R	2758876	2820237	chr2R	2069686	2159011	Repressed	0.0176119	0.0192506
chr3R	16559830	16714313	chr3R	16227813	16284511	Promoted	0.0480381	0.0355169
chr3L	14930223	14975746	chr3L	14823434	14846383	Repressed	0.0607907	0.0540626
chrX	329993	356014	chrX	120246	150660	Repressed	0.0227837	0.0118512
chrX	4138475	4170629	chrX	3901977	3929942	Repressed	0.0560874	0.0576854
chr2R	19139715	19229931	chr2R	19079576	19166761	Promoted	0.0146197	0.00851625
chr3L	3240078	3272177	chr3L	630226	670484	Promoted	0.0354152	0.0109316
chr2L	806003	840820	chr2L	806003	840820	Promoted	0.000960977	-0.00484696
chr3L	3630409	3657418	chr3L	2971672	3000996	Promoted	0.00315841	0.00333473
chr3R	12960769	12996928	chr3R	12656205	12690498	Promoted	0.00424889	0.00212428
chr2L	14700492	14759473	chr2L	14575916	14641956	Repressed	-0.00315391	-0.00115646
chr3L	1106462	1137038	chr3L	1079160	1106461	Promoted	-0.00392133	-0.00579567
chr3L	9869409	9897196	chr3L	9845517	9869408	Promoted	0.0279461	0.0204961
chr3L	3240078	3272177	chr3L	1620158	1650580	Promoted	0.014964	0.00432626
chr3L	24959597	24990733	chr3L	23670914	23700684	Repressed	0.0197961	0.0174662
chr3R	11128173	11160025	chr3R	10166627	10200162	Repressed	0.0109638	0.00999734
chr2L	18272053	18329358	chr2L	18211338	18240650	Repressed	-0.0138095	-0.011929
chr2L	22289903	22350197	chr2L	21993479	22021453	Repressed	0.00648371	0.0137743
chr3L	1318367	1347694	chr3L	751215	777746	Promoted	0.0216694	0.00911132
chr3R	10376945	10408461	chr3R	10288651	10321450	Promoted	0.0407149	0.0311185
chr2R	5191346	5220004	chr2R	5099451	5129372	Repressed	0.0212431	0.0206524
chr2R	4889914	4919482	chr2R	2069686	2098936	Repressed	0.00249961	0.00882352
chrX	20011058	20038003	chrX	18932140	18960300	Repressed	0.0523145	0.0415146
chr3L	2466125	2490658	chr3L	2466125	2490658	Promoted	0.0784184	0.0469752
chr2R	23311590	23344309	chr2R	23281875	23311589	Repressed	-0.0204085	-0.0226642
chrX	17369543	17400121	chrX	17009902	17039520	Repressed	0.00487354	0.00456392
chr2R	8459679	8488674	chr2R	8128832	8159681	Promoted	0.0139994	0.00941477
chr2L	10320190	10350590	chr2L	10292273	10320189	Promoted	0.0810061	0.0678514
chr3L	6179346	6208465	chr3L	6121706	6150944	Promoted	0.0131417	0.0149519
chr3R	2548477	2609622	chr3R	2548477	2580288	Repressed	-0.0154602	-0.0104456
chr3R	896024	931803	chr3R	596269	659861	Repressed	0.00981851	0.0175435
chr3L	964207	997294	chr3L	840072	876947	Promoted	-0.0342836	-0.0447091
chr2R	10318482	10349833	chr2R	10318482	10349833	Repressed	-0.0134154	-0.0173142
chr2R	4499078	4529696	chr2R	4440634	4470667	Repressed	0.0144827	0.0131258
chrX	16321926	16350000	chrX	16290550	16321925	Promoted	0.0428193	0.0348775
chr2R	5220005	5253200	chr2R	4794724	4831038	Repressed	0.0252813	0.0231866
chr3L	19624802	19649909	chr3L	19590296	19624801	Promoted	0.0160546	0.0124747
chr2L	17158851	17189752	chr2L	15841782	15870455	Repressed	-0.00242695	0.00123122
chr3R	22916294	22945791	chr3R	22650364	22679318	Promoted	-0.0169668	-0.0191743
chr3R	10766186	10801138	chr3R	10741824	10766185	Promoted	0.017848	0.0208336
chr3R	1321492	1349732	chr3R	780455	842277	Repressed	0.00216272	0.00726243
chr2R	20247094	20274567	chr2R	20159927	20190772	Promoted	0.0234687	0.0163726
chr2R	14668758	14704703	chr2R	14579827	14608300	Promoted	0.00348188	0.00232708
chr2R	24751107	24778995	chr2R	24208078	24238086	Promoted	-0.00664134	-0.0080617
chrX	7472603	7499984	chrX	7383301	7413151	Repressed	-0.000740249	-0.00143373
chr2L	301181	329647	chr2L	270663	301180	Promoted	0.0193976	0.00961903
chr3R	29730931	29760796	chr3R	24299651	24330850	Promoted	-0.0167093	-0.0181838
chrX	20127870	20155879	chrX	20127870	20155879	Repressed	0.0130656	0.011171
chr3R	16021474	16049589	chr3R	14999869	15029755	Promoted	0.0153851	0.00557042
chr2L	19799961	19828942	chr2L	18958224	18990193	Promoted	0.00857549	0.00280595
chr3L	23309404	23369313	chr3L	23067958	23097624	Repressed	0.0438064	0.0390388
chr3R	11609989	11641356	chr3R	11461288	11489953	Promoted	0.00662084	0.00103825
chr2L	11729062	11757251	chr2L	11575516	11609573	Repressed	-0.00152299	-0.00116896
chr3L	27660687	27689917	chr3L	22980570	23009923	Repressed	0.0427217	0.0385257
chr3R	23961445	24001199	chr3R	17879609	17908893	Promoted	-0.00200634	-0.00416735
chr2L	11849966	11880405	chr2L	11849966	11880405	Repressed	-0.00937623	-0.0043397
chr2R	3033383	3059604	chr2R	2190601	2219962	Repressed	-0.00736011	-0.00345016
chr2L	17430828	17458222	chr2L	17430828	17458222	Repressed	0.0395725	0.0379326
chr2L	5664983	5703240	chr2L	5520239	5550943	Promoted	0.0139212	0.0110756
chr2L	21717707	21775881	chr2L	21360737	21390079	Repressed	0.0526442	0.0491374
chr2R	5277883	5340154	chr2R	5070648	5099450	Repressed	0.0192052	0.0200153
chr3L	3087916	3156034	chr3L	2578871	2637184	Promoted	0.0219947	0.00692209
chr3L	9755236	9809126	chr3L	9691512	9755235	Promoted	0.01108	0.00633826
chr3R	24085030	24119824	chr3R	24085030	24119824	Promoted	0.014514	0.00818258
chr3L	18841078	18870330	chr3L	18811733	18841077	Promoted	0.0455002	0.0331606
chr3R	2159328	2189483	chr3R	1259390	1289533	Repressed	0.134543	0.124849
chr2L	421856	449000	chr2L	389533	421855	Promoted	0.00793003	0.00109166
chr2R	3629323	3659823	chr2R	1829053	1859846	Repressed	-0.00460164	0.00216684
chr3L	23820827	23849786	chr3L	23495189	23523075	Repressed	0.0195259	0.0206808
chr2L	11547172	11575515	chr2L	11101436	11130297	Promoted	0.0164503	0.0154925
chr3R	21180295	21209253	chr3R	21090502	21117427	Promoted	0.0487771	0.03208
chr2R	5308959	5340154	chr2R	5277883	5340154	Repressed	0.019684	0.0185302
chr3R	29730931	29760796	chr3R	29613344	29640488	Promoted	-0.0202283	-0.0201428
chr3R	14282253	14308814	chr3R	14249809	14282252	Promoted	0.01515	0.00761798
chr2R	3537964	3597422	chr2R	3120417	3177814	Repressed	-0.0109599	-0.00808424
chrX	7918542	7949242	chrX	7918542	7949242	Promoted	0.0455645	0.0356331
chr2R	14847199	14879673	chr2R	14668758	14704703	Promoted	-0.000756858	-0.00192892
chrX	21448903	21479918	chrX	21448903	21479918	Repressed	-0.000567613	-0.00361145
chr2L	21993479	22021453	chr2L	17850849	17876854	Repressed	-0.0135763	-0.00724121
chr3R	23729593	23820604	chr3R	23699388	23790076	Promoted	0.0203325	0.0128708
chr2L	8579300	8639732	chr2L	8399793	8431303	Promoted	0.0536435	0.0389077
chr3R	12811290	12842028	chr3R	12811290	12842028	Repressed	0.00766166	0.00569248
chr2R	3537964	3569213	chr2R	2549272	2609791	Repressed	-0.000750113	0.00175136
chr3R	5760096	5790142	chr3R	5584168	5610464	Promoted	0.0187495	0.0103696
chrX	19799946	19831219	chrX	19046137	19079029	Repressed	0.0123826	0.0101626
chr2R	22316607	22348746	chr2R	19229932	19261274	Repressed	0.00602603	0.0050618
chr2R	13138273	13171349	chr2R	13107046	13138272	Promoted	-0.00152286	-0.00563188
chr3R	5584168	5610464	chr3R	5550792	5584167	Promoted	0.0348658	0.027496
chr2R	24269360	24298754	chr2R	24269360	24298754	Promoted	-0.00437467	-0.0087613
chr3R	3451133	3482137	chr3R	3362964	3389346	Repressed	-0.00901081	-0.00411696
chr3L	180837	203634	chr3L	30946	62926	Promoted	0.016203	0.00963135
chr3R	14698237	14730283	chr3R	14609587	14641701	Promoted	0.051684	0.0388591
chr3R	23189916	23221303	chr3R	23068694	23097392	Promoted	-0.000782853	-0.00393355
chr2R	15843253	15899681	chr2R	15540926	15603209	Promoted	-0.00641742	-0.00783292
chr2L	19463872	19499337	chr2L	19411151	19439386	Promoted	0.0209597	0.0149179
chr3L	25680448	25799986	chr3L	25140642	25291197	Repressed	0.0163225	0.0169618
chr3R	19890990	19919749	chr3R	19862431	19890989	Promoted	0.0201441	0.0165264
chr2R	13949803	13985381	chr2R	13617271	13648975	Promoted	0.0292774	0.0162035
chr2L	20161269	20189818	chr2L	17100972	17129289	Repressed	0.0168317	0.0178415
chr3R	17246832	17310887	chr3R	16980424	17009561	Promoted	0.0154663	0.0165578
chr3L	16561103	16593480	chr3L	16406656	16439129	Promoted	0.0180177	0.0119991
chr3R	1259390	1289533	chr3R	1019421	1054124	Repressed	0.137892	0.128044
chr3L	27721615	27751366	chr3L	22980570	23009923	Repressed	0.0423872	0.0370614
chr3L	3781719	3836566	chr3L	3630409	3657418	Promoted	0.000180184	-0.00221725
chr2L	18061273	18090088	chr2L	18061273	18090088	Repressed	-0.00833737	-0.0117757
chr2R	21212706	21236063	chr2R	21145245	21180892	Promoted	0.000610362	-0.00235958
chr2R	20971299	20999304	chr2R	20911963	20944570	Promoted	0.00909893	0.00504203
chr2R	9031569	9124188	chr2R	9031569	9060217	Promoted	0.00421118	0.00361901
chr2L	8880633	8909902	chr2L	8880633	8909902	Repressed	0.0280711	0.0340414
chr2R	4349417	4376322	chr2R	990081	1019948	Repressed	-0.00767071	-0.00324059
chr4	931711	956766	chr4	541384	569575	Repressed	0.0538625	0.0359645
chr3R	19411260	19439701	chr3R	19320783	19375950	Repressed	-0.00593761	-0.0018888
chr2R	22680566	22710236	chr2R	22531023	22563046	Promoted	0.0190602	0.0134978
chr2R	6841071	6898687	chr2R	6627963	6691358	Promoted	0.0262783	0.0163827
chr2R	3059605	3091771	chr2R	2069686	2098936	Repressed	-0.007643	-0.00239406
chr2R	6660578	6691358	chr2R	5790226	5821087	Promoted	0.00865808	0.00425918
chr3L	5037876	5071810	chr3L	4589448	4620463	Repressed	-0.00111832	0.00248852
chr2R	21807657	21840778	chr2R	21717118	21749057	Repressed	0.00493727	0.0056803
chr2R	16114998	16141872	chr2R	15687357	15716981	Promoted	0.0221676	0.0185712
chr2R	3691317	3720163	chr2R	3359540	3391502	Repressed	0.00123989	0.00577524
chr2L	932935	959633	chr2L	449001	477716	Promoted	0.00240132	-0.0108119
chr3L	18360703	18387909	chr3L	18269491	18327593	Repressed	-0.00755688	-0.00582866
chr2L	8315364	8339271	chr2L	8283244	8315363	Promoted	0.00883575	0.00599906
chr3R	2309024	2339556	chr3R	2130687	2159327	Repressed	0.0600798	0.051044
chr3R	5366590	5399378	chr3R	5340701	5366589	Promoted	0.01087	0.00195817
chr2L	16824669	16859818	chr2L	16824669	16859818	Repressed	0.0334845	0.0320727
chr2R	23370195	23397818	chr2R	23222826	23249982	Promoted	-0.00975138	-0.00867896
chr2R	3901513	3926303	chr2R	3901513	3926303	Repressed	-0.00591012	0.0040198
chrX	10798186	10829274	chrX	9476984	9508022	Promoted	0.016737	0.00640752
chr3L	24300741	24360073	chr3L	23820827	23879805	Repressed	0.00972509	0.0113229
chr2R	4889914	4919482	chr2R	869849	932572	Repressed	0.00658916	0.0152979
chr3R	29193488	29218182	chr3R	28827273	28864115	Promoted	0.0262064	0.0134509
chr2R	7769763	7799670	chr2R	7641240	7676294	Promoted	0.0277955	0.0182711
chr3R	1108384	1140438	chr3R	419409	450120	Repressed	-0.0234131	-0.0127357
chr3R	11253437	11278301	chr3R	11253437	11278301	Repressed	-0.0264895	-0.0209152
chr2R	13857403	13889434	chr2R	12811896	12840084	Promoted	-0.00216645	-0.00405608
chrX	3835712	3868355	chrX	2913433	2933287	Repressed	0.00561069	0.00175028
chr3L	16500180	16525482	chr3L	15270235	15299271	Repressed	-0.00472833	-0.00446427
chr2L	16889283	16920651	chr2L	12418734	12447791	Promoted	-0.00169203	-0.00756766
chrX	19292372	19350365	chrX	19255701	19292371	Repressed	0.0237939	0.015203
chr3R	10321451	10352108	chr3R	10257969	10288650	Promoted	0.0340291	0.0275986
chr3R	10861010	10919512	chr3R	10709582	10741823	Promoted	0.0108415	0.0107556
chr3R	9748944	9784494	chr3R	9748944	9784494	Promoted	0.0240925	0.0191709
chr3R	3628401	3661351	chr3R	3600002	3628400	Repressed	-0.0146843	-0.00854021
chrX	22766353	22799984	chrX	21479919	21508125	Repressed	0.0258485	0.0176606
chr3R	31048423	31078994	chr3R	30757124	30778630	Promoted	0.0178841	0.00302401
chr3L	17521862	17578909	chr3L	17458496	17491966	Promoted	0.0400533	0.0317604
chr3R	15029756	15064438	chr3R	14882764	14912083	Promoted	-3.44557e-05	9.33168e-05
chr3L	17847857	17910172	chr3L	17578910	17638278	Promoted	0.0378247	0.0285579
chr3R	3718802	3748366	chr3R	3718802	3748366	Repressed	0.0019503	0.00644113
chr3L	5160046	5188906	chr3L	5160046	5188906	Repressed	0.0734726	0.0612124
chr2L	2069154	2098163	chr2L	1801457	1830741	Repressed	-0.010555	-0.0100079
chrX	630656	658640	chrX	605164	630655	Promoted	0.0447045	0.0347624
chr2R	15300781	15331989	chr2R	14668758	14704703	Promoted	0.0126689	0.00753569
chr2L	5010513	5099303	chr2L	5010513	5075976	Promoted	0.0253201	0.0194396
chr3R	26936954	26968767	chr3R	26760754	26789681	Promoted	0.00819316	0.00561627
chrX	18960301	18986944	chrX	18719766	18747804	Repressed	0.0108549	0.00774589
chr2L	18061273	18090088	chr2L	17035667	17068324	Repressed	-0.00869229	-0.0112323
chr2R	14280789	14305117	chr2R	14280789	14305117	Repressed	0.0166805	0.0161982
chr2L	12268995	12300156	chr2L	9032157	9056472	Repressed	-0.0158136	-0.0140692
chr3L	25889721	25919261	chr3L	25199743	25230465	Repressed	0.00371442	-0.00474613
chr2L	18211338	18240650	chr2L	18211338	18240650	Repressed	-0.0133288	-0.0115187
chrX	14160087	14188195	chrX	13469032	13499609	Repressed	0.0481917	0.0450626
chr3R	28173207	28199429	chr3R	23283485	23308415	Promoted	0.0506534	0.034982
chr2R	15507984	15540925	chr2R	4740282	4770240	Promoted	0.0199399	0.019197
chr2L	16140591	16232518	chr2L	16081347	16112212	Repressed	0.00705488	0.00294515
chr2R	22141234	22173200	chr2R	22048866	22077493	Promoted	-0.00589187	-0.00599477
chrX	2877846	2913432	chrX	2847406	2877845	Repressed	0.0380704	0.0348751
chr3L	3781719	3836566	chr3L	3716815	3749667	Promoted	0.00209697	-0.00099507
chrX	3835712	3868355	chrX	3092052	3121691	Repressed	-0.0028756	-0.0080629
chr2R	25201015	25230091	chr2R	24987997	25019953	Promoted	0.0208878	0.0168744
chr2L	23073022	23108232	chr2L	22739308	22770205	Repressed	0.00427392	0.00859397
chr3L	997295	1020971	chr3L	964207	997294	Promoted	0.00279288	-0.0032739
chr2R	6929550	6953759	chr2R	6150923	6179705	Repressed	0.0265268	0.0181011
chr3L	7169888	7200488	chr3L	2637185	2669742	Repressed	-0.0152398	-0.0170767
chr3R	25410863	25443471	chr3R	25108930	25138626	Promoted	0.0230497	0.0195679
chr2R	5370871	5400477	chr2R	4470668	4499077	Repressed	0.030612	0.0224527
chr2R	13557566	13589923	chr2R	10019498	10050165	Promoted	0.0403592	0.0331098
chr3R	6239434	6269282	chr3R	6061203	6091376	Repressed	-0.0168325	-0.0168045
chrX	12536939	12577455	chrX	12332112	12360584	Repressed	0.00411473	7.87125e-05
chr2L	23008695	23038120	chr2L	22739308	22770205	Repressed	0.0321582	0.0356583
chr3R	32010307	32040865	chr3R	32010307	32040865	Repressed	0.0192887	0.0235343
chr3R	30656969	30689685	chr3R	29730931	29760796	Promoted	0.0182555	0.00924493
chr2R	3149422	3177814	chr2R	2040260	2069685	Repressed	-0.00621173	-0.00208627
chr2L	12511059	12542009	chr2L	12059778	12085557	Promoted	0.05079	0.0288932
chr3L	24151089	24179273	chr3L	23911210	23939773	Repressed	-0.0150824	-0.013244
chrX	20791960	20821512	chrX	20038004	20070004	Repressed	0.0100265	0.00576422
chr2R	1859847	1891167	chr2R	1829053	1859846	Repressed	-0.00166037	0.00710591
chr3R	4170244	4202205	chr3R	1410093	1439882	Repressed	-0.0356312	-0.0296861
chr2L	17580003	17607814	chr2L	17100972	17158850	Repressed	-0.00903661	-0.00417979
chr3L	22532493	22564457	chr3L	22468554	22499953	Repressed	0.0220182	0.00722912
chr3L	26524442	26550166	chr3L	25471078	25500570	Repressed	-0.0084864	-0.00354744
chr3L	7800035	7829834	chr3L	7650125	7692057	Promoted	0.0192398	0.0124341
chr2R	5191346	5220004	chr2R	4709370	4740281	Repressed	0.0242757	0.024456
chr3R	25291194	25319722	chr3R	25196629	25260281	Promoted	0.0172308	0.0137403
chr3R	12690499	12720292	chr3R	12656205	12720292	Promoted	0.0251164	0.0174679
chr3R	31944231	31979547	chr3R	31709376	31743285	Promoted	0.0256207	0.0233355
chr2R	5070648	5099450	chr2R	4650519	4770240	Repressed	0.0136079	0.0159491
chr2L	9180060	9237843	chr2L	9148699	9180059	Repressed	0.0265592	0.0178918
chr2R	8608325	8643994	chr2R	8519460	8548484	Promoted	0.00965869	0.00603817
chrX	21179859	21210208	chrX	20791960	20821512	Repressed	0.00847095	0.00635763
chrX	4713609	4739301	chrX	4671894	4739301	Repressed	0.00303964	0.000897568
chrX	3809366	3835711	chrX	1468293	1495858	Promoted	0.020325	0.018851
chr3R	21932048	21958985	chr3R	21628770	21663167	Promoted	0.0296609	0.0226748
chrX	3332266	3360657	chrX	3180148	3303927	Repressed	0.00770546	0.00329283
chr3R	16980424	17009561	chr3R	16802029	16863679	Promoted	0.0195035	0.0195666
chr3R	5550792	5584167	chr3R	5165061	5189468	Promoted	0.0141234	0.0111456
chrX	2042670	2072101	chrX	478964	509351	Promoted	0.0326412	0.0236442
chr2L	2168598	2249449	chr2L	2130234	2221753	Promoted	0.0369492	0.0288532
chr3R	20578836	20606818	chr3R	20371246	20400291	Promoted	0.00705136	0.00577348
chr2L	23430193	23459821	chr2L	22289903	22319086	Repressed	0.0146592	0.0206044
chr2R	5340155	5434280	chr2R	4620099	4709369	Repressed	0.0332989	0.0282418
chr3R	24626399	24658139	chr3R	23283485	23308415	Promoted	0.017696	0.00780845
chrX	1082186	1108906	chrX	1050625	1082185	Promoted	0.0172397	0.0138616
chr3R	4110795	4140103	chr3R	2130687	2159327	Repressed	0.0626074	0.0599475
chr2L	8399793	8431303	chr2L	8339272	8431303	Promoted	0.0577796	0.0398117
chr2R	17039963	17070271	chr2R	16800551	16828243	Promoted	0.0165859	0.015381
chr2R	5520819	5549478	chr2R	4169878	4200401	Repressed	0.0294428	0.0326758
chr3R	10584021	10622853	chr3R	10584021	10622853	Promoted	-0.000918869	0.00377404
chr2L	12782916	12814096	chr2L	12026339	12059777	Promoted	0.0159405	0.0125546
chr3R	22916294	22945791	chr3R	22769843	22807130	Promoted	-0.0167701	-0.0207338
chr2L	11517880	11547171	chr2L	11219213	11251471	Promoted	0.00864803	0.00900169
chr2L	14850650	14997194	chr2L	14850650	14911296	Repressed	-0.01182	-0.00866891
chr2L	22198393	22227583	chr2L	21574755	21602367	Repressed	0.0333595	0.0356612
chr3R	22468471	22500178	chr3R	22438136	22500178	Promoted	-0.00196156	-0.00350546
chr3R	29786943	29822169	chr3R	29340823	29401306	Promoted	-0.0481762	-0.04876
chr2L	10140465	10169729	chr2L	8159627	8193956	Promoted	0.0521942	0.0398697
chr2L	22084878	22109783	chr2L	20251495	20282737	Repressed	0.0548334	0.0537703
chr3L	1770854	1800094	chr3L	599672	630225	Promoted	0.00194458	-0.0302282
chr2R	3120417	3149421	chr2R	2306640	2340274	Repressed	-0.00161464	0.00116776
chr3L	2187923	2221782	chr3L	1620158	1650580	Promoted	-0.0261863	-0.0301198
chr3L	3808024	3836566	chr3L	3448702	3479365	Promoted	0.00570202	-4.20339e-05
chr3L	1296622	1347694	chr3L	599672	670484	Promoted	0.0217421	-0.00770109
chr2R	5277883	5308958	chr2R	5220005	5253200	Repressed	0.0364639	0.0361085
chr3R	9870549	9929941	chr3R	9689218	9721679	Promoted	0.0170644	0.011194
chr2L	8612990	8702722	chr2L	7921634	7949399	Repressed	0.00679163	0.00400294
chr3R	24299651	24330850	chr3R	24241711	24268927	Promoted	0.0111331	0.00680991
chr3L	17521862	17549381	chr3L	16771014	16805269	Promoted	0.0256438	0.0146945
chr3L	24300741	24329377	chr3L	17131059	17163817	Repressed	-0.0157428	-0.0152826
chr3R	2399377	2427609	chr3R	1289534	1321491	Repressed	-0.0319812	-0.0283228
chr3R	2970696	3028065	chr3R	2907653	2940075	Repressed	-0.0253992	-0.0248992
chr3R	1259390	1289533	chr3R	360412	389725	Repressed	0.144483	0.120757
chr2L	4948276	4974976	chr2L	4919715	4948275	Promoted	0.0167785	0.0156511
chr3R	14912084	14940369	chr3R	13110884	13139558	Repressed	-0.0101008	-0.00781769
chr3R	23247927	23283484	chr3R	19890990	19919749	Promoted	0.0182169	0.0112573
chr3R	31499717	31528957	chr3R	30778631	30810355	Promoted	0.00704659	-0.00353033
chr3R	31558722	31620085	chr3R	30959628	31021937	Promoted	0.00175149	0.000157375
chr3R	14698237	14730283	chr3R	14520329	14549965	Promoted	0.0391904	0.0284596
chr2R	24472864	24510602	chr2R	24358918	24392804	Promoted	0.000348935	-0.0044329
chr3L	6179346	6208465	chr3L	5968137	6002377	Promoted	-0.0106883	-0.00933857
chr2L	18061273	18090088	chr2L	15870456	15896980	Repressed	-0.00606194	-0.00497163
chr2L	7106282	7140195	chr2L	7076037	7106281	Repressed	0.00593107	0.00366515
chr2L	4770716	4802062	chr2L	4110093	4138519	Repressed	-0.00493319	-0.00695657
chr2R	23850417	23880843	chr2R	23344310	23370194	Promoted	0.0163635	0.00811403
chr2R	8762137	8786879	chr2R	5790226	5851199	Repressed	-0.0133632	-0.0158042
chr3L	3121108	3156034	chr3L	2911446	2940398	Promoted	0.0146848	0.00811907
chr2L	17850849	17876854	chr2L	15810752	15841781	Repressed	-0.0110201	-0.00735458
chrX	13107235	13139864	chrX	12810764	12844253	Repressed	0.0103576	0.00384508
chr3R	24844805	24874010	chr3R	24688731	24719376	Promoted	0.0193069	0.0239103
chr2R	23973368	24001569	chr2R	23454767	23493314	Promoted	-0.00891449	-0.0151082
chr2L	17850849	17876854	chr2L	17100972	17129289	Repressed	-0.0110196	-0.00570059
chr2R	23222826	23249982	chr2R	22919668	22987257	Promoted	-0.0105499	-0.00680254
chrX	23162907	23217366	chrX	23130155	23162906	Repressed	0.0104322	0.00559393
chr2R	13497989	13557565	chr2R	13348416	13443562	Promoted	0.0145166	0.00893932
chr3L	21603002	21630360	chr3L	21514537	21542994	Promoted	0.0614059	0.0499102
chr3R	4617613	4648914	chr3R	4170244	4202205	Promoted	0.00470336	0.00457044
chr4	1225945	1259558	chr4	931711	956766	Repressed	0.0398978	0.0284237
chr2L	18119725	18159542	chr2L	18090089	18119724	Repressed	0.0214035	0.0154573
chr2L	17938961	17969236	chr2L	16950048	16977174	Repressed	-0.0133338	-0.00910738
chr3R	25291194	25349571	chr3R	25108930	25138626	Promoted	0.0308428	0.0275704
chr2R	12441782	12479432	chr2R	10530203	10560825	Promoted	0.0585602	0.0395618
chr2R	17039963	17070271	chr2R	14668758	14704703	Promoted	0.00375294	0.00374544
chr2R	2219963	2279109	chr2R	1951078	2040259	Repressed	0.010908	0.0152165
chr3L	25081431	25113127	chr3L	24910496	24929624	Repressed	0.020225	0.0198955
chrX	22829795	22891688	chrX	21365077	21391172	Repressed	0.0347429	0.0240219
chr3L	27119629	27154572	chr3L	24239732	24269967	Repressed	0.0403963	0.0425098
chr2R	1377672	1410034	chr2R	869849	899976	Repressed	0.000911237	0.00655802
chr3L	8251278	8344981	chr3L	8069137	8127083	Promoted	0.0195977	0.0122171
chr3L	11964420	11995165	chr3L	11940405	11964419	Promoted	-0.0072991	-0.00767302
chr3L	25230466	25259760	chr3L	23222590	23250353	Repressed	0.0172852	0.0153658
chr2L	22528962	22559314	chr2L	21574755	21602367	Repressed	0.0500709	0.0556441
chr2L	17068325	17129289	chr2L	15356333	15420102	Repressed	-0.0103995	-0.00808061
chr3R	7561908	7591682	chr3R	7524052	7561907	Repressed	-0.00244012	0.000741864
chr3L	12511387	12537540	chr3L	12299720	12333571	Promoted	0.0137819	0.00813747
chr4	452243	482186	chr4	179820	208372	Repressed	0.0505605	0.0340216
chr2R	16409862	16439019	chr2R	16238248	16289225	Promoted	-0.00265356	-0.000690425
chr3R	30444848	30480939	chr3R	30424685	30444847	Promoted	0.0172118	0.004551
chr3R	32040866	32067769	chr3R	31470869	31499716	Promoted	0.0174652	0.011662
chr3L	10563000	10591762	chr3L	10530136	10562999	Repressed	-0.0014599	-0.00152107
chr2R	12128789	12212440	chr2R	11846983	11939362	Promoted	0.0142419	0.0107481
chrX	3960772	3991842	chrX	2188991	2220155	Promoted	0.00758762	0.00314756
chr3R	5165061	5189468	chr3R	5068220	5103688	Promoted	0.0120993	0.0107008
chr3R	9957363	10019994	chr3R	9843072	9870548	Promoted	0.00505523	0.00458335
chr2L	12754966	12782915	chr2L	11849966	11911821	Repressed	-0.00963824	-0.00456649
chr2R	6421521	6449734	chr2R	6392038	6421520	Repressed	0.0242016	0.0203805
chrX	20821513	20842200	chrX	20700094	20726692	Repressed	0.00823184	0.00571548
chr2R	20794102	20821586	chr2R	20700425	20735485	Repressed	-0.00998332	-0.00657012
chr3L	5765598	5792709	chr3L	5638749	5705392	Promoted	-0.00326555	-0.00920133
chr3R	25020366	25047014	chr3R	24569387	24605189	Promoted	0.0381555	0.0317766
chr3L	14975747	15001264	chr3L	14930223	14975746	Repressed	0.0251167	0.0188523
chr3R	1321492	1349732	chr3R	1019421	1054124	Repressed	-0.0102717	-0.00585734
chr3R	18836947	18871177	chr3R	16227813	16259156	Promoted	0.054472	0.040414
chr2R	2729581	2791343	chr2R	2010514	2040259	Repressed	-0.0030105	0.00289382
chr3R	692544	718358	chr3R	360412	389725	Repressed	0.038205	0.0255675
chr3R	20578836	20606818	chr3R	18892087	18932093	Promoted	0.027472	0.0207537
chr2L	1141271	1170367	chr2L	1020102	1050043	Promoted	-0.0339068	-0.0431368
chr3R	29374249	29401306	chr3R	2085311	2101345	Repressed	0.267305	0.18551
chr2R	10110865	10139799	chr2R	8879045	8909402	Promoted	0.0201411	0.0145399
chr3R	7078494	7109320	chr3R	6781248	6808717	Promoted	0.0183881	0.016963
chr3L	9691512	9721864	chr3L	893571	930123	Promoted	0.0232213	0.0166618
chr3L	2940399	2971671	chr3L	2550588	2578870	Promoted	0.0572878	0.0478468
chr3R	24505786	24569386	chr3R	24452666	24505785	Promoted	0.0047782	0.000978561
chrX	5759930	5788888	chrX	3180148	3210038	Promoted	-0.00264712	-0.00671949
chr3L	18057829	18088480	chr3L	8816204	8851228	Repressed	0.0166934	0.0110927
chr3R	21958986	21989493	chr3R	21958986	21989493	Repressed	0.00226625	0.00107166
chr2R	3269154	3300552	chr2R	3240211	3269153	Repressed	-0.0141079	-0.0087491
chr2L	17006884	17068324	chr2L	16169706	16199298	Repressed	-0.00103939	0.000138866
chr2L	16020205	16052231	chr2L	15321690	15356332	Repressed	-0.0103258	-0.00712291
chr3L	15989192	16048132	chr3L	15959604	15989191	Promoted	0.017187	0.0107138
chr3L	599672	670484	chr3L	180837	272446	Promoted	0.0428177	0.0147138
chrX	14518733	14557672	chrX	14006762	14041075	Repressed	0.0100478	0.00838472
chr2L	16920652	16950047	chr2L	15149929	15180157	Repressed	-0.0081261	-0.00756241
chr3R	13652010	13678633	chr3R	12868519	12900029	Promoted	0.0157622	0.0135049
chr2R	22588378	22647009	chr2R	22531023	22563046	Promoted	0.0204941	0.0130587
chr3L	4620464	4649525	chr3L	1438720	1469907	Promoted	-0.00494066	-0.00561516
chr3L	27751367	27780726	chr3L	27420409	27452734	Repressed	0.0182317	0.0178309
chrX	20758528	20791959	chrX	20637285	20669854	Repressed	0.01325	0.00872025
chr2R	9295317	9331078	chr2R	9124189	9151456	Promoted	0.0272995	0.0210601
chrX	22708686	22741131	chrX	21391173	21420578	Repressed	0.0099081	0.00473384
chrX	20940112	20972401	chrX	20610094	20637284	Repressed	0.00621535	0.00247773
chr2L	15896981	15929227	chr2L	15600922	15628986	Repressed	-0.00334836	-0.00531062
chr3L	4348995	4380543	chr3L	3028635	3054464	Promoted	0.00643461	0.00325974
chr2R	13710067	13740452	chr2R	13410169	13443562	Promoted	0.00153671	-0.00416996
chrX	16949809	16981632	chrX	16884308	16915141	Repressed	0.0164985	0.0125869
chr2L	8639733	8672640	chr2L	8639733	8672640	Repressed	0.0380469	0.0394974
chr3L	5279148	5307516	chr3L	3690689	3716814	Repressed	-0.00476269	-0.0012658
chrX	22741132	22829794	chrX	21531649	21602950	Repressed	0.0655917	0.0563939
chr2R	5400478	5434280	chr2R	4740282	4770240	Repressed	0.0355543	0.0289449
chr3R	29705240	29760796	chr3R	29520561	29581573	Promoted	-0.025358	-0.0269817
chr3R	31201410	31229518	chr3R	30088213	30118955	Promoted	0.0222661	0.00989504
chr3R	2101346	2130686	chr3R	1229941	1259389	Repressed	0.00815312	0.0134235
chr3R	24539960	24605189	chr3R	24299651	24330850	Promoted	0.0255413	0.0191658
chr2R	2939830	2970698	chr2R	2134727	2159011	Repressed	-0.00295802	-0.00130303
chr3R	5282944	5366589	chr3R	5248087	5301805	Promoted	0.0310759	0.0226169
chr2R	8968249	8998963	chr2R	4919483	4950911	Promoted	-0.00310077	-0.00300418
chrX	20880700	20940111	chrX	20552963	20579897	Repressed	0.00189403	-0.00160166
chrX	2999692	3028070	chrX	2847406	2877845	Repressed	0.035491	0.0349578
chr2L	1567525	1588799	chr2L	1499663	1537285	Repressed	-0.0165362	-0.0142537
chr3R	8727666	8758195	chr3R	8698482	8727665	Promoted	0.0118756	0.00781308
chr2R	9599782	9625224	chr2R	8909403	8938244	Promoted	0.00716098	0.00350175
chr2L	17158851	17189752	chr2L	15420103	15453726	Repressed	0.0414455	0.0365487
chrX	6326210	6361899	chrX	5759930	5788888	Promoted	0.0249563	0.0140473
chr2R	10349834	10408843	chr2R	10110865	10139799	Promoted	0.0167177	0.0134652
chr2R	3391503	3420992	chr2R	3120417	3177814	Repressed	-0.0127085	-0.00562732
chr2R	5308959	5340154	chr2R	4740282	4770240	Repressed	0.0167451	0.0163216
chr3L	8311381	8344981	chr3L	8159846	8185777	Promoted	0.00398578	0.00125787
chr2R	5459502	5520818	chr2R	4111185	4169877	Repressed	0.0271728	0.0285883
chr3L	24058962	24089447	chr3L	23609671	23639996	Repressed	-0.0118917	-0.0036227
chr3L	4898558	4921774	chr3L	2669743	2703312	Repressed	-0.0255155	-0.023812
chr3R	25378772	25410862	chr3R	25230372	25260281	Promoted	-0.00290202	-0.00525879
chr3L	25259761	25291197	chr3L	24959597	24990733	Repressed	0.00282672	0.00445609
chr2L	20551112	20583768	chr2L	20519284	20551111	Repressed	0.0312965	0.0224421
chr2L	9870867	9894235	chr2L	9687233	9719457	Promoted	0.0182252	0.0154565
chr3L	25051079	25140641	chr3L	23700685	23727695	Repressed	0.0061867	0.00730573
chrX	5070441	5099424	chrX	4955344	4980855	Repressed	0.00269471	0.00117893
chr2R	19558457	19591227	chr2R	15451992	15478023	Repressed	-0.00395841	-0.00418747
chr2R	12567340	12601169	chr2R	12268899	12300168	Promoted	0.0372982	0.0328771
chr2R	9389358	9421795	chr2R	9060218	9089438	Promoted	0.0158127	0.0116105
chr3R	6120434	6152681	chr3R	5610465	5641702	Promoted	0.00572979	-0.00357739
chr3R	32040866	32067769	chr3R	31636732	31679380	Promoted	0.0323464	0.0263853
chr3L	14668636	14730165	chr3L	14668636	14730165	Repressed	-0.00125123	-0.000505263
chr2R	24537665	24573662	chr2R	24425243	24510602	Promoted	0.00983976	0.00439169
chr2R	2489051	2520219	chr2R	2399784	2430664	Repressed	0.0139339	0.0202486
chr3R	16620213	16714313	chr3R	16412026	16471356	Promoted	0.00802608	0.0057628
chr3R	15983437	16021473	chr3R	14912084	14940369	Promoted	0.0169954	0.00873451
chr3L	5129750	5160045	chr3L	1507599	1528933	Promoted	0.0236075	0.0184738
chr3L	24910496	24929624	chr3L	24779843	24809134	Repressed	-0.00657784	-0.00785441
chr3L	14846384	14882711	chr3L	12600128	12628299	Repressed	0.000261586	-0.000222043
chr2L	6389417	6423327	chr2L	5579942	5612296	Repressed	-0.0020073	-4.43756e-05
chr2R	24958177	24987996	chr2R	24809586	24838824	Promoted	0.0132459	0.00572223
chr3R	23729593	23790076	chr3R	23337414	23399610	Promoted	0.0114112	-0.000839559
chr2L	10589219	10619678	chr2L	10498231	10529903	Promoted	0.00401482	0.00181522
chrX	22799985	22829794	chrX	20726693	20758527	Repressed	0.00596404	0.00224659
chr3L	21001562	21029488	chr3L	20851720	20880662	Promoted	0.0337814	0.020924
chr2R	2340275	2367843	chr2R	2069686	2098936	Repressed	-0.0561649	-0.0541518
chr2R	8007572	8038301	chr2R	7799671	7833738	Promoted	0.0152067	0.00804391
chr3R	23126092	23159652	chr3R	23068694	23097392	Promoted	-0.00133176	-0.00531711
chr2R	24472864	24510602	chr2R	23937551	23973367	Promoted	-0.00965182	-0.0189148
chr2R	23344310	23370194	chr2R	22563047	22588377	Promoted	-0.00529767	-0.00951979
chr3R	8429959	8465117	chr3R	7888716	7920056	Promoted	-0.00390401	-0.00293
[truncated: 901 more rows]

## Sheet: Figure 3b
type	MACC RNAi condition	Avg MACC enrichment
[truncated: 597 more rows]

## Sheet: Figure 3c
type	MACC RNAi condition	Avg MACC enrichment
[truncated: 855 more rows]

[truncated: 8 more sheets: Figure 4 (peak percentages), Figure S1b, Figure S1e, Figure S3d-e, Figure S4a, Figure S4b, Figure S4d, Figure S4e-f]
