# Supplementary material for: The zinc finger protein CLAMP promotes long-range chromatin interactions that mediate dosage compensation of the Drosophila male X-chromosome
Source: Epigenetics Chromatin. 2021 Jun 29;14:29. doi: 10.1186/s13072-021-00399-3 (PMC8240218; doi:10.1186/s13072-021-00399-3)
Supplement: Supplementary file 5 — Additional file 5: Table S3. High-confidence interactions. This spreadsheet contains the high-confidence interactions identified for Hi-C and 4C-seq (see Methods for analysis description). [file 13072_2021_399_MOESM5_ESM.xlsx]

## Sheet: HiC
chr1	start	end	chr2	start	end
chr2L	2500	22500	chr2L	1002500	1022500
chr2L	2500	22500	chr2L	10222500	10242500
chr2L	2500	22500	chr2L	10242500	10262500
chr2L	2500	22500	chr2L	10282500	10302500
chr2L	2500	22500	chr2L	10302500	10322500
chr2L	2500	22500	chr2L	10342500	10362500
chr2L	2500	22500	chr2L	10382500	10402500
chr2L	2500	22500	chr2L	1042500	1062500
chr2L	2500	22500	chr2L	1082500	1102500
chr2L	2500	22500	chr2L	1102500	1122500
chr2L	2500	22500	chr2L	1122500	1142500
chr2L	2500	22500	chr2L	1142500	1162500
chr2L	2500	22500	chr2L	1162500	1182500
chr2L	2500	22500	chr2L	1182500	1202500
chr2L	2500	22500	chr2L	1202500	1222500
chr2L	2500	22500	chr2L	12042500	12062500
chr2L	2500	22500	chr2L	12402500	12422500
chr2L	2500	22500	chr2L	12422500	12442500
chr2L	2500	22500	chr2L	12762500	12782500
chr2L	2500	22500	chr2L	1282500	1302500
chr2L	2500	22500	chr2L	13042500	13062500
chr2L	2500	22500	chr2L	1322500	1342500
chr2L	2500	22500	chr2L	13382500	13402500
chr2L	2500	22500	chr2L	1342500	1362500
chr2L	2500	22500	chr2L	1382500	1402500
chr2L	2500	22500	chr2L	1402500	1422500
chr2L	2500	22500	chr2L	1462500	1482500
chr2L	2500	22500	chr2L	1482500	1502500
chr2L	2500	22500	chr2L	1502500	1522500
chr2L	2500	22500	chr2L	1542500	1562500
chr2L	2500	22500	chr2L	1562500	1582500
chr2L	2500	22500	chr2L	1582500	1602500
chr2L	2500	22500	chr2L	1602500	1622500
chr2L	2500	22500	chr2L	1622500	1642500
chr2L	2500	22500	chr2L	1642500	1662500
chr2L	2500	22500	chr2L	1742500	1762500
chr2L	2500	22500	chr2L	1902500	1922500
chr2L	2500	22500	chr2L	1942500	1962500
chr2L	2500	22500	chr2L	1982500	2002500
chr2L	2500	22500	chr2L	2082500	2102500
chr2L	2500	22500	chr2L	2122500	2142500
chr2L	2500	22500	chr2L	2162500	2182500
chr2L	2500	22500	chr2L	2182500	2202500
chr2L	2500	22500	chr2L	2202500	2222500
chr2L	2500	22500	chr2L	2222500	2242500
chr2L	2500	22500	chr2L	2242500	2262500
chr2L	2500	22500	chr2L	2342500	2362500
chr2L	2500	22500	chr2L	2362500	2382500
chr2L	2500	22500	chr2L	2702500	2722500
chr2L	2500	22500	chr2L	2722500	2742500
chr2L	2500	22500	chr2L	2862500	2882500
chr2L	2500	22500	chr2L	2942500	2962500
chr2L	2500	22500	chr2L	2962500	2982500
chr2L	2500	22500	chr2L	2982500	3002500
chr2L	2500	22500	chr2L	3042500	3062500
chr2L	2500	22500	chr2L	3362500	3382500
chr2L	2500	22500	chr2L	3742500	3762500
chr2L	2500	22500	chr2L	3782500	3802500
chr2L	2500	22500	chr2L	3882500	3902500
chr2L	2500	22500	chr2L	4422500	4442500
chr2L	2500	22500	chr2L	4642500	4662500
chr2L	2500	22500	chr2L	4702500	4722500
chr2L	2500	22500	chr2L	4802500	4822500
chr2L	2500	22500	chr2L	4882500	4902500
chr2L	2500	22500	chr2L	4922500	4942500
chr2L	2500	22500	chr2L	4942500	4962500
chr2L	2500	22500	chr2L	4982500	5002500
chr2L	2500	22500	chr2L	5002500	5022500
chr2L	2500	22500	chr2L	5022500	5042500
chr2L	2500	22500	chr2L	5042500	5062500
chr2L	2500	22500	chr2L	5082500	5102500
chr2L	2500	22500	chr2L	5102500	5122500
chr2L	2500	22500	chr2L	5122500	5142500
chr2L	2500	22500	chr2L	5202500	5222500
chr2L	2500	22500	chr2L	5222500	5242500
chr2L	2500	22500	chr2L	5242500	5262500
chr2L	2500	22500	chr2L	5282500	5302500
chr2L	2500	22500	chr2L	5302500	5322500
chr2L	2500	22500	chr2L	5342500	5362500
chr2L	2500	22500	chr2L	542500	562500
chr2L	2500	22500	chr2L	5522500	5542500
chr2L	2500	22500	chr2L	5542500	5562500
chr2L	2500	22500	chr2L	5782500	5802500
chr2L	2500	22500	chr2L	582500	602500
chr2L	2500	22500	chr2L	5902500	5922500
chr2L	2500	22500	chr2L	5942500	5962500
chr2L	2500	22500	chr2L	5982500	6002500
chr2L	2500	22500	chr2L	6022500	6042500
chr2L	2500	22500	chr2L	602500	622500
chr2L	2500	22500	chr2L	6042500	6062500
chr2L	2500	22500	chr2L	6062500	6082500
chr2L	2500	22500	chr2L	6082500	6102500
chr2L	2500	22500	chr2L	6122500	6142500
chr2L	2500	22500	chr2L	6402500	6422500
chr2L	2500	22500	chr2L	642500	662500
chr2L	2500	22500	chr2L	6442500	6462500
chr2L	2500	22500	chr2L	6482500	6502500
chr2L	2500	22500	chr2L	6502500	6522500
chr2L	2500	22500	chr2L	6522500	6542500
chr2L	2500	22500	chr2L	6662500	6682500
chr2L	2500	22500	chr2L	6762500	6782500
chr2L	2500	22500	chr2L	6822500	6842500
chr2L	2500	22500	chr2L	682500	702500
chr2L	2500	22500	chr2L	6842500	6862500
chr2L	2500	22500	chr2L	6922500	6942500
chr2L	2500	22500	chr2L	6942500	6962500
chr2L	2500	22500	chr2L	7022500	7042500
chr2L	2500	22500	chr2L	702500	722500
chr2L	2500	22500	chr2L	7062500	7082500
chr2L	2500	22500	chr2L	7202500	7222500
chr2L	2500	22500	chr2L	722500	742500
chr2L	2500	22500	chr2L	7402500	7422500
chr2L	2500	22500	chr2L	742500	762500
chr2L	2500	22500	chr2L	7462500	7482500
chr2L	2500	22500	chr2L	762500	782500
chr2L	2500	22500	chr2L	782500	802500
chr2L	2500	22500	chr2L	802500	822500
chr2L	2500	22500	chr2L	8062500	8082500
chr2L	2500	22500	chr2L	8102500	8122500
chr2L	2500	22500	chr2L	822500	842500
chr2L	2500	22500	chr2L	8322500	8342500
chr2L	2500	22500	chr2L	8362500	8382500
chr2L	2500	22500	chr2L	8422500	8442500
chr2L	2500	22500	chr2L	842500	862500
chr2L	2500	22500	chr2L	8502500	8522500
chr2L	2500	22500	chr2L	8542500	8562500
chr2L	2500	22500	chr2L	8582500	8602500
chr2L	2500	22500	chr2L	8622500	8642500
chr2L	2500	22500	chr2L	862500	882500
chr2L	2500	22500	chr2L	8642500	8662500
chr2L	2500	22500	chr2L	8662500	8682500
chr2L	2500	22500	chr2L	8682500	8702500
chr2L	2500	22500	chr2L	8702500	8722500
chr2L	2500	22500	chr2L	8722500	8742500
chr2L	2500	22500	chr2L	8782500	8802500
chr2L	2500	22500	chr2L	8822500	8842500
chr2L	2500	22500	chr2L	882500	902500
chr2L	2500	22500	chr2L	8882500	8902500
chr2L	2500	22500	chr2L	8902500	8922500
chr2L	2500	22500	chr2L	8962500	8982500
chr2L	2500	22500	chr2L	942500	962500
chr2L	2500	22500	chr2L	9882500	9902500
chr2L	22500	42500	chr2L	1042500	1062500
chr2L	22500	42500	chr2L	10502500	10522500
chr2L	22500	42500	chr2L	1082500	1102500
chr2L	22500	42500	chr2L	1102500	1122500
chr2L	22500	42500	chr2L	1122500	1142500
chr2L	22500	42500	chr2L	1142500	1162500
chr2L	22500	42500	chr2L	1162500	1182500
chr2L	22500	42500	chr2L	1182500	1202500
chr2L	22500	42500	chr2L	12402500	12422500
chr2L	22500	42500	chr2L	12422500	12442500
chr2L	22500	42500	chr2L	1282500	1302500
chr2L	22500	42500	chr2L	13042500	13062500
chr2L	22500	42500	chr2L	1322500	1342500
chr2L	22500	42500	chr2L	13282500	13302500
chr2L	22500	42500	chr2L	13362500	13382500
chr2L	22500	42500	chr2L	1342500	1362500
chr2L	22500	42500	chr2L	13622500	13642500
chr2L	22500	42500	chr2L	1382500	1402500
chr2L	22500	42500	chr2L	1402500	1422500
chr2L	22500	42500	chr2L	14602500	14622500
chr2L	22500	42500	chr2L	1462500	1482500
chr2L	22500	42500	chr2L	1482500	1502500
chr2L	22500	42500	chr2L	1502500	1522500
chr2L	22500	42500	chr2L	1542500	1562500
chr2L	22500	42500	chr2L	1562500	1582500
chr2L	22500	42500	chr2L	1582500	1602500
chr2L	22500	42500	chr2L	1602500	1622500
chr2L	22500	42500	chr2L	1622500	1642500
chr2L	22500	42500	chr2L	1642500	1662500
chr2L	22500	42500	chr2L	1742500	1762500
chr2L	22500	42500	chr2L	1942500	1962500
chr2L	22500	42500	chr2L	1982500	2002500
chr2L	22500	42500	chr2L	2022500	2042500
chr2L	22500	42500	chr2L	2082500	2102500
chr2L	22500	42500	chr2L	2122500	2142500
chr2L	22500	42500	chr2L	2202500	2222500
chr2L	22500	42500	chr2L	2362500	2382500
chr2L	22500	42500	chr2L	2462500	2482500
chr2L	22500	42500	chr2L	2702500	2722500
chr2L	22500	42500	chr2L	2962500	2982500
chr2L	22500	42500	chr2L	3562500	3582500
chr2L	22500	42500	chr2L	4362500	4382500
chr2L	22500	42500	chr2L	4702500	4722500
chr2L	22500	42500	chr2L	4802500	4822500
chr2L	22500	42500	chr2L	4842500	4862500
chr2L	22500	42500	chr2L	4882500	4902500
chr2L	22500	42500	chr2L	4922500	4942500
chr2L	22500	42500	chr2L	4942500	4962500
chr2L	22500	42500	chr2L	5002500	5022500
chr2L	22500	42500	chr2L	5022500	5042500
chr2L	22500	42500	chr2L	5082500	5102500
chr2L	22500	42500	chr2L	5102500	5122500
chr2L	22500	42500	chr2L	5122500	5142500
chr2L	22500	42500	chr2L	5202500	5222500
chr2L	22500	42500	chr2L	5282500	5302500
chr2L	22500	42500	chr2L	5302500	5322500
chr2L	22500	42500	chr2L	5422500	5442500
chr2L	22500	42500	chr2L	542500	562500
chr2L	22500	42500	chr2L	582500	602500
chr2L	22500	42500	chr2L	5942500	5962500
chr2L	22500	42500	chr2L	602500	622500
chr2L	22500	42500	chr2L	6082500	6102500
chr2L	22500	42500	chr2L	6382500	6402500
chr2L	22500	42500	chr2L	6502500	6522500
chr2L	22500	42500	chr2L	6662500	6682500
chr2L	22500	42500	chr2L	6782500	6802500
chr2L	22500	42500	chr2L	682500	702500
chr2L	22500	42500	chr2L	6902500	6922500
chr2L	22500	42500	chr2L	6942500	6962500
chr2L	22500	42500	chr2L	702500	722500
chr2L	22500	42500	chr2L	7062500	7082500
chr2L	22500	42500	chr2L	722500	742500
chr2L	22500	42500	chr2L	7282500	7302500
chr2L	22500	42500	chr2L	742500	762500
chr2L	22500	42500	chr2L	762500	782500
chr2L	22500	42500	chr2L	782500	802500
chr2L	22500	42500	chr2L	7942500	7962500
chr2L	22500	42500	chr2L	8062500	8082500
chr2L	22500	42500	chr2L	8102500	8122500
chr2L	22500	42500	chr2L	822500	842500
chr2L	22500	42500	chr2L	8322500	8342500
chr2L	22500	42500	chr2L	8422500	8442500
chr2L	22500	42500	chr2L	842500	862500
chr2L	22500	42500	chr2L	8502500	8522500
chr2L	22500	42500	chr2L	8582500	8602500
chr2L	22500	42500	chr2L	8622500	8642500
chr2L	22500	42500	chr2L	8642500	8662500
chr2L	22500	42500	chr2L	8662500	8682500
chr2L	22500	42500	chr2L	8682500	8702500
chr2L	22500	42500	chr2L	8702500	8722500
chr2L	22500	42500	chr2L	8802500	8822500
chr2L	22500	42500	chr2L	8902500	8922500
chr2L	22500	42500	chr2L	942500	962500
chr2L	22500	42500	chr2L	9942500	9962500
chr2L	42500	62500	chr2L	10222500	10242500
chr2L	42500	62500	chr2L	10362500	10382500
chr2L	42500	62500	chr2L	1042500	1062500
chr2L	42500	62500	chr2L	1082500	1102500
chr2L	42500	62500	chr2L	1102500	1122500
chr2L	42500	62500	chr2L	1122500	1142500
chr2L	42500	62500	chr2L	1142500	1162500
chr2L	42500	62500	chr2L	1162500	1182500
chr2L	42500	62500	chr2L	1202500	1222500
chr2L	42500	62500	chr2L	1282500	1302500
chr2L	42500	62500	chr2L	13182500	13202500
chr2L	42500	62500	chr2L	1322500	1342500
chr2L	42500	62500	chr2L	1342500	1362500
chr2L	42500	62500	chr2L	1382500	1402500
chr2L	42500	62500	chr2L	1402500	1422500
chr2L	42500	62500	chr2L	1462500	1482500
chr2L	42500	62500	chr2L	1482500	1502500
chr2L	42500	62500	chr2L	1502500	1522500
chr2L	42500	62500	chr2L	1542500	1562500
chr2L	42500	62500	chr2L	1562500	1582500
chr2L	42500	62500	chr2L	1582500	1602500
chr2L	42500	62500	chr2L	1602500	1622500
chr2L	42500	62500	chr2L	1622500	1642500
chr2L	42500	62500	chr2L	1642500	1662500
chr2L	42500	62500	chr2L	1742500	1762500
chr2L	42500	62500	chr2L	1902500	1922500
chr2L	42500	62500	chr2L	1942500	1962500
chr2L	42500	62500	chr2L	1982500	2002500
chr2L	42500	62500	chr2L	2082500	2102500
chr2L	42500	62500	chr2L	2122500	2142500
chr2L	42500	62500	chr2L	2202500	2222500
chr2L	42500	62500	chr2L	2242500	2262500
chr2L	42500	62500	chr2L	2702500	2722500
chr2L	42500	62500	chr2L	2862500	2882500
chr2L	42500	62500	chr2L	2942500	2962500
chr2L	42500	62500	chr2L	3762500	3782500
chr2L	42500	62500	chr2L	4382500	4402500
chr2L	42500	62500	chr2L	4422500	4442500
chr2L	42500	62500	chr2L	4622500	4642500
chr2L	42500	62500	chr2L	4702500	4722500
chr2L	42500	62500	chr2L	4802500	4822500
chr2L	42500	62500	chr2L	4882500	4902500
chr2L	42500	62500	chr2L	4922500	4942500
chr2L	42500	62500	chr2L	5002500	5022500
chr2L	42500	62500	chr2L	5042500	5062500
chr2L	42500	62500	chr2L	5082500	5102500
chr2L	42500	62500	chr2L	5122500	5142500
chr2L	42500	62500	chr2L	5242500	5262500
chr2L	42500	62500	chr2L	5262500	5282500
chr2L	42500	62500	chr2L	5382500	5402500
chr2L	42500	62500	chr2L	5542500	5562500
chr2L	42500	62500	chr2L	5822500	5842500
chr2L	42500	62500	chr2L	582500	602500
chr2L	42500	62500	chr2L	5942500	5962500
chr2L	42500	62500	chr2L	602500	622500
chr2L	42500	62500	chr2L	6062500	6082500
chr2L	42500	62500	chr2L	6662500	6682500
chr2L	42500	62500	chr2L	6942500	6962500
chr2L	42500	62500	chr2L	702500	722500
chr2L	42500	62500	chr2L	7062500	7082500
chr2L	42500	62500	chr2L	722500	742500
chr2L	42500	62500	chr2L	742500	762500
chr2L	42500	62500	chr2L	762500	782500
chr2L	42500	62500	chr2L	782500	802500
chr2L	42500	62500	chr2L	8102500	8122500
chr2L	42500	62500	chr2L	8162500	8182500
chr2L	42500	62500	chr2L	822500	842500
chr2L	42500	62500	chr2L	8422500	8442500
chr2L	42500	62500	chr2L	842500	862500
chr2L	42500	62500	chr2L	8462500	8482500
chr2L	42500	62500	chr2L	8542500	8562500
chr2L	42500	62500	chr2L	8622500	8642500
chr2L	42500	62500	chr2L	8642500	8662500
chr2L	42500	62500	chr2L	8662500	8682500
chr2L	42500	62500	chr2L	8702500	8722500
chr2L	42500	62500	chr2L	8902500	8922500
chr2L	42500	62500	chr2L	8922500	8942500
chr2L	42500	62500	chr2L	942500	962500
chr2L	62500	82500	chr2L	10222500	10242500
chr2L	62500	82500	chr2L	10242500	10262500
chr2L	62500	82500	chr2L	10362500	10382500
chr2L	62500	82500	chr2L	1042500	1062500
chr2L	62500	82500	chr2L	1082500	1102500
chr2L	62500	82500	chr2L	1102500	1122500
chr2L	62500	82500	chr2L	1122500	1142500
chr2L	62500	82500	chr2L	11262500	11282500
chr2L	62500	82500	chr2L	1142500	1162500
chr2L	62500	82500	chr2L	1162500	1182500
chr2L	62500	82500	chr2L	1182500	1202500
chr2L	62500	82500	chr2L	12042500	12062500
chr2L	62500	82500	chr2L	12402500	12422500
chr2L	62500	82500	chr2L	12422500	12442500
chr2L	62500	82500	chr2L	12702500	12722500
chr2L	62500	82500	chr2L	13182500	13202500
chr2L	62500	82500	chr2L	1322500	1342500
chr2L	62500	82500	chr2L	13302500	13322500
chr2L	62500	82500	chr2L	1342500	1362500
chr2L	62500	82500	chr2L	13502500	13522500
chr2L	62500	82500	chr2L	13542500	13562500
chr2L	62500	82500	chr2L	13582500	13602500
chr2L	62500	82500	chr2L	13622500	13642500
chr2L	62500	82500	chr2L	1382500	1402500
chr2L	62500	82500	chr2L	1402500	1422500
chr2L	62500	82500	chr2L	1422500	1442500
chr2L	62500	82500	chr2L	1462500	1482500
chr2L	62500	82500	chr2L	1482500	1502500
chr2L	62500	82500	chr2L	1502500	1522500
chr2L	62500	82500	chr2L	1562500	1582500
chr2L	62500	82500	chr2L	1582500	1602500
chr2L	62500	82500	chr2L	1602500	1622500
chr2L	62500	82500	chr2L	1622500	1642500
chr2L	62500	82500	chr2L	1642500	1662500
chr2L	62500	82500	chr2L	1722500	1742500
chr2L	62500	82500	chr2L	1742500	1762500
chr2L	62500	82500	chr2L	1902500	1922500
chr2L	62500	82500	chr2L	1922500	1942500
chr2L	62500	82500	chr2L	1942500	1962500
chr2L	62500	82500	chr2L	1982500	2002500
chr2L	62500	82500	chr2L	2002500	2022500
chr2L	62500	82500	chr2L	2022500	2042500
chr2L	62500	82500	chr2L	2082500	2102500
chr2L	62500	82500	chr2L	2122500	2142500
chr2L	62500	82500	chr2L	2162500	2182500
chr2L	62500	82500	chr2L	2202500	2222500
chr2L	62500	82500	chr2L	2222500	2242500
chr2L	62500	82500	chr2L	2242500	2262500
chr2L	62500	82500	chr2L	2342500	2362500
chr2L	62500	82500	chr2L	2362500	2382500
chr2L	62500	82500	chr2L	2462500	2482500
chr2L	62500	82500	chr2L	2822500	2842500
chr2L	62500	82500	chr2L	2882500	2902500
chr2L	62500	82500	chr2L	2942500	2962500
chr2L	62500	82500	chr2L	2962500	2982500
chr2L	62500	82500	chr2L	3042500	3062500
chr2L	62500	82500	chr2L	3482500	3502500
chr2L	62500	82500	chr2L	3762500	3782500
chr2L	62500	82500	chr2L	4362500	4382500
chr2L	62500	82500	chr2L	4382500	4402500
chr2L	62500	82500	chr2L	4422500	4442500
chr2L	62500	82500	chr2L	4622500	4642500
chr2L	62500	82500	chr2L	4702500	4722500
chr2L	62500	82500	chr2L	4802500	4822500
chr2L	62500	82500	chr2L	4842500	4862500
chr2L	62500	82500	chr2L	4882500	4902500
chr2L	62500	82500	chr2L	4902500	4922500
chr2L	62500	82500	chr2L	4922500	4942500
chr2L	62500	82500	chr2L	4942500	4962500
chr2L	62500	82500	chr2L	4982500	5002500
chr2L	62500	82500	chr2L	5002500	5022500
chr2L	62500	82500	chr2L	5022500	5042500
chr2L	62500	82500	chr2L	5042500	5062500
chr2L	62500	82500	chr2L	5082500	5102500
chr2L	62500	82500	chr2L	5102500	5122500
chr2L	62500	82500	chr2L	5122500	5142500
chr2L	62500	82500	chr2L	5202500	5222500
chr2L	62500	82500	chr2L	5242500	5262500
chr2L	62500	82500	chr2L	5262500	5282500
chr2L	62500	82500	chr2L	5282500	5302500
chr2L	62500	82500	chr2L	5302500	5322500
chr2L	62500	82500	chr2L	5362500	5382500
chr2L	62500	82500	chr2L	5522500	5542500
chr2L	62500	82500	chr2L	5542500	5562500
chr2L	62500	82500	chr2L	582500	602500
chr2L	62500	82500	chr2L	5842500	5862500
chr2L	62500	82500	chr2L	5882500	5902500
chr2L	62500	82500	chr2L	5902500	5922500
chr2L	62500	82500	chr2L	5942500	5962500
chr2L	62500	82500	chr2L	5982500	6002500
chr2L	62500	82500	chr2L	6002500	6022500
chr2L	62500	82500	chr2L	6022500	6042500
chr2L	62500	82500	chr2L	602500	622500
chr2L	62500	82500	chr2L	6062500	6082500
chr2L	62500	82500	chr2L	6082500	6102500
chr2L	62500	82500	chr2L	6302500	6322500
chr2L	62500	82500	chr2L	6322500	6342500
chr2L	62500	82500	chr2L	6442500	6462500
chr2L	62500	82500	chr2L	6482500	6502500
chr2L	62500	82500	chr2L	6562500	6582500
chr2L	62500	82500	chr2L	6662500	6682500
chr2L	62500	82500	chr2L	6782500	6802500
chr2L	62500	82500	chr2L	6842500	6862500
chr2L	62500	82500	chr2L	6922500	6942500
chr2L	62500	82500	chr2L	6942500	6962500
chr2L	62500	82500	chr2L	7022500	7042500
chr2L	62500	82500	chr2L	702500	722500
chr2L	62500	82500	chr2L	7042500	7062500
chr2L	62500	82500	chr2L	7062500	7082500
chr2L	62500	82500	chr2L	7202500	7222500
chr2L	62500	82500	chr2L	722500	742500
chr2L	62500	82500	chr2L	7282500	7302500
chr2L	62500	82500	chr2L	7402500	7422500
chr2L	62500	82500	chr2L	742500	762500
chr2L	62500	82500	chr2L	782500	802500
chr2L	62500	82500	chr2L	8062500	8082500
chr2L	62500	82500	chr2L	8102500	8122500
chr2L	62500	82500	chr2L	8122500	8142500
chr2L	62500	82500	chr2L	8162500	8182500
chr2L	62500	82500	chr2L	8202500	8222500
chr2L	62500	82500	chr2L	822500	842500
chr2L	62500	82500	chr2L	8322500	8342500
chr2L	62500	82500	chr2L	8362500	8382500
chr2L	62500	82500	chr2L	8382500	8402500
chr2L	62500	82500	chr2L	8422500	8442500
chr2L	62500	82500	chr2L	842500	862500
chr2L	62500	82500	chr2L	8462500	8482500
chr2L	62500	82500	chr2L	8482500	8502500
chr2L	62500	82500	chr2L	8502500	8522500
chr2L	62500	82500	chr2L	8542500	8562500
chr2L	62500	82500	chr2L	8622500	8642500
chr2L	62500	82500	chr2L	862500	882500
chr2L	62500	82500	chr2L	8642500	8662500
chr2L	62500	82500	chr2L	8662500	8682500
chr2L	62500	82500	chr2L	8682500	8702500
chr2L	62500	82500	chr2L	8702500	8722500
chr2L	62500	82500	chr2L	8782500	8802500
chr2L	62500	82500	chr2L	882500	902500
chr2L	62500	82500	chr2L	8862500	8882500
chr2L	62500	82500	chr2L	8902500	8922500
chr2L	62500	82500	chr2L	9182500	9202500
chr2L	62500	82500	chr2L	942500	962500
chr2L	62500	82500	chr2L	9862500	9882500
chr2L	62500	82500	chr2L	9882500	9902500
chr2L	82500	102500	chr2L	10222500	10242500
chr2L	82500	102500	chr2L	10342500	10362500
chr2L	82500	102500	chr2L	10362500	10382500
chr2L	82500	102500	chr2L	1042500	1062500
chr2L	82500	102500	chr2L	1082500	1102500
chr2L	82500	102500	chr2L	1102500	1122500
chr2L	82500	102500	chr2L	11082500	11102500
chr2L	82500	102500	chr2L	1142500	1162500
chr2L	82500	102500	chr2L	1162500	1182500
chr2L	82500	102500	chr2L	1182500	1202500
chr2L	82500	102500	chr2L	13182500	13202500
chr2L	82500	102500	chr2L	1322500	1342500
chr2L	82500	102500	chr2L	13362500	13382500
chr2L	82500	102500	chr2L	1342500	1362500
chr2L	82500	102500	chr2L	13582500	13602500
chr2L	82500	102500	chr2L	1402500	1422500
chr2L	82500	102500	chr2L	1462500	1482500
chr2L	82500	102500	chr2L	1482500	1502500
chr2L	82500	102500	chr2L	1502500	1522500
chr2L	82500	102500	chr2L	1562500	1582500
chr2L	82500	102500	chr2L	1582500	1602500
chr2L	82500	102500	chr2L	1602500	1622500
chr2L	82500	102500	chr2L	1622500	1642500
chr2L	82500	102500	chr2L	1642500	1662500
chr2L	82500	102500	chr2L	1942500	1962500
chr2L	82500	102500	chr2L	1982500	2002500
chr2L	82500	102500	chr2L	2022500	2042500
chr2L	82500	102500	chr2L	2122500	2142500
chr2L	82500	102500	chr2L	2202500	2222500
chr2L	82500	102500	chr2L	2242500	2262500
chr2L	82500	102500	chr2L	2362500	2382500
chr2L	82500	102500	chr2L	2702500	2722500
chr2L	82500	102500	chr2L	2722500	2742500
chr2L	82500	102500	chr2L	2862500	2882500
chr2L	82500	102500	chr2L	2942500	2962500
chr2L	82500	102500	chr2L	2962500	2982500
chr2L	82500	102500	chr2L	3022500	3042500
chr2L	82500	102500	chr2L	3742500	3762500
chr2L	82500	102500	chr2L	4362500	4382500
chr2L	82500	102500	chr2L	4682500	4702500
chr2L	82500	102500	chr2L	4802500	4822500
chr2L	82500	102500	chr2L	4842500	4862500
chr2L	82500	102500	chr2L	4922500	4942500
chr2L	82500	102500	chr2L	4942500	4962500
chr2L	82500	102500	chr2L	4962500	4982500
chr2L	82500	102500	chr2L	4982500	5002500
chr2L	82500	102500	chr2L	5042500	5062500
chr2L	82500	102500	chr2L	5082500	5102500
chr2L	82500	102500	chr2L	5122500	5142500
chr2L	82500	102500	chr2L	5242500	5262500
chr2L	82500	102500	chr2L	5262500	5282500
chr2L	82500	102500	chr2L	5282500	5302500
chr2L	82500	102500	chr2L	5302500	5322500
chr2L	82500	102500	chr2L	5522500	5542500
chr2L	82500	102500	chr2L	5542500	5562500
chr2L	82500	102500	chr2L	5902500	5922500
chr2L	82500	102500	chr2L	5942500	5962500
chr2L	82500	102500	chr2L	6002500	6022500
chr2L	82500	102500	chr2L	6042500	6062500
chr2L	82500	102500	chr2L	6062500	6082500
chr2L	82500	102500	chr2L	6302500	6322500
chr2L	82500	102500	chr2L	6322500	6342500
chr2L	82500	102500	chr2L	6482500	6502500
chr2L	82500	102500	chr2L	6502500	6522500
chr2L	82500	102500	chr2L	6662500	6682500
chr2L	82500	102500	chr2L	6842500	6862500
chr2L	82500	102500	chr2L	6942500	6962500
chr2L	82500	102500	chr2L	702500	722500
chr2L	82500	102500	chr2L	7062500	7082500
chr2L	82500	102500	chr2L	7202500	7222500
chr2L	82500	102500	chr2L	722500	742500
chr2L	82500	102500	chr2L	7402500	7422500
chr2L	82500	102500	chr2L	742500	762500
chr2L	82500	102500	chr2L	782500	802500
chr2L	82500	102500	chr2L	8042500	8062500
chr2L	82500	102500	chr2L	8062500	8082500
chr2L	82500	102500	chr2L	8102500	8122500
chr2L	82500	102500	chr2L	8202500	8222500
chr2L	82500	102500	chr2L	822500	842500
chr2L	82500	102500	chr2L	8322500	8342500
chr2L	82500	102500	chr2L	8362500	8382500
chr2L	82500	102500	chr2L	8422500	8442500
chr2L	82500	102500	chr2L	842500	862500
chr2L	82500	102500	chr2L	8642500	8662500
chr2L	82500	102500	chr2L	8662500	8682500
chr2L	82500	102500	chr2L	8702500	8722500
chr2L	82500	102500	chr2L	8902500	8922500
chr2L	82500	102500	chr2L	8962500	8982500
chr2L	82500	102500	chr2L	942500	962500
chr2L	82500	102500	chr2L	9882500	9902500
chr2L	82500	102500	chr2L	9942500	9962500
chr2L	102500	122500	chr2L	10222500	10242500
chr2L	102500	122500	chr2L	10242500	10262500
chr2L	102500	122500	chr2L	10342500	10362500
chr2L	102500	122500	chr2L	1042500	1062500
chr2L	102500	122500	chr2L	1082500	1102500
chr2L	102500	122500	chr2L	1102500	1122500
chr2L	102500	122500	chr2L	1122500	1142500
chr2L	102500	122500	chr2L	1142500	1162500
chr2L	102500	122500	chr2L	1162500	1182500
chr2L	102500	122500	chr2L	12042500	12062500
chr2L	102500	122500	chr2L	12402500	12422500
chr2L	102500	122500	chr2L	13182500	13202500
chr2L	102500	122500	chr2L	1322500	1342500
chr2L	102500	122500	chr2L	13362500	13382500
chr2L	102500	122500	chr2L	1342500	1362500
chr2L	102500	122500	chr2L	1382500	1402500
chr2L	102500	122500	chr2L	1402500	1422500
chr2L	102500	122500	chr2L	1462500	1482500
chr2L	102500	122500	chr2L	1502500	1522500
chr2L	102500	122500	chr2L	1562500	1582500
chr2L	102500	122500	chr2L	1582500	1602500
chr2L	102500	122500	chr2L	1602500	1622500
chr2L	102500	122500	chr2L	1622500	1642500
chr2L	102500	122500	chr2L	1742500	1762500
chr2L	102500	122500	chr2L	1942500	1962500
chr2L	102500	122500	chr2L	1982500	2002500
chr2L	102500	122500	chr2L	2122500	2142500
chr2L	102500	122500	chr2L	2182500	2202500
chr2L	102500	122500	chr2L	2202500	2222500
chr2L	102500	122500	chr2L	2222500	2242500
chr2L	102500	122500	chr2L	2242500	2262500
chr2L	102500	122500	chr2L	2362500	2382500
chr2L	102500	122500	chr2L	2702500	2722500
chr2L	102500	122500	chr2L	2742500	2762500
chr2L	102500	122500	chr2L	2862500	2882500
chr2L	102500	122500	chr2L	2882500	2902500
chr2L	102500	122500	chr2L	2902500	2922500
chr2L	102500	122500	chr2L	2962500	2982500
chr2L	102500	122500	chr2L	4382500	4402500
chr2L	102500	122500	chr2L	4422500	4442500
chr2L	102500	122500	chr2L	4682500	4702500
chr2L	102500	122500	chr2L	4702500	4722500
chr2L	102500	122500	chr2L	4802500	4822500
chr2L	102500	122500	chr2L	4842500	4862500
chr2L	102500	122500	chr2L	4882500	4902500
chr2L	102500	122500	chr2L	4922500	4942500
chr2L	102500	122500	chr2L	4942500	4962500
chr2L	102500	122500	chr2L	4962500	4982500
chr2L	102500	122500	chr2L	5002500	5022500
chr2L	102500	122500	chr2L	5022500	5042500
chr2L	102500	122500	chr2L	5042500	5062500
chr2L	102500	122500	chr2L	5082500	5102500
chr2L	102500	122500	chr2L	5122500	5142500
chr2L	102500	122500	chr2L	5262500	5282500
chr2L	102500	122500	chr2L	5302500	5322500
chr2L	102500	122500	chr2L	5522500	5542500
chr2L	102500	122500	chr2L	5542500	5562500
chr2L	102500	122500	chr2L	5902500	5922500
chr2L	102500	122500	chr2L	5942500	5962500
chr2L	102500	122500	chr2L	6042500	6062500
chr2L	102500	122500	chr2L	6062500	6082500
chr2L	102500	122500	chr2L	6082500	6102500
chr2L	102500	122500	chr2L	6302500	6322500
chr2L	102500	122500	chr2L	6502500	6522500
chr2L	102500	122500	chr2L	6662500	6682500
chr2L	102500	122500	chr2L	6942500	6962500
chr2L	102500	122500	chr2L	7022500	7042500
chr2L	102500	122500	chr2L	702500	722500
chr2L	102500	122500	chr2L	7062500	7082500
chr2L	102500	122500	chr2L	722500	742500
chr2L	102500	122500	chr2L	7282500	7302500
chr2L	102500	122500	chr2L	8062500	8082500
chr2L	102500	122500	chr2L	8102500	8122500
chr2L	102500	122500	chr2L	8202500	8222500
chr2L	102500	122500	chr2L	822500	842500
chr2L	102500	122500	chr2L	8422500	8442500
chr2L	102500	122500	chr2L	842500	862500
chr2L	102500	122500	chr2L	8502500	8522500
chr2L	102500	122500	chr2L	8522500	8542500
chr2L	102500	122500	chr2L	8582500	8602500
chr2L	102500	122500	chr2L	8602500	8622500
chr2L	102500	122500	chr2L	8642500	8662500
chr2L	102500	122500	chr2L	8662500	8682500
chr2L	102500	122500	chr2L	8702500	8722500
chr2L	102500	122500	chr2L	942500	962500
chr2L	102500	122500	chr2L	9942500	9962500
chr2L	122500	142500	chr2L	10222500	10242500
chr2L	122500	142500	chr2L	10242500	10262500
chr2L	122500	142500	chr2L	1042500	1062500
chr2L	122500	142500	chr2L	1082500	1102500
chr2L	122500	142500	chr2L	1102500	1122500
chr2L	122500	142500	chr2L	1142500	1162500
chr2L	122500	142500	chr2L	1162500	1182500
chr2L	122500	142500	chr2L	1322500	1342500
chr2L	122500	142500	chr2L	13442500	13462500
chr2L	122500	142500	chr2L	1402500	1422500
chr2L	122500	142500	chr2L	1462500	1482500
chr2L	122500	142500	chr2L	1502500	1522500
chr2L	122500	142500	chr2L	1602500	1622500
chr2L	122500	142500	chr2L	1622500	1642500
chr2L	122500	142500	chr2L	1642500	1662500
chr2L	122500	142500	chr2L	1742500	1762500
chr2L	122500	142500	chr2L	1942500	1962500
chr2L	122500	142500	chr2L	1982500	2002500
chr2L	122500	142500	chr2L	2122500	2142500
chr2L	122500	142500	chr2L	2202500	2222500
chr2L	122500	142500	chr2L	2362500	2382500
chr2L	122500	142500	chr2L	2862500	2882500
chr2L	122500	142500	chr2L	2962500	2982500
chr2L	122500	142500	chr2L	3742500	3762500
chr2L	122500	142500	chr2L	4702500	4722500
chr2L	122500	142500	chr2L	4802500	4822500
chr2L	122500	142500	chr2L	4842500	4862500
chr2L	122500	142500	chr2L	4922500	4942500
chr2L	122500	142500	chr2L	4942500	4962500
chr2L	122500	142500	chr2L	5022500	5042500
chr2L	122500	142500	chr2L	5042500	5062500
chr2L	122500	142500	chr2L	5082500	5102500
chr2L	122500	142500	chr2L	5242500	5262500
chr2L	122500	142500	chr2L	5262500	5282500
chr2L	122500	142500	chr2L	5302500	5322500
chr2L	122500	142500	chr2L	5522500	5542500
chr2L	122500	142500	chr2L	5982500	6002500
chr2L	122500	142500	chr2L	6082500	6102500
chr2L	122500	142500	chr2L	6662500	6682500
chr2L	122500	142500	chr2L	6942500	6962500
chr2L	122500	142500	chr2L	7022500	7042500
chr2L	122500	142500	chr2L	702500	722500
chr2L	122500	142500	chr2L	7062500	7082500
chr2L	122500	142500	chr2L	722500	742500
chr2L	122500	142500	chr2L	8102500	8122500
chr2L	122500	142500	chr2L	8202500	8222500
chr2L	122500	142500	chr2L	8422500	8442500
chr2L	122500	142500	chr2L	8622500	8642500
chr2L	122500	142500	chr2L	8642500	8662500
chr2L	122500	142500	chr2L	8662500	8682500
chr2L	122500	142500	chr2L	8702500	8722500
chr2L	122500	142500	chr2L	942500	962500
chr2L	122500	142500	chr2L	9682500	9702500
chr2L	142500	162500	chr2L	10362500	10382500
chr2L	142500	162500	chr2L	1042500	1062500
chr2L	142500	162500	chr2L	1082500	1102500
chr2L	142500	162500	chr2L	1102500	1122500
chr2L	142500	162500	chr2L	1122500	1142500
chr2L	142500	162500	chr2L	1142500	1162500
chr2L	142500	162500	chr2L	1162500	1182500
chr2L	142500	162500	chr2L	12042500	12062500
chr2L	142500	162500	chr2L	12402500	12422500
chr2L	142500	162500	chr2L	13182500	13202500
chr2L	142500	162500	chr2L	1322500	1342500
chr2L	142500	162500	chr2L	1342500	1362500
chr2L	142500	162500	chr2L	1382500	1402500
chr2L	142500	162500	chr2L	1402500	1422500
chr2L	142500	162500	chr2L	1462500	1482500
chr2L	142500	162500	chr2L	1482500	1502500
chr2L	142500	162500	chr2L	1502500	1522500
chr2L	142500	162500	chr2L	1542500	1562500
chr2L	142500	162500	chr2L	1582500	1602500
chr2L	142500	162500	chr2L	1602500	1622500
chr2L	142500	162500	chr2L	1622500	1642500
chr2L	142500	162500	chr2L	1642500	1662500
chr2L	142500	162500	chr2L	1722500	1742500
chr2L	142500	162500	chr2L	1742500	1762500
chr2L	142500	162500	chr2L	1902500	1922500
chr2L	142500	162500	chr2L	1942500	1962500
chr2L	142500	162500	chr2L	1982500	2002500
chr2L	142500	162500	chr2L	2122500	2142500
chr2L	142500	162500	chr2L	2202500	2222500
chr2L	142500	162500	chr2L	2222500	2242500
chr2L	142500	162500	chr2L	2362500	2382500
chr2L	142500	162500	chr2L	2822500	2842500
chr2L	142500	162500	chr2L	2942500	2962500
chr2L	142500	162500	chr2L	2962500	2982500
chr2L	142500	162500	chr2L	3182500	3202500
chr2L	142500	162500	chr2L	3882500	3902500
chr2L	142500	162500	chr2L	4362500	4382500
chr2L	142500	162500	chr2L	4382500	4402500
chr2L	142500	162500	chr2L	4682500	4702500
chr2L	142500	162500	chr2L	4802500	4822500
chr2L	142500	162500	chr2L	4882500	4902500
chr2L	142500	162500	chr2L	4922500	4942500
chr2L	142500	162500	chr2L	4942500	4962500
chr2L	142500	162500	chr2L	4982500	5002500
chr2L	142500	162500	chr2L	5042500	5062500
chr2L	142500	162500	chr2L	5082500	5102500
chr2L	142500	162500	chr2L	5122500	5142500
chr2L	142500	162500	chr2L	5242500	5262500
chr2L	142500	162500	chr2L	5302500	5322500
chr2L	142500	162500	chr2L	5522500	5542500
chr2L	142500	162500	chr2L	5942500	5962500
chr2L	142500	162500	chr2L	6082500	6102500
chr2L	142500	162500	chr2L	6402500	6422500
chr2L	142500	162500	chr2L	6502500	6522500
chr2L	142500	162500	chr2L	6662500	6682500
chr2L	142500	162500	chr2L	6942500	6962500
chr2L	142500	162500	chr2L	7022500	7042500
chr2L	142500	162500	chr2L	702500	722500
chr2L	142500	162500	chr2L	7042500	7062500
chr2L	142500	162500	chr2L	722500	742500
chr2L	142500	162500	chr2L	7282500	7302500
chr2L	142500	162500	chr2L	7422500	7442500
chr2L	142500	162500	chr2L	822500	842500
chr2L	142500	162500	chr2L	8422500	8442500
chr2L	142500	162500	chr2L	842500	862500
chr2L	142500	162500	chr2L	8622500	8642500
chr2L	142500	162500	chr2L	8642500	8662500
chr2L	142500	162500	chr2L	8662500	8682500
chr2L	142500	162500	chr2L	8702500	8722500
chr2L	142500	162500	chr2L	942500	962500
chr2L	142500	162500	chr2L	9562500	9582500
chr2L	162500	182500	chr2L	1042500	1062500
chr2L	162500	182500	chr2L	1082500	1102500
chr2L	162500	182500	chr2L	1102500	1122500
chr2L	162500	182500	chr2L	1142500	1162500
chr2L	162500	182500	chr2L	1162500	1182500
chr2L	162500	182500	chr2L	12402500	12422500
chr2L	162500	182500	chr2L	13062500	13082500
chr2L	162500	182500	chr2L	1322500	1342500
chr2L	162500	182500	chr2L	1342500	1362500
chr2L	162500	182500	chr2L	1402500	1422500
chr2L	162500	182500	chr2L	1462500	1482500
chr2L	162500	182500	chr2L	1482500	1502500
chr2L	162500	182500	chr2L	1502500	1522500
chr2L	162500	182500	chr2L	1562500	1582500
chr2L	162500	182500	chr2L	1582500	1602500
chr2L	162500	182500	chr2L	1602500	1622500
chr2L	162500	182500	chr2L	1622500	1642500
chr2L	162500	182500	chr2L	1642500	1662500
chr2L	162500	182500	chr2L	1742500	1762500
chr2L	162500	182500	chr2L	1902500	1922500
chr2L	162500	182500	chr2L	1942500	1962500
chr2L	162500	182500	chr2L	1982500	2002500
chr2L	162500	182500	chr2L	2122500	2142500
chr2L	162500	182500	chr2L	2202500	2222500
chr2L	162500	182500	chr2L	2242500	2262500
chr2L	162500	182500	chr2L	2362500	2382500
chr2L	162500	182500	chr2L	2462500	2482500
chr2L	162500	182500	chr2L	2942500	2962500
chr2L	162500	182500	chr2L	2962500	2982500
chr2L	162500	182500	chr2L	4622500	4642500
chr2L	162500	182500	chr2L	4802500	4822500
chr2L	162500	182500	chr2L	4842500	4862500
chr2L	162500	182500	chr2L	4922500	4942500
chr2L	162500	182500	chr2L	4962500	4982500
chr2L	162500	182500	chr2L	4982500	5002500
chr2L	162500	182500	chr2L	5042500	5062500
chr2L	162500	182500	chr2L	5082500	5102500
chr2L	162500	182500	chr2L	5202500	5222500
chr2L	162500	182500	chr2L	5242500	5262500
chr2L	162500	182500	chr2L	5302500	5322500
chr2L	162500	182500	chr2L	5942500	5962500
chr2L	162500	182500	chr2L	5982500	6002500
chr2L	162500	182500	chr2L	6262500	6282500
chr2L	162500	182500	chr2L	6942500	6962500
chr2L	162500	182500	chr2L	702500	722500
chr2L	162500	182500	chr2L	7062500	7082500
chr2L	162500	182500	chr2L	722500	742500
chr2L	162500	182500	chr2L	8102500	8122500
chr2L	162500	182500	chr2L	8202500	8222500
chr2L	162500	182500	chr2L	8322500	8342500
chr2L	162500	182500	chr2L	8422500	8442500
chr2L	162500	182500	chr2L	842500	862500
chr2L	162500	182500	chr2L	8642500	8662500
chr2L	162500	182500	chr2L	8662500	8682500
chr2L	162500	182500	chr2L	8702500	8722500
chr2L	162500	182500	chr2L	942500	962500
chr2L	162500	182500	chr2L	9562500	9582500
chr2L	162500	182500	chr2L	9882500	9902500
chr2L	182500	202500	chr2L	10222500	10242500
chr2L	182500	202500	chr2L	10342500	10362500
chr2L	182500	202500	chr2L	1042500	1062500
chr2L	182500	202500	chr2L	1082500	1102500
chr2L	182500	202500	chr2L	1102500	1122500
chr2L	182500	202500	chr2L	1142500	1162500
chr2L	182500	202500	chr2L	1162500	1182500
chr2L	182500	202500	chr2L	12402500	12422500
chr2L	182500	202500	chr2L	12702500	12722500
chr2L	182500	202500	chr2L	13042500	13062500
chr2L	182500	202500	chr2L	1322500	1342500
chr2L	182500	202500	chr2L	1342500	1362500
chr2L	182500	202500	chr2L	1382500	1402500
chr2L	182500	202500	chr2L	1402500	1422500
chr2L	182500	202500	chr2L	1502500	1522500
chr2L	182500	202500	chr2L	1562500	1582500
chr2L	182500	202500	chr2L	1582500	1602500
chr2L	182500	202500	chr2L	1602500	1622500
chr2L	182500	202500	chr2L	1622500	1642500
chr2L	182500	202500	chr2L	1742500	1762500
chr2L	182500	202500	chr2L	1942500	1962500
chr2L	182500	202500	chr2L	2022500	2042500
chr2L	182500	202500	chr2L	2122500	2142500
chr2L	182500	202500	chr2L	2242500	2262500
chr2L	182500	202500	chr2L	2362500	2382500
chr2L	182500	202500	chr2L	2862500	2882500
chr2L	182500	202500	chr2L	3022500	3042500
chr2L	182500	202500	chr2L	3682500	3702500
chr2L	182500	202500	chr2L	3882500	3902500
chr2L	182500	202500	chr2L	4362500	4382500
chr2L	182500	202500	chr2L	4642500	4662500
chr2L	182500	202500	chr2L	4802500	4822500
chr2L	182500	202500	chr2L	4842500	4862500
chr2L	182500	202500	chr2L	4922500	4942500
chr2L	182500	202500	chr2L	4942500	4962500
chr2L	182500	202500	chr2L	5042500	5062500
chr2L	182500	202500	chr2L	5242500	5262500
chr2L	182500	202500	chr2L	5262500	5282500
chr2L	182500	202500	chr2L	5302500	5322500
chr2L	182500	202500	chr2L	5942500	5962500
chr2L	182500	202500	chr2L	6102500	6122500
chr2L	182500	202500	chr2L	6282500	6302500
chr2L	182500	202500	chr2L	6322500	6342500
chr2L	182500	202500	chr2L	6662500	6682500
chr2L	182500	202500	chr2L	6942500	6962500
chr2L	182500	202500	chr2L	702500	722500
chr2L	182500	202500	chr2L	7062500	7082500
chr2L	182500	202500	chr2L	7202500	7222500
chr2L	182500	202500	chr2L	722500	742500
chr2L	182500	202500	chr2L	8062500	8082500
chr2L	182500	202500	chr2L	8202500	8222500
chr2L	182500	202500	chr2L	8422500	8442500
chr2L	182500	202500	chr2L	8642500	8662500
chr2L	182500	202500	chr2L	942500	962500
chr2L	202500	222500	chr2L	10222500	10242500
chr2L	202500	222500	chr2L	10242500	10262500
chr2L	202500	222500	chr2L	1042500	1062500
chr2L	202500	222500	chr2L	1082500	1102500
chr2L	202500	222500	chr2L	1102500	1122500
chr2L	202500	222500	chr2L	1142500	1162500
chr2L	202500	222500	chr2L	1162500	1182500
chr2L	202500	222500	chr2L	12042500	12062500
chr2L	202500	222500	chr2L	12422500	12442500
chr2L	202500	222500	chr2L	13002500	13022500
chr2L	202500	222500	chr2L	13042500	13062500
chr2L	202500	222500	chr2L	13062500	13082500
chr2L	202500	222500	chr2L	13182500	13202500
chr2L	202500	222500	chr2L	1322500	1342500
chr2L	202500	222500	chr2L	1342500	1362500
chr2L	202500	222500	chr2L	1382500	1402500
chr2L	202500	222500	chr2L	1402500	1422500
chr2L	202500	222500	chr2L	14602500	14622500
chr2L	202500	222500	chr2L	1462500	1482500
chr2L	202500	222500	chr2L	1482500	1502500
chr2L	202500	222500	chr2L	1502500	1522500
chr2L	202500	222500	chr2L	1562500	1582500
chr2L	202500	222500	chr2L	1582500	1602500
chr2L	202500	222500	chr2L	1602500	1622500
chr2L	202500	222500	chr2L	1622500	1642500
chr2L	202500	222500	chr2L	1642500	1662500
chr2L	202500	222500	chr2L	1722500	1742500
chr2L	202500	222500	chr2L	1742500	1762500
chr2L	202500	222500	chr2L	1902500	1922500
chr2L	202500	222500	chr2L	1942500	1962500
chr2L	202500	222500	chr2L	1982500	2002500
chr2L	202500	222500	chr2L	2022500	2042500
chr2L	202500	222500	chr2L	2082500	2102500
chr2L	202500	222500	chr2L	2122500	2142500
chr2L	202500	222500	chr2L	2202500	2222500
chr2L	202500	222500	chr2L	2242500	2262500
chr2L	202500	222500	chr2L	2362500	2382500
chr2L	202500	222500	chr2L	2462500	2482500
chr2L	202500	222500	chr2L	2942500	2962500
chr2L	202500	222500	chr2L	2962500	2982500
chr2L	202500	222500	chr2L	3562500	3582500
chr2L	202500	222500	chr2L	4362500	4382500
chr2L	202500	222500	chr2L	4422500	4442500
chr2L	202500	222500	chr2L	4702500	4722500
chr2L	202500	222500	chr2L	4802500	4822500
chr2L	202500	222500	chr2L	4842500	4862500
chr2L	202500	222500	chr2L	4922500	4942500
chr2L	202500	222500	chr2L	4962500	4982500
chr2L	202500	222500	chr2L	5022500	5042500
chr2L	202500	222500	chr2L	5042500	5062500
chr2L	202500	222500	chr2L	5082500	5102500
chr2L	202500	222500	chr2L	5202500	5222500
chr2L	202500	222500	chr2L	5242500	5262500
chr2L	202500	222500	chr2L	5262500	5282500
chr2L	202500	222500	chr2L	5302500	5322500
chr2L	202500	222500	chr2L	5362500	5382500
chr2L	202500	222500	chr2L	5542500	5562500
chr2L	202500	222500	chr2L	5782500	5802500
chr2L	202500	222500	chr2L	5942500	5962500
chr2L	202500	222500	chr2L	5982500	6002500
chr2L	202500	222500	chr2L	6042500	6062500
chr2L	202500	222500	chr2L	6062500	6082500
chr2L	202500	222500	chr2L	6082500	6102500
chr2L	202500	222500	chr2L	6502500	6522500
chr2L	202500	222500	chr2L	6662500	6682500
chr2L	202500	222500	chr2L	6942500	6962500
chr2L	202500	222500	chr2L	7022500	7042500
chr2L	202500	222500	chr2L	7062500	7082500
chr2L	202500	222500	chr2L	722500	742500
chr2L	202500	222500	chr2L	8042500	8062500
chr2L	202500	222500	chr2L	8062500	8082500
chr2L	202500	222500	chr2L	8102500	8122500
chr2L	202500	222500	chr2L	8182500	8202500
chr2L	202500	222500	chr2L	8422500	8442500
chr2L	202500	222500	chr2L	842500	862500
chr2L	202500	222500	chr2L	8582500	8602500
chr2L	202500	222500	chr2L	8602500	8622500
chr2L	202500	222500	chr2L	8642500	8662500
chr2L	202500	222500	chr2L	942500	962500
chr2L	202500	222500	chr2L	9562500	9582500
chr2L	202500	222500	chr2L	9882500	9902500
chr2L	222500	242500	chr2L	1102500	1122500
chr2L	222500	242500	chr2L	1142500	1162500
chr2L	222500	242500	chr2L	1162500	1182500
chr2L	222500	242500	chr2L	1402500	1422500
chr2L	222500	242500	chr2L	1462500	1482500
chr2L	222500	242500	chr2L	1942500	1962500
chr2L	222500	242500	chr2L	2122500	2142500
chr2L	222500	242500	chr2L	2362500	2382500
chr2L	222500	242500	chr2L	3482500	3502500
chr2L	222500	242500	chr2L	4842500	4862500
chr2L	222500	242500	chr2L	4922500	4942500
chr2L	222500	242500	chr2L	5302500	5322500
chr2L	222500	242500	chr2L	5942500	5962500
chr2L	222500	242500	chr2L	6942500	6962500
chr2L	222500	242500	chr2L	8462500	8482500
chr2L	242500	262500	chr2L	1042500	1062500
chr2L	242500	262500	chr2L	1082500	1102500
chr2L	242500	262500	chr2L	10982500	11002500
chr2L	242500	262500	chr2L	1102500	1122500
chr2L	242500	262500	chr2L	1142500	1162500
chr2L	242500	262500	chr2L	11522500	11542500
chr2L	242500	262500	chr2L	1162500	1182500
chr2L	242500	262500	chr2L	1322500	1342500
chr2L	242500	262500	chr2L	1342500	1362500
chr2L	242500	262500	chr2L	1402500	1422500
chr2L	242500	262500	chr2L	1462500	1482500
chr2L	242500	262500	chr2L	1502500	1522500
chr2L	242500	262500	chr2L	1582500	1602500
chr2L	242500	262500	chr2L	1602500	1622500
chr2L	242500	262500	chr2L	1622500	1642500
chr2L	242500	262500	chr2L	1642500	1662500
chr2L	242500	262500	chr2L	1742500	1762500
chr2L	242500	262500	chr2L	1942500	1962500
chr2L	242500	262500	chr2L	2022500	2042500
chr2L	242500	262500	chr2L	2122500	2142500
chr2L	242500	262500	chr2L	2202500	2222500
chr2L	242500	262500	chr2L	2222500	2242500
chr2L	242500	262500	chr2L	2362500	2382500
chr2L	242500	262500	chr2L	2962500	2982500
chr2L	242500	262500	chr2L	4382500	4402500
chr2L	242500	262500	chr2L	4922500	4942500
chr2L	242500	262500	chr2L	4962500	4982500
chr2L	242500	262500	chr2L	5042500	5062500
chr2L	242500	262500	chr2L	5082500	5102500
chr2L	242500	262500	chr2L	5302500	5322500
chr2L	242500	262500	chr2L	5542500	5562500
chr2L	242500	262500	chr2L	5942500	5962500
chr2L	242500	262500	chr2L	6042500	6062500
chr2L	242500	262500	chr2L	6062500	6082500
chr2L	242500	262500	chr2L	6122500	6142500
chr2L	242500	262500	chr2L	6662500	6682500
chr2L	242500	262500	chr2L	6942500	6962500
chr2L	242500	262500	chr2L	8202500	8222500
chr2L	242500	262500	chr2L	8422500	8442500
chr2L	242500	262500	chr2L	842500	862500
chr2L	242500	262500	chr2L	8702500	8722500
chr2L	242500	262500	chr2L	942500	962500
chr2L	262500	282500	chr2L	10242500	10262500
chr2L	262500	282500	chr2L	10282500	10302500
chr2L	262500	282500	chr2L	10362500	10382500
chr2L	262500	282500	chr2L	1042500	1062500
chr2L	262500	282500	chr2L	1082500	1102500
chr2L	262500	282500	chr2L	1102500	1122500
chr2L	262500	282500	chr2L	1122500	1142500
chr2L	262500	282500	chr2L	1142500	1162500
chr2L	262500	282500	chr2L	1162500	1182500
chr2L	262500	282500	chr2L	1182500	1202500
chr2L	262500	282500	chr2L	1282500	1302500
chr2L	262500	282500	chr2L	13002500	13022500
chr2L	262500	282500	chr2L	1322500	1342500
chr2L	262500	282500	chr2L	13302500	13322500
chr2L	262500	282500	chr2L	13362500	13382500
chr2L	262500	282500	chr2L	13382500	13402500
chr2L	262500	282500	chr2L	1342500	1362500
chr2L	262500	282500	chr2L	13502500	13522500
chr2L	262500	282500	chr2L	13542500	13562500
chr2L	262500	282500	chr2L	1382500	1402500
chr2L	262500	282500	chr2L	1402500	1422500
chr2L	262500	282500	chr2L	1422500	1442500
chr2L	262500	282500	chr2L	1462500	1482500
chr2L	262500	282500	chr2L	1482500	1502500
chr2L	262500	282500	chr2L	1502500	1522500
chr2L	262500	282500	chr2L	1562500	1582500
chr2L	262500	282500	chr2L	1582500	1602500
chr2L	262500	282500	chr2L	1602500	1622500
chr2L	262500	282500	chr2L	1622500	1642500
chr2L	262500	282500	chr2L	1642500	1662500
chr2L	262500	282500	chr2L	1722500	1742500
chr2L	262500	282500	chr2L	1742500	1762500
chr2L	262500	282500	chr2L	1902500	1922500
chr2L	262500	282500	chr2L	1942500	1962500
chr2L	262500	282500	chr2L	1982500	2002500
chr2L	262500	282500	chr2L	2022500	2042500
chr2L	262500	282500	chr2L	2082500	2102500
chr2L	262500	282500	chr2L	2122500	2142500
chr2L	262500	282500	chr2L	2202500	2222500
chr2L	262500	282500	chr2L	2222500	2242500
chr2L	262500	282500	chr2L	2242500	2262500
chr2L	262500	282500	chr2L	2362500	2382500
chr2L	262500	282500	chr2L	2462500	2482500
chr2L	262500	282500	chr2L	2522500	2542500
chr2L	262500	282500	chr2L	2942500	2962500
chr2L	262500	282500	chr2L	2962500	2982500
chr2L	262500	282500	chr2L	3002500	3022500
chr2L	262500	282500	chr2L	3022500	3042500
chr2L	262500	282500	chr2L	3382500	3402500
chr2L	262500	282500	chr2L	3562500	3582500
chr2L	262500	282500	chr2L	3782500	3802500
chr2L	262500	282500	chr2L	3842500	3862500
chr2L	262500	282500	chr2L	3882500	3902500
chr2L	262500	282500	chr2L	4362500	4382500
chr2L	262500	282500	chr2L	4382500	4402500
chr2L	262500	282500	chr2L	4422500	4442500
chr2L	262500	282500	chr2L	4642500	4662500
chr2L	262500	282500	chr2L	4682500	4702500
chr2L	262500	282500	chr2L	4702500	4722500
chr2L	262500	282500	chr2L	4802500	4822500
chr2L	262500	282500	chr2L	4842500	4862500
chr2L	262500	282500	chr2L	4902500	4922500
chr2L	262500	282500	chr2L	4922500	4942500
chr2L	262500	282500	chr2L	4942500	4962500
chr2L	262500	282500	chr2L	5002500	5022500
chr2L	262500	282500	chr2L	5022500	5042500
chr2L	262500	282500	chr2L	5042500	5062500
chr2L	262500	282500	chr2L	5082500	5102500
chr2L	262500	282500	chr2L	5102500	5122500
chr2L	262500	282500	chr2L	5122500	5142500
chr2L	262500	282500	chr2L	5242500	5262500
chr2L	262500	282500	chr2L	5302500	5322500
chr2L	262500	282500	chr2L	5522500	5542500
chr2L	262500	282500	chr2L	5542500	5562500
chr2L	262500	282500	chr2L	5942500	5962500
chr2L	262500	282500	chr2L	6002500	6022500
chr2L	262500	282500	chr2L	6022500	6042500
chr2L	262500	282500	chr2L	6062500	6082500
chr2L	262500	282500	chr2L	6262500	6282500
chr2L	262500	282500	chr2L	6442500	6462500
chr2L	262500	282500	chr2L	6662500	6682500
chr2L	262500	282500	chr2L	6882500	6902500
chr2L	262500	282500	chr2L	6902500	6922500
chr2L	262500	282500	chr2L	6922500	6942500
chr2L	262500	282500	chr2L	6942500	6962500
chr2L	262500	282500	chr2L	7022500	7042500
chr2L	262500	282500	chr2L	7202500	7222500
chr2L	262500	282500	chr2L	7242500	7262500
chr2L	262500	282500	chr2L	782500	802500
chr2L	262500	282500	chr2L	8202500	8222500
chr2L	262500	282500	chr2L	822500	842500
chr2L	262500	282500	chr2L	8362500	8382500
chr2L	262500	282500	chr2L	8422500	8442500
chr2L	262500	282500	chr2L	842500	862500
chr2L	262500	282500	chr2L	8482500	8502500
chr2L	262500	282500	chr2L	8502500	8522500
chr2L	262500	282500	chr2L	8622500	8642500
chr2L	262500	282500	chr2L	8642500	8662500
chr2L	262500	282500	chr2L	8662500	8682500
chr2L	262500	282500	chr2L	8702500	8722500
chr2L	262500	282500	chr2L	942500	962500
chr2L	262500	282500	chr2L	9942500	9962500
chr2L	282500	302500	chr2L	1102500	1122500
chr2L	282500	302500	chr2L	1142500	1162500
chr2L	282500	302500	chr2L	1162500	1182500
chr2L	282500	302500	chr2L	1602500	1622500
chr2L	282500	302500	chr2L	5302500	5322500
chr2L	302500	322500	chr2L	1042500	1062500
chr2L	302500	322500	chr2L	1082500	1102500
chr2L	302500	322500	chr2L	10982500	11002500
chr2L	302500	322500	chr2L	1102500	1122500
chr2L	302500	322500	chr2L	1122500	1142500
chr2L	302500	322500	chr2L	1142500	1162500
chr2L	302500	322500	chr2L	1162500	1182500
chr2L	302500	322500	chr2L	1182500	1202500
chr2L	302500	322500	chr2L	1202500	1222500
chr2L	302500	322500	chr2L	12402500	12422500
chr2L	302500	322500	chr2L	1282500	1302500
chr2L	302500	322500	chr2L	13082500	13102500
chr2L	302500	322500	chr2L	13182500	13202500
chr2L	302500	322500	chr2L	1322500	1342500
chr2L	302500	322500	chr2L	13382500	13402500
chr2L	302500	322500	chr2L	1342500	1362500
chr2L	302500	322500	chr2L	13502500	13522500
chr2L	302500	322500	chr2L	13542500	13562500
chr2L	302500	322500	chr2L	1382500	1402500
chr2L	302500	322500	chr2L	1402500	1422500
chr2L	302500	322500	chr2L	14062500	14082500
chr2L	302500	322500	chr2L	1462500	1482500
chr2L	302500	322500	chr2L	1482500	1502500
chr2L	302500	322500	chr2L	1502500	1522500
chr2L	302500	322500	chr2L	1542500	1562500
chr2L	302500	322500	chr2L	1562500	1582500
chr2L	302500	322500	chr2L	1582500	1602500
chr2L	302500	322500	chr2L	1602500	1622500
chr2L	302500	322500	chr2L	1622500	1642500
chr2L	302500	322500	chr2L	1642500	1662500
chr2L	302500	322500	chr2L	1722500	1742500
chr2L	302500	322500	chr2L	1742500	1762500
chr2L	302500	322500	chr2L	1842500	1862500
chr2L	302500	322500	chr2L	1902500	1922500
chr2L	302500	322500	chr2L	1942500	1962500
chr2L	302500	322500	chr2L	1982500	2002500
chr2L	302500	322500	chr2L	2002500	2022500
chr2L	302500	322500	chr2L	2022500	2042500
chr2L	302500	322500	chr2L	2082500	2102500
chr2L	302500	322500	chr2L	2122500	2142500
chr2L	302500	322500	chr2L	2162500	2182500
chr2L	302500	322500	chr2L	2202500	2222500
chr2L	302500	322500	chr2L	2222500	2242500
chr2L	302500	322500	chr2L	2242500	2262500
chr2L	302500	322500	chr2L	2362500	2382500
chr2L	302500	322500	chr2L	2462500	2482500
chr2L	302500	322500	chr2L	2522500	2542500
chr2L	302500	322500	chr2L	2702500	2722500
chr2L	302500	322500	chr2L	2802500	2822500
chr2L	302500	322500	chr2L	2822500	2842500
chr2L	302500	322500	chr2L	2862500	2882500
chr2L	302500	322500	chr2L	2942500	2962500
chr2L	302500	322500	chr2L	2962500	2982500
chr2L	302500	322500	chr2L	3022500	3042500
chr2L	302500	322500	chr2L	3222500	3242500
chr2L	302500	322500	chr2L	3362500	3382500
chr2L	302500	322500	chr2L	3762500	3782500
chr2L	302500	322500	chr2L	3782500	3802500
chr2L	302500	322500	chr2L	3882500	3902500
chr2L	302500	322500	chr2L	4222500	4242500
chr2L	302500	322500	chr2L	4422500	4442500
chr2L	302500	322500	chr2L	4622500	4642500
chr2L	302500	322500	chr2L	4642500	4662500
chr2L	302500	322500	chr2L	4682500	4702500
chr2L	302500	322500	chr2L	4702500	4722500
chr2L	302500	322500	chr2L	4782500	4802500
chr2L	302500	322500	chr2L	4802500	4822500
chr2L	302500	322500	chr2L	4842500	4862500
chr2L	302500	322500	chr2L	4882500	4902500
chr2L	302500	322500	chr2L	4922500	4942500
chr2L	302500	322500	chr2L	5002500	5022500
chr2L	302500	322500	chr2L	5022500	5042500
chr2L	302500	322500	chr2L	5042500	5062500
chr2L	302500	322500	chr2L	5082500	5102500
chr2L	302500	322500	chr2L	5102500	5122500
chr2L	302500	322500	chr2L	5122500	5142500
chr2L	302500	322500	chr2L	5142500	5162500
chr2L	302500	322500	chr2L	5202500	5222500
chr2L	302500	322500	chr2L	5222500	5242500
chr2L	302500	322500	chr2L	5242500	5262500
chr2L	302500	322500	chr2L	5262500	5282500
chr2L	302500	322500	chr2L	5282500	5302500
chr2L	302500	322500	chr2L	5302500	5322500
chr2L	302500	322500	chr2L	5522500	5542500
chr2L	302500	322500	chr2L	5542500	5562500
chr2L	302500	322500	chr2L	5762500	5782500
chr2L	302500	322500	chr2L	5782500	5802500
chr2L	302500	322500	chr2L	5842500	5862500
chr2L	302500	322500	chr2L	5922500	5942500
chr2L	302500	322500	chr2L	5942500	5962500
chr2L	302500	322500	chr2L	6002500	6022500
chr2L	302500	322500	chr2L	6042500	6062500
chr2L	302500	322500	chr2L	6062500	6082500
chr2L	302500	322500	chr2L	6082500	6102500
chr2L	302500	322500	chr2L	6122500	6142500
chr2L	302500	322500	chr2L	6282500	6302500
chr2L	302500	322500	chr2L	6302500	6322500
chr2L	302500	322500	chr2L	6382500	6402500
chr2L	302500	322500	chr2L	6402500	6422500
chr2L	302500	322500	chr2L	6482500	6502500
chr2L	302500	322500	chr2L	6502500	6522500
chr2L	302500	322500	chr2L	6522500	6542500
chr2L	302500	322500	chr2L	6662500	6682500
chr2L	302500	322500	chr2L	6842500	6862500
chr2L	302500	322500	chr2L	6902500	6922500
chr2L	302500	322500	chr2L	6942500	6962500
chr2L	302500	322500	chr2L	7062500	7082500
chr2L	302500	322500	chr2L	7202500	7222500
chr2L	302500	322500	chr2L	7242500	7262500
chr2L	302500	322500	chr2L	7422500	7442500
chr2L	302500	322500	chr2L	8062500	8082500
chr2L	302500	322500	chr2L	8102500	8122500
chr2L	302500	322500	chr2L	8122500	8142500
chr2L	302500	322500	chr2L	8222500	8242500
chr2L	302500	322500	chr2L	822500	842500
chr2L	302500	322500	chr2L	8422500	8442500
chr2L	302500	322500	chr2L	842500	862500
chr2L	302500	322500	chr2L	8462500	8482500
chr2L	302500	322500	chr2L	8602500	8622500
chr2L	302500	322500	chr2L	8642500	8662500
chr2L	302500	322500	chr2L	8662500	8682500
chr2L	302500	322500	chr2L	8702500	8722500
chr2L	302500	322500	chr2L	882500	902500
chr2L	302500	322500	chr2L	8982500	9002500
chr2L	302500	322500	chr2L	9262500	9282500
chr2L	302500	322500	chr2L	942500	962500
chr2L	322500	342500	chr2L	10222500	10242500
chr2L	322500	342500	chr2L	1042500	1062500
chr2L	322500	342500	chr2L	1082500	1102500
chr2L	322500	342500	chr2L	1102500	1122500
chr2L	322500	342500	chr2L	1142500	1162500
chr2L	322500	342500	chr2L	1162500	1182500
chr2L	322500	342500	chr2L	1282500	1302500
chr2L	322500	342500	chr2L	1322500	1342500
chr2L	322500	342500	chr2L	1342500	1362500
chr2L	322500	342500	chr2L	1382500	1402500
chr2L	322500	342500	chr2L	1402500	1422500
chr2L	322500	342500	chr2L	1502500	1522500
chr2L	322500	342500	chr2L	1562500	1582500
chr2L	322500	342500	chr2L	1582500	1602500
chr2L	322500	342500	chr2L	1602500	1622500
chr2L	322500	342500	chr2L	1622500	1642500
chr2L	322500	342500	chr2L	1642500	1662500
chr2L	322500	342500	chr2L	1942500	1962500
chr2L	322500	342500	chr2L	2122500	2142500
chr2L	322500	342500	chr2L	4622500	4642500
chr2L	322500	342500	chr2L	4802500	4822500
chr2L	322500	342500	chr2L	942500	962500
chr2L	362500	382500	chr2L	1042500	1062500
chr2L	362500	382500	chr2L	1102500	1122500
chr2L	362500	382500	chr2L	1162500	1182500
chr2L	362500	382500	chr2L	1322500	1342500
chr2L	362500	382500	chr2L	1342500	1362500
chr2L	362500	382500	chr2L	1402500	1422500
chr2L	362500	382500	chr2L	1582500	1602500
chr2L	362500	382500	chr2L	1602500	1622500
chr2L	362500	382500	chr2L	1942500	1962500
chr2L	362500	382500	chr2L	942500	962500
chr2L	382500	402500	chr2L	1042500	1062500
chr2L	382500	402500	chr2L	1082500	1102500
chr2L	382500	402500	chr2L	1102500	1122500
chr2L	382500	402500	chr2L	1142500	1162500
chr2L	382500	402500	chr2L	1162500	1182500
chr2L	382500	402500	chr2L	1282500	1302500
chr2L	382500	402500	chr2L	1322500	1342500
chr2L	382500	402500	chr2L	1342500	1362500
chr2L	382500	402500	chr2L	1402500	1422500
chr2L	382500	402500	chr2L	1462500	1482500
chr2L	382500	402500	chr2L	1482500	1502500
chr2L	382500	402500	chr2L	1502500	1522500
chr2L	382500	402500	chr2L	1522500	1542500
chr2L	382500	402500	chr2L	1542500	1562500
chr2L	382500	402500	chr2L	1562500	1582500
chr2L	382500	402500	chr2L	1582500	1602500
chr2L	382500	402500	chr2L	1602500	1622500
chr2L	382500	402500	chr2L	1622500	1642500
chr2L	382500	402500	chr2L	1642500	1662500
chr2L	382500	402500	chr2L	1942500	1962500
chr2L	382500	402500	chr2L	2082500	2102500
chr2L	382500	402500	chr2L	2122500	2142500
chr2L	382500	402500	chr2L	2242500	2262500
chr2L	382500	402500	chr2L	2462500	2482500
chr2L	382500	402500	chr2L	2702500	2722500
chr2L	382500	402500	chr2L	4622500	4642500
chr2L	382500	402500	chr2L	4642500	4662500
chr2L	382500	402500	chr2L	4802500	4822500
chr2L	382500	402500	chr2L	4922500	4942500
chr2L	382500	402500	chr2L	4942500	4962500
chr2L	382500	402500	chr2L	5122500	5142500
chr2L	382500	402500	chr2L	5702500	5722500
chr2L	382500	402500	chr2L	6662500	6682500
chr2L	382500	402500	chr2L	8642500	8662500
chr2L	382500	402500	chr2L	942500	962500
chr2L	402500	422500	chr2L	10222500	10242500
chr2L	402500	422500	chr2L	10362500	10382500
chr2L	402500	422500	chr2L	1042500	1062500
chr2L	402500	422500	chr2L	1082500	1102500
chr2L	402500	422500	chr2L	1102500	1122500
chr2L	402500	422500	chr2L	1142500	1162500
chr2L	402500	422500	chr2L	1162500	1182500
chr2L	402500	422500	chr2L	1182500	1202500
chr2L	402500	422500	chr2L	1282500	1302500
chr2L	402500	422500	chr2L	1322500	1342500
chr2L	402500	422500	chr2L	1342500	1362500
chr2L	402500	422500	chr2L	1382500	1402500
chr2L	402500	422500	chr2L	1402500	1422500
chr2L	402500	422500	chr2L	1462500	1482500
chr2L	402500	422500	chr2L	1482500	1502500
chr2L	402500	422500	chr2L	1502500	1522500
chr2L	402500	422500	chr2L	1562500	1582500
chr2L	402500	422500	chr2L	1582500	1602500
chr2L	402500	422500	chr2L	1602500	1622500
chr2L	402500	422500	chr2L	1622500	1642500
chr2L	402500	422500	chr2L	1642500	1662500
chr2L	402500	422500	chr2L	1742500	1762500
chr2L	402500	422500	chr2L	1902500	1922500
chr2L	402500	422500	chr2L	1942500	1962500
chr2L	402500	422500	chr2L	1982500	2002500
chr2L	402500	422500	chr2L	2122500	2142500
chr2L	402500	422500	chr2L	2202500	2222500
chr2L	402500	422500	chr2L	2242500	2262500
chr2L	402500	422500	chr2L	2362500	2382500
chr2L	402500	422500	chr2L	3002500	3022500
chr2L	402500	422500	chr2L	3882500	3902500
chr2L	402500	422500	chr2L	4362500	4382500
chr2L	402500	422500	chr2L	4382500	4402500
chr2L	402500	422500	chr2L	4802500	4822500
chr2L	402500	422500	chr2L	4842500	4862500
chr2L	402500	422500	chr2L	4882500	4902500
chr2L	402500	422500	chr2L	4922500	4942500
chr2L	402500	422500	chr2L	4942500	4962500
chr2L	402500	422500	chr2L	4962500	4982500
chr2L	402500	422500	chr2L	4982500	5002500
chr2L	402500	422500	chr2L	5082500	5102500
chr2L	402500	422500	chr2L	5242500	5262500
chr2L	402500	422500	chr2L	5302500	5322500
chr2L	402500	422500	chr2L	5522500	5542500
chr2L	402500	422500	chr2L	5542500	5562500
chr2L	402500	422500	chr2L	5942500	5962500
chr2L	402500	422500	chr2L	6302500	6322500
chr2L	402500	422500	chr2L	6322500	6342500
chr2L	402500	422500	chr2L	6662500	6682500
chr2L	402500	422500	chr2L	6942500	6962500
chr2L	402500	422500	chr2L	8362500	8382500
chr2L	402500	422500	chr2L	8422500	8442500
chr2L	402500	422500	chr2L	8702500	8722500
chr2L	402500	422500	chr2L	9202500	9222500
chr2L	402500	422500	chr2L	942500	962500
chr2L	402500	422500	chr2L	9902500	9922500
chr2L	402500	422500	chr2L	9942500	9962500
chr2L	422500	442500	chr2L	10242500	10262500
chr2L	422500	442500	chr2L	1042500	1062500
chr2L	422500	442500	chr2L	1082500	1102500
chr2L	422500	442500	chr2L	1102500	1122500
chr2L	422500	442500	chr2L	1142500	1162500
chr2L	422500	442500	chr2L	1162500	1182500
chr2L	422500	442500	chr2L	12042500	12062500
chr2L	422500	442500	chr2L	1322500	1342500
chr2L	422500	442500	chr2L	1342500	1362500
chr2L	422500	442500	chr2L	1402500	1422500
chr2L	422500	442500	chr2L	1462500	1482500
chr2L	422500	442500	chr2L	1502500	1522500
chr2L	422500	442500	chr2L	1582500	1602500
chr2L	422500	442500	chr2L	1602500	1622500
chr2L	422500	442500	chr2L	1622500	1642500
chr2L	422500	442500	chr2L	1642500	1662500
chr2L	422500	442500	chr2L	1742500	1762500
chr2L	422500	442500	chr2L	1942500	1962500
chr2L	422500	442500	chr2L	2082500	2102500
chr2L	422500	442500	chr2L	2122500	2142500
chr2L	422500	442500	chr2L	2962500	2982500
chr2L	422500	442500	chr2L	4802500	4822500
chr2L	422500	442500	chr2L	4922500	4942500
chr2L	422500	442500	chr2L	5082500	5102500
chr2L	422500	442500	chr2L	5542500	5562500
chr2L	422500	442500	chr2L	5782500	5802500
chr2L	422500	442500	chr2L	7462500	7482500
chr2L	422500	442500	chr2L	942500	962500
chr2L	442500	462500	chr2L	10362500	10382500
chr2L	442500	462500	chr2L	1042500	1062500
chr2L	442500	462500	chr2L	1082500	1102500
chr2L	442500	462500	chr2L	1102500	1122500
chr2L	442500	462500	chr2L	11262500	11282500
chr2L	442500	462500	chr2L	1142500	1162500
chr2L	442500	462500	chr2L	1162500	1182500
chr2L	442500	462500	chr2L	1182500	1202500
chr2L	442500	462500	chr2L	12042500	12062500
chr2L	442500	462500	chr2L	12422500	12442500
chr2L	442500	462500	chr2L	1282500	1302500
chr2L	442500	462500	chr2L	13182500	13202500
chr2L	442500	462500	chr2L	1322500	1342500
chr2L	442500	462500	chr2L	1342500	1362500
chr2L	442500	462500	chr2L	1382500	1402500
chr2L	442500	462500	chr2L	1402500	1422500
chr2L	442500	462500	chr2L	1462500	1482500
chr2L	442500	462500	chr2L	1502500	1522500
chr2L	442500	462500	chr2L	1542500	1562500
chr2L	442500	462500	chr2L	1562500	1582500
chr2L	442500	462500	chr2L	1582500	1602500
chr2L	442500	462500	chr2L	1602500	1622500
chr2L	442500	462500	chr2L	1622500	1642500
chr2L	442500	462500	chr2L	1642500	1662500
chr2L	442500	462500	chr2L	1742500	1762500
chr2L	442500	462500	chr2L	1902500	1922500
chr2L	442500	462500	chr2L	1942500	1962500
chr2L	442500	462500	chr2L	1982500	2002500
chr2L	442500	462500	chr2L	2122500	2142500
chr2L	442500	462500	chr2L	2202500	2222500
chr2L	442500	462500	chr2L	2362500	2382500
chr2L	442500	462500	chr2L	2862500	2882500
chr2L	442500	462500	chr2L	2962500	2982500
chr2L	442500	462500	chr2L	3482500	3502500
chr2L	442500	462500	chr2L	3562500	3582500
chr2L	442500	462500	chr2L	4682500	4702500
chr2L	442500	462500	chr2L	4842500	4862500
chr2L	442500	462500	chr2L	4942500	4962500
chr2L	442500	462500	chr2L	4962500	4982500
chr2L	442500	462500	chr2L	4982500	5002500
chr2L	442500	462500	chr2L	5022500	5042500
chr2L	442500	462500	chr2L	5042500	5062500
chr2L	442500	462500	chr2L	5082500	5102500
chr2L	442500	462500	chr2L	5242500	5262500
chr2L	442500	462500	chr2L	5262500	5282500
chr2L	442500	462500	chr2L	5302500	5322500
chr2L	442500	462500	chr2L	5362500	5382500
chr2L	442500	462500	chr2L	5542500	5562500
chr2L	442500	462500	chr2L	5982500	6002500
chr2L	442500	462500	chr2L	6082500	6102500
chr2L	442500	462500	chr2L	6102500	6122500
chr2L	442500	462500	chr2L	6482500	6502500
chr2L	442500	462500	chr2L	6662500	6682500
chr2L	442500	462500	chr2L	6902500	6922500
chr2L	442500	462500	chr2L	6942500	6962500
chr2L	442500	462500	chr2L	7062500	7082500
chr2L	442500	462500	chr2L	7402500	7422500
chr2L	442500	462500	chr2L	7462500	7482500
chr2L	442500	462500	chr2L	8362500	8382500
chr2L	442500	462500	chr2L	8422500	8442500
chr2L	442500	462500	chr2L	8622500	8642500
chr2L	442500	462500	chr2L	8662500	8682500
chr2L	442500	462500	chr2L	8702500	8722500
chr2L	462500	482500	chr2L	1042500	1062500
chr2L	462500	482500	chr2L	1102500	1122500
chr2L	462500	482500	chr2L	1142500	1162500
chr2L	462500	482500	chr2L	1162500	1182500
chr2L	462500	482500	chr2L	12042500	12062500
chr2L	462500	482500	chr2L	1322500	1342500
chr2L	462500	482500	chr2L	1342500	1362500
chr2L	462500	482500	chr2L	1402500	1422500
chr2L	462500	482500	chr2L	1462500	1482500
chr2L	462500	482500	chr2L	1502500	1522500
chr2L	462500	482500	chr2L	1582500	1602500
chr2L	462500	482500	chr2L	1602500	1622500
chr2L	462500	482500	chr2L	1622500	1642500
chr2L	462500	482500	chr2L	1642500	1662500
chr2L	462500	482500	chr2L	1942500	1962500
chr2L	462500	482500	chr2L	2122500	2142500
chr2L	462500	482500	chr2L	2202500	2222500
chr2L	462500	482500	chr2L	5242500	5262500
chr2L	482500	502500	chr2L	1002500	1022500
chr2L	482500	502500	chr2L	10222500	10242500
chr2L	482500	502500	chr2L	10242500	10262500
chr2L	482500	502500	chr2L	10282500	10302500
chr2L	482500	502500	chr2L	10342500	10362500
chr2L	482500	502500	chr2L	10382500	10402500
chr2L	482500	502500	chr2L	1042500	1062500
chr2L	482500	502500	chr2L	10502500	10522500
chr2L	482500	502500	chr2L	1082500	1102500
chr2L	482500	502500	chr2L	1102500	1122500
chr2L	482500	502500	chr2L	1122500	1142500
chr2L	482500	502500	chr2L	11262500	11282500
chr2L	482500	502500	chr2L	1142500	1162500
chr2L	482500	502500	chr2L	11522500	11542500
chr2L	482500	502500	chr2L	1162500	1182500
chr2L	482500	502500	chr2L	11802500	11822500
chr2L	482500	502500	chr2L	1182500	1202500
chr2L	482500	502500	chr2L	1202500	1222500
chr2L	482500	502500	chr2L	12042500	12062500
chr2L	482500	502500	chr2L	12402500	12422500
chr2L	482500	502500	chr2L	12422500	12442500
chr2L	482500	502500	chr2L	12482500	12502500
chr2L	482500	502500	chr2L	12762500	12782500
chr2L	482500	502500	chr2L	1282500	1302500
chr2L	482500	502500	chr2L	13002500	13022500
chr2L	482500	502500	chr2L	13122500	13142500
chr2L	482500	502500	chr2L	13182500	13202500
chr2L	482500	502500	chr2L	1322500	1342500
chr2L	482500	502500	chr2L	1342500	1362500
chr2L	482500	502500	chr2L	13462500	13482500
chr2L	482500	502500	chr2L	13482500	13502500
chr2L	482500	502500	chr2L	13502500	13522500
chr2L	482500	502500	chr2L	13522500	13542500
chr2L	482500	502500	chr2L	13582500	13602500
chr2L	482500	502500	chr2L	13622500	13642500
chr2L	482500	502500	chr2L	1382500	1402500
chr2L	482500	502500	chr2L	1402500	1422500
chr2L	482500	502500	chr2L	1422500	1442500
chr2L	482500	502500	chr2L	14602500	14622500
chr2L	482500	502500	chr2L	1462500	1482500
chr2L	482500	502500	chr2L	1482500	1502500
chr2L	482500	502500	chr2L	1502500	1522500
chr2L	482500	502500	chr2L	1542500	1562500
chr2L	482500	502500	chr2L	1562500	1582500
chr2L	482500	502500	chr2L	1582500	1602500
chr2L	482500	502500	chr2L	1602500	1622500
chr2L	482500	502500	chr2L	1622500	1642500
chr2L	482500	502500	chr2L	1642500	1662500
chr2L	482500	502500	chr2L	1682500	1702500
chr2L	482500	502500	chr2L	1722500	1742500
chr2L	482500	502500	chr2L	1742500	1762500
chr2L	482500	502500	chr2L	1902500	1922500
chr2L	482500	502500	chr2L	1922500	1942500
chr2L	482500	502500	chr2L	1942500	1962500
chr2L	482500	502500	chr2L	1982500	2002500
chr2L	482500	502500	chr2L	2022500	2042500
chr2L	482500	502500	chr2L	2082500	2102500
chr2L	482500	502500	chr2L	2122500	2142500
chr2L	482500	502500	chr2L	2162500	2182500
chr2L	482500	502500	chr2L	2202500	2222500
chr2L	482500	502500	chr2L	2222500	2242500
chr2L	482500	502500	chr2L	2242500	2262500
chr2L	482500	502500	chr2L	2362500	2382500
chr2L	482500	502500	chr2L	2702500	2722500
chr2L	482500	502500	chr2L	2722500	2742500
chr2L	482500	502500	chr2L	2802500	2822500
chr2L	482500	502500	chr2L	2822500	2842500
chr2L	482500	502500	chr2L	2862500	2882500
chr2L	482500	502500	chr2L	2882500	2902500
chr2L	482500	502500	chr2L	2902500	2922500
chr2L	482500	502500	chr2L	2942500	2962500
chr2L	482500	502500	chr2L	2962500	2982500
chr2L	482500	502500	chr2L	3022500	3042500
chr2L	482500	502500	chr2L	3042500	3062500
chr2L	482500	502500	chr2L	3362500	3382500
chr2L	482500	502500	chr2L	3382500	3402500
chr2L	482500	502500	chr2L	3482500	3502500
chr2L	482500	502500	chr2L	3562500	3582500
chr2L	482500	502500	chr2L	3622500	3642500
chr2L	482500	502500	chr2L	3882500	3902500
chr2L	482500	502500	chr2L	4362500	4382500
chr2L	482500	502500	chr2L	4382500	4402500
chr2L	482500	502500	chr2L	4422500	4442500
chr2L	482500	502500	chr2L	4622500	4642500
chr2L	482500	502500	chr2L	4702500	4722500
chr2L	482500	502500	chr2L	4722500	4742500
chr2L	482500	502500	chr2L	4802500	4822500
chr2L	482500	502500	chr2L	4842500	4862500
chr2L	482500	502500	chr2L	4882500	4902500
chr2L	482500	502500	chr2L	4922500	4942500
chr2L	482500	502500	chr2L	4942500	4962500
chr2L	482500	502500	chr2L	4962500	4982500
chr2L	482500	502500	chr2L	5002500	5022500
chr2L	482500	502500	chr2L	5022500	5042500
chr2L	482500	502500	chr2L	5042500	5062500
chr2L	482500	502500	chr2L	5082500	5102500
chr2L	482500	502500	chr2L	5122500	5142500
chr2L	482500	502500	chr2L	5222500	5242500
chr2L	482500	502500	chr2L	5242500	5262500
chr2L	482500	502500	chr2L	5262500	5282500
chr2L	482500	502500	chr2L	5282500	5302500
chr2L	482500	502500	chr2L	5302500	5322500
chr2L	482500	502500	chr2L	5362500	5382500
chr2L	482500	502500	chr2L	5542500	5562500
chr2L	482500	502500	chr2L	5882500	5902500
chr2L	482500	502500	chr2L	5942500	5962500
chr2L	482500	502500	chr2L	6042500	6062500
chr2L	482500	502500	chr2L	6062500	6082500
chr2L	482500	502500	chr2L	6082500	6102500
chr2L	482500	502500	chr2L	6322500	6342500
chr2L	482500	502500	chr2L	6382500	6402500
chr2L	482500	502500	chr2L	6482500	6502500
chr2L	482500	502500	chr2L	6502500	6522500
chr2L	482500	502500	chr2L	6662500	6682500
chr2L	482500	502500	chr2L	6842500	6862500
chr2L	482500	502500	chr2L	7062500	7082500
chr2L	482500	502500	chr2L	7202500	7222500
chr2L	482500	502500	chr2L	7282500	7302500
chr2L	482500	502500	chr2L	8062500	8082500
chr2L	482500	502500	chr2L	8082500	8102500
chr2L	482500	502500	chr2L	8102500	8122500
chr2L	482500	502500	chr2L	8122500	8142500
chr2L	482500	502500	chr2L	8162500	8182500
chr2L	482500	502500	chr2L	8322500	8342500
chr2L	482500	502500	chr2L	8382500	8402500
chr2L	482500	502500	chr2L	8422500	8442500
chr2L	482500	502500	chr2L	8462500	8482500
chr2L	482500	502500	chr2L	8502500	8522500
chr2L	482500	502500	chr2L	8542500	8562500
chr2L	482500	502500	chr2L	8582500	8602500
chr2L	482500	502500	chr2L	8602500	8622500
chr2L	482500	502500	chr2L	8642500	8662500
chr2L	482500	502500	chr2L	8662500	8682500
chr2L	482500	502500	chr2L	8702500	8722500
chr2L	482500	502500	chr2L	8882500	8902500
chr2L	482500	502500	chr2L	8942500	8962500
chr2L	482500	502500	chr2L	8962500	8982500
chr2L	482500	502500	chr2L	9202500	9222500
chr2L	482500	502500	chr2L	9882500	9902500
chr2L	502500	522500	chr2L	1042500	1062500
chr2L	502500	522500	chr2L	1082500	1102500
chr2L	502500	522500	chr2L	1102500	1122500
chr2L	502500	522500	chr2L	1142500	1162500
chr2L	502500	522500	chr2L	1162500	1182500
chr2L	502500	522500	chr2L	1282500	1302500
chr2L	502500	522500	chr2L	1322500	1342500
chr2L	502500	522500	chr2L	13382500	13402500
chr2L	502500	522500	chr2L	1342500	1362500
chr2L	502500	522500	chr2L	13502500	13522500
chr2L	502500	522500	chr2L	1382500	1402500
chr2L	502500	522500	chr2L	1402500	1422500
chr2L	502500	522500	chr2L	1462500	1482500
chr2L	502500	522500	chr2L	1482500	1502500
chr2L	502500	522500	chr2L	1502500	1522500
chr2L	502500	522500	chr2L	1522500	1542500
chr2L	502500	522500	chr2L	1542500	1562500
chr2L	502500	522500	chr2L	1562500	1582500
chr2L	502500	522500	chr2L	1582500	1602500
chr2L	502500	522500	chr2L	1602500	1622500
chr2L	502500	522500	chr2L	1622500	1642500
chr2L	502500	522500	chr2L	1642500	1662500
chr2L	502500	522500	chr2L	1682500	1702500
chr2L	502500	522500	chr2L	1742500	1762500
chr2L	502500	522500	chr2L	1902500	1922500
chr2L	502500	522500	chr2L	1942500	1962500
chr2L	502500	522500	chr2L	1982500	2002500
chr2L	502500	522500	chr2L	2122500	2142500
chr2L	502500	522500	chr2L	2162500	2182500
chr2L	502500	522500	chr2L	2202500	2222500
chr2L	502500	522500	chr2L	2242500	2262500
chr2L	502500	522500	chr2L	2362500	2382500
chr2L	502500	522500	chr2L	2702500	2722500
chr2L	502500	522500	chr2L	2962500	2982500
chr2L	502500	522500	chr2L	3482500	3502500
chr2L	502500	522500	chr2L	4522500	4542500
chr2L	502500	522500	chr2L	4702500	4722500
chr2L	502500	522500	chr2L	4802500	4822500
chr2L	502500	522500	chr2L	4922500	4942500
chr2L	502500	522500	chr2L	5002500	5022500
chr2L	502500	522500	chr2L	5042500	5062500
chr2L	502500	522500	chr2L	5082500	5102500
chr2L	502500	522500	chr2L	5222500	5242500
chr2L	502500	522500	chr2L	5242500	5262500
chr2L	502500	522500	chr2L	5262500	5282500
chr2L	502500	522500	chr2L	5302500	5322500
chr2L	502500	522500	chr2L	5522500	5542500
chr2L	502500	522500	chr2L	5542500	5562500
chr2L	502500	522500	chr2L	6662500	6682500
chr2L	502500	522500	chr2L	7422500	7442500
chr2L	502500	522500	chr2L	8322500	8342500
chr2L	502500	522500	chr2L	8422500	8442500
chr2L	502500	522500	chr2L	8602500	8622500
chr2L	502500	522500	chr2L	8642500	8662500
chr2L	502500	522500	chr2L	8662500	8682500
chr2L	502500	522500	chr2L	8702500	8722500
chr2L	502500	522500	chr2L	9882500	9902500
chr2L	522500	542500	chr2L	1602500	1622500
chr2L	522500	542500	chr2L	1942500	1962500
chr2L	542500	562500	chr2L	10222500	10242500
chr2L	542500	562500	chr2L	1062500	1082500
chr2L	542500	562500	chr2L	1082500	1102500
chr2L	542500	562500	chr2L	1102500	1122500
chr2L	542500	562500	chr2L	1122500	1142500
chr2L	542500	562500	chr2L	1142500	1162500
chr2L	542500	562500	chr2L	1162500	1182500
chr2L	542500	562500	chr2L	1182500	1202500
chr2L	542500	562500	chr2L	1202500	1222500
chr2L	542500	562500	chr2L	1282500	1302500
chr2L	542500	562500	chr2L	13182500	13202500
chr2L	542500	562500	chr2L	1322500	1342500
chr2L	542500	562500	chr2L	1342500	1362500
chr2L	542500	562500	chr2L	1382500	1402500
chr2L	542500	562500	chr2L	1402500	1422500
chr2L	542500	562500	chr2L	1462500	1482500
chr2L	542500	562500	chr2L	1482500	1502500
chr2L	542500	562500	chr2L	1502500	1522500
chr2L	542500	562500	chr2L	1542500	1562500
chr2L	542500	562500	chr2L	1562500	1582500
chr2L	542500	562500	chr2L	1582500	1602500
chr2L	542500	562500	chr2L	1602500	1622500
chr2L	542500	562500	chr2L	1622500	1642500
chr2L	542500	562500	chr2L	1642500	1662500
chr2L	542500	562500	chr2L	1682500	1702500
chr2L	542500	562500	chr2L	1722500	1742500
chr2L	542500	562500	chr2L	1742500	1762500
chr2L	542500	562500	chr2L	1902500	1922500
chr2L	542500	562500	chr2L	1942500	1962500
chr2L	542500	562500	chr2L	1982500	2002500
chr2L	542500	562500	chr2L	2122500	2142500
chr2L	542500	562500	chr2L	2162500	2182500
chr2L	542500	562500	chr2L	2202500	2222500
chr2L	542500	562500	chr2L	2242500	2262500
chr2L	542500	562500	chr2L	2362500	2382500
chr2L	542500	562500	chr2L	2882500	2902500
chr2L	542500	562500	chr2L	2962500	2982500
chr2L	542500	562500	chr2L	4362500	4382500
chr2L	542500	562500	chr2L	4702500	4722500
chr2L	542500	562500	chr2L	4802500	4822500
chr2L	542500	562500	chr2L	4942500	4962500
chr2L	542500	562500	chr2L	4962500	4982500
chr2L	542500	562500	chr2L	5002500	5022500
chr2L	542500	562500	chr2L	5042500	5062500
chr2L	542500	562500	chr2L	5082500	5102500
chr2L	542500	562500	chr2L	5242500	5262500
chr2L	542500	562500	chr2L	5302500	5322500
chr2L	542500	562500	chr2L	5522500	5542500
chr2L	542500	562500	chr2L	5782500	5802500
chr2L	542500	562500	chr2L	5942500	5962500
chr2L	542500	562500	chr2L	6402500	6422500
chr2L	542500	562500	chr2L	6662500	6682500
chr2L	542500	562500	chr2L	8422500	8442500
chr2L	542500	562500	chr2L	8702500	8722500
chr2L	562500	582500	chr2L	1102500	1122500
chr2L	562500	582500	chr2L	1142500	1162500
chr2L	562500	582500	chr2L	1162500	1182500
chr2L	562500	582500	chr2L	1402500	1422500
chr2L	562500	582500	chr2L	1502500	1522500
chr2L	562500	582500	chr2L	1582500	1602500
chr2L	562500	582500	chr2L	1602500	1622500
chr2L	562500	582500	chr2L	1622500	1642500
chr2L	562500	582500	chr2L	1642500	1662500
chr2L	562500	582500	chr2L	1942500	1962500
chr2L	582500	602500	chr2L	1102500	1122500
chr2L	582500	602500	chr2L	1122500	1142500
chr2L	582500	602500	chr2L	1142500	1162500
chr2L	582500	602500	chr2L	1162500	1182500
chr2L	582500	602500	chr2L	1182500	1202500
chr2L	582500	602500	chr2L	1202500	1222500
chr2L	582500	602500	chr2L	1222500	1242500
chr2L	582500	602500	chr2L	1262500	1282500
chr2L	582500	602500	chr2L	1282500	1302500
chr2L	582500	602500	chr2L	1302500	1322500
chr2L	582500	602500	chr2L	1322500	1342500
chr2L	582500	602500	chr2L	1342500	1362500
chr2L	582500	602500	chr2L	1382500	1402500
chr2L	582500	602500	chr2L	1402500	1422500
chr2L	582500	602500	chr2L	1422500	1442500
chr2L	582500	602500	chr2L	1442500	1462500
chr2L	582500	602500	chr2L	1462500	1482500
chr2L	582500	602500	chr2L	1482500	1502500
chr2L	582500	602500	chr2L	1502500	1522500
chr2L	582500	602500	chr2L	1522500	1542500
chr2L	582500	602500	chr2L	1542500	1562500
chr2L	582500	602500	chr2L	1562500	1582500
chr2L	582500	602500	chr2L	1582500	1602500
chr2L	582500	602500	chr2L	1602500	1622500
chr2L	582500	602500	chr2L	1622500	1642500
chr2L	582500	602500	chr2L	1642500	1662500
chr2L	582500	602500	chr2L	1682500	1702500
chr2L	582500	602500	chr2L	1742500	1762500
chr2L	582500	602500	chr2L	1822500	1842500
chr2L	582500	602500	chr2L	1842500	1862500
chr2L	582500	602500	chr2L	1902500	1922500
chr2L	582500	602500	chr2L	1942500	1962500
chr2L	582500	602500	chr2L	1982500	2002500
chr2L	582500	602500	chr2L	2022500	2042500
chr2L	582500	602500	chr2L	2082500	2102500
chr2L	582500	602500	chr2L	2122500	2142500
chr2L	582500	602500	chr2L	2202500	2222500
chr2L	582500	602500	chr2L	5082500	5102500
chr2L	582500	602500	chr2L	5542500	5562500
chr2L	582500	602500	chr2L	8422500	8442500
chr2L	602500	622500	chr2L	1122500	1142500
chr2L	602500	622500	chr2L	1142500	1162500
chr2L	602500	622500	chr2L	1162500	1182500
chr2L	602500	622500	chr2L	1182500	1202500
chr2L	602500	622500	chr2L	1202500	1222500
chr2L	602500	622500	chr2L	1222500	1242500
chr2L	602500	622500	chr2L	1262500	1282500
chr2L	602500	622500	chr2L	1282500	1302500
chr2L	602500	622500	chr2L	1302500	1322500
chr2L	602500	622500	chr2L	1322500	1342500
chr2L	602500	622500	chr2L	1342500	1362500
chr2L	602500	622500	chr2L	1382500	1402500
chr2L	602500	622500	chr2L	1402500	1422500
chr2L	602500	622500	chr2L	1442500	1462500
chr2L	602500	622500	chr2L	1462500	1482500
chr2L	602500	622500	chr2L	1482500	1502500
chr2L	602500	622500	chr2L	1502500	1522500
chr2L	602500	622500	chr2L	1522500	1542500
chr2L	602500	622500	chr2L	1542500	1562500
chr2L	602500	622500	chr2L	1562500	1582500
chr2L	602500	622500	chr2L	1582500	1602500
chr2L	602500	622500	chr2L	1602500	1622500
chr2L	602500	622500	chr2L	1622500	1642500
chr2L	602500	622500	chr2L	1642500	1662500
chr2L	602500	622500	chr2L	1742500	1762500
chr2L	602500	622500	chr2L	1822500	1842500
chr2L	602500	622500	chr2L	1842500	1862500
chr2L	602500	622500	chr2L	1942500	1962500
chr2L	602500	622500	chr2L	2122500	2142500
chr2L	602500	622500	chr2L	8642500	8662500
chr2L	622500	642500	chr2L	1142500	1162500
chr2L	622500	642500	chr2L	1162500	1182500
chr2L	622500	642500	chr2L	1182500	1202500
chr2L	622500	642500	chr2L	1202500	1222500
chr2L	622500	642500	chr2L	1262500	1282500
chr2L	622500	642500	chr2L	1282500	1302500
chr2L	622500	642500	chr2L	1322500	1342500
chr2L	622500	642500	chr2L	1342500	1362500
chr2L	622500	642500	chr2L	1382500	1402500
chr2L	622500	642500	chr2L	1402500	1422500
chr2L	622500	642500	chr2L	1462500	1482500
chr2L	622500	642500	chr2L	1482500	1502500
chr2L	622500	642500	chr2L	1502500	1522500
chr2L	622500	642500	chr2L	1522500	1542500
chr2L	622500	642500	chr2L	1542500	1562500
chr2L	622500	642500	chr2L	1562500	1582500
chr2L	622500	642500	chr2L	1582500	1602500
chr2L	622500	642500	chr2L	1602500	1622500
chr2L	622500	642500	chr2L	1622500	1642500
chr2L	622500	642500	chr2L	1642500	1662500
chr2L	622500	642500	chr2L	1742500	1762500
chr2L	622500	642500	chr2L	1942500	1962500
chr2L	642500	662500	chr2L	1162500	1182500
chr2L	642500	662500	chr2L	1182500	1202500
chr2L	642500	662500	chr2L	1202500	1222500
chr2L	642500	662500	chr2L	1222500	1242500
chr2L	642500	662500	chr2L	1262500	1282500
chr2L	642500	662500	chr2L	1282500	1302500
chr2L	642500	662500	chr2L	1322500	1342500
chr2L	642500	662500	chr2L	1342500	1362500
chr2L	642500	662500	chr2L	1382500	1402500
chr2L	642500	662500	chr2L	1402500	1422500
chr2L	642500	662500	chr2L	1462500	1482500
chr2L	642500	662500	chr2L	1482500	1502500
chr2L	642500	662500	chr2L	1502500	1522500
chr2L	642500	662500	chr2L	1522500	1542500
chr2L	642500	662500	chr2L	1542500	1562500
chr2L	642500	662500	chr2L	1562500	1582500
chr2L	642500	662500	chr2L	1582500	1602500
chr2L	642500	662500	chr2L	1602500	1622500
chr2L	642500	662500	chr2L	1622500	1642500
chr2L	642500	662500	chr2L	1642500	1662500
chr2L	642500	662500	chr2L	1742500	1762500
chr2L	642500	662500	chr2L	1942500	1962500
chr2L	642500	662500	chr2L	2082500	2102500
chr2L	662500	682500	chr2L	1202500	1222500
chr2L	662500	682500	chr2L	1282500	1302500
chr2L	662500	682500	chr2L	1322500	1342500
chr2L	662500	682500	chr2L	1342500	1362500
chr2L	662500	682500	chr2L	1382500	1402500
chr2L	662500	682500	chr2L	1402500	1422500
chr2L	662500	682500	chr2L	1502500	1522500
chr2L	662500	682500	chr2L	1542500	1562500
chr2L	662500	682500	chr2L	1562500	1582500
chr2L	662500	682500	chr2L	1582500	1602500
chr2L	662500	682500	chr2L	1602500	1622500
chr2L	662500	682500	chr2L	1622500	1642500
chr2L	662500	682500	chr2L	1942500	1962500
chr2L	682500	702500	chr2L	1322500	1342500
chr2L	682500	702500	chr2L	1342500	1362500
chr2L	682500	702500	chr2L	1402500	1422500
chr2L	682500	702500	chr2L	1502500	1522500
chr2L	682500	702500	chr2L	1562500	1582500
chr2L	682500	702500	chr2L	1582500	1602500
chr2L	682500	702500	chr2L	1602500	1622500
chr2L	682500	702500	chr2L	1942500	1962500
chr2L	682500	702500	chr2L	8622500	8642500
chr2L	682500	702500	chr2L	8642500	8662500
chr2L	682500	702500	chr2L	8662500	8682500
chr2L	702500	722500	chr2L	10062500	10082500
chr2L	702500	722500	chr2L	10222500	10242500
chr2L	702500	722500	chr2L	1222500	1242500
chr2L	702500	722500	chr2L	1262500	1282500
chr2L	702500	722500	chr2L	1282500	1302500
chr2L	702500	722500	chr2L	1302500	1322500
chr2L	702500	722500	chr2L	13182500	13202500
chr2L	702500	722500	chr2L	1322500	1342500
chr2L	702500	722500	chr2L	1342500	1362500
chr2L	702500	722500	chr2L	13622500	13642500
chr2L	702500	722500	chr2L	1382500	1402500
chr2L	702500	722500	chr2L	1402500	1422500
chr2L	702500	722500	chr2L	1462500	1482500
chr2L	702500	722500	chr2L	1482500	1502500
chr2L	702500	722500	chr2L	1502500	1522500
chr2L	702500	722500	chr2L	1522500	1542500
chr2L	702500	722500	chr2L	1542500	1562500
chr2L	702500	722500	chr2L	1562500	1582500
chr2L	702500	722500	chr2L	1582500	1602500
chr2L	702500	722500	chr2L	1602500	1622500
chr2L	702500	722500	chr2L	1622500	1642500
chr2L	702500	722500	chr2L	1642500	1662500
chr2L	702500	722500	chr2L	1742500	1762500
chr2L	702500	722500	chr2L	1762500	1782500
chr2L	702500	722500	chr2L	1822500	1842500
chr2L	702500	722500	chr2L	1842500	1862500
chr2L	702500	722500	chr2L	1862500	1882500
chr2L	702500	722500	chr2L	1942500	1962500
chr2L	702500	722500	chr2L	1982500	2002500
chr2L	702500	722500	chr2L	2002500	2022500
chr2L	702500	722500	chr2L	2022500	2042500
chr2L	702500	722500	chr2L	2082500	2102500
chr2L	702500	722500	chr2L	2122500	2142500
chr2L	702500	722500	chr2L	2202500	2222500
chr2L	702500	722500	chr2L	2242500	2262500
chr2L	702500	722500	chr2L	2462500	2482500
chr2L	702500	722500	chr2L	2522500	2542500
chr2L	702500	722500	chr2L	2642500	2662500
chr2L	702500	722500	chr2L	2662500	2682500
chr2L	702500	722500	chr2L	2702500	2722500
chr2L	702500	722500	chr2L	2802500	2822500
chr2L	702500	722500	chr2L	2822500	2842500
chr2L	702500	722500	chr2L	2842500	2862500
chr2L	702500	722500	chr2L	2962500	2982500
chr2L	702500	722500	chr2L	3782500	3802500
chr2L	702500	722500	chr2L	4362500	4382500
chr2L	702500	722500	chr2L	4422500	4442500
chr2L	702500	722500	chr2L	4542500	4562500
chr2L	702500	722500	chr2L	4562500	4582500
chr2L	702500	722500	chr2L	4622500	4642500
chr2L	702500	722500	chr2L	4682500	4702500
chr2L	702500	722500	chr2L	4702500	4722500
chr2L	702500	722500	chr2L	4742500	4762500
chr2L	702500	722500	chr2L	4782500	4802500
chr2L	702500	722500	chr2L	4802500	4822500
chr2L	702500	722500	chr2L	4922500	4942500
chr2L	702500	722500	chr2L	5082500	5102500
chr2L	702500	722500	chr2L	5122500	5142500
chr2L	702500	722500	chr2L	5542500	5562500
chr2L	702500	722500	chr2L	5602500	5622500
chr2L	702500	722500	chr2L	5782500	5802500
chr2L	702500	722500	chr2L	5942500	5962500
chr2L	702500	722500	chr2L	6242500	6262500
chr2L	702500	722500	chr2L	6262500	6282500
chr2L	702500	722500	chr2L	6282500	6302500
chr2L	702500	722500	chr2L	6302500	6322500
chr2L	702500	722500	chr2L	6382500	6402500
chr2L	702500	722500	chr2L	6402500	6422500
chr2L	702500	722500	chr2L	6662500	6682500
chr2L	702500	722500	chr2L	8602500	8622500
chr2L	702500	722500	chr2L	8622500	8642500
chr2L	702500	722500	chr2L	8642500	8662500
chr2L	702500	722500	chr2L	8662500	8682500
chr2L	702500	722500	chr2L	8682500	8702500
chr2L	702500	722500	chr2L	8702500	8722500
chr2L	702500	722500	chr2L	8782500	8802500
chr2L	702500	722500	chr2L	8882500	8902500
chr2L	702500	722500	chr2L	8902500	8922500
chr2L	702500	722500	chr2L	8922500	8942500
chr2L	722500	742500	chr2L	10122500	10142500
chr2L	722500	742500	chr2L	11402500	11422500
chr2L	722500	742500	chr2L	1262500	1282500
chr2L	722500	742500	chr2L	1282500	1302500
chr2L	722500	742500	chr2L	1302500	1322500
chr2L	722500	742500	chr2L	1322500	1342500
chr2L	722500	742500	chr2L	13302500	13322500
chr2L	722500	742500	chr2L	1342500	1362500
chr2L	722500	742500	chr2L	1382500	1402500
chr2L	722500	742500	chr2L	1402500	1422500
chr2L	722500	742500	chr2L	1462500	1482500
chr2L	722500	742500	chr2L	1482500	1502500
chr2L	722500	742500	chr2L	1502500	1522500
chr2L	722500	742500	chr2L	1522500	1542500
chr2L	722500	742500	chr2L	1542500	1562500
chr2L	722500	742500	chr2L	1562500	1582500
chr2L	722500	742500	chr2L	1582500	1602500
chr2L	722500	742500	chr2L	1602500	1622500
chr2L	722500	742500	chr2L	1622500	1642500
chr2L	722500	742500	chr2L	1642500	1662500
chr2L	722500	742500	chr2L	1742500	1762500
chr2L	722500	742500	chr2L	1782500	1802500
chr2L	722500	742500	chr2L	1822500	1842500
chr2L	722500	742500	chr2L	1842500	1862500
chr2L	722500	742500	chr2L	1862500	1882500
chr2L	722500	742500	chr2L	1902500	1922500
chr2L	722500	742500	chr2L	1942500	1962500
chr2L	722500	742500	chr2L	1982500	2002500
chr2L	722500	742500	chr2L	2022500	2042500
chr2L	722500	742500	chr2L	2082500	2102500
chr2L	722500	742500	chr2L	2122500	2142500
chr2L	722500	742500	chr2L	2202500	2222500
chr2L	722500	742500	chr2L	2242500	2262500
chr2L	722500	742500	chr2L	2262500	2282500
chr2L	722500	742500	chr2L	2302500	2322500
chr2L	722500	742500	chr2L	2342500	2362500
chr2L	722500	742500	chr2L	2362500	2382500
chr2L	722500	742500	chr2L	2462500	2482500
chr2L	722500	742500	chr2L	2522500	2542500
chr2L	722500	742500	chr2L	2642500	2662500
chr2L	722500	742500	chr2L	2662500	2682500
chr2L	722500	742500	chr2L	2702500	2722500
chr2L	722500	742500	chr2L	2822500	2842500
chr2L	722500	742500	chr2L	2962500	2982500
[truncated: 117,007 more rows]

## Sheet: 4C viewpoint 1
chr	start	end
chrX	41507	61295
chrX	90601	201015
chrX	244254	856491
chrX	872887	994861
chrX	1010335	1061133
chrX	1076166	1358404
chrX	1076166	1358404
chrX	1076166	1358404
chrX	1076166	1358404
chrX	1366904	1496152
chrX	1366904	1496152
chrX	1507655	1541478
chrX	1507655	1541478
chrX	1548878	1563502
chrX	1574367	1581533
chrX	1602795	1623616
chrX	1637286	1702865
chrX	1721697	1734023
chrX	1746202	1761175
chrX	1775918	1931119
chrX	1775918	1931119
chrX	1938503	1955521
chrX	1965140	2285353
chrX	2290092	2309268
chrX	2316537	2400279
chrX	2408274	2419071
chrX	2424507	2532305
chrX	2538547	2610735
chrX	2617608	2649337
chrX	2656533	2760077
chrX	2656533	2760077
chrX	2768200	2797222
chrX	2768200	2797222
chrX	2805641	2818429
chrX	2840018	2844401
chrX	2866452	2879883
chrX	2888885	2897971
chrX	2916263	3000996
chrX	2916263	3000996
chrX	2916263	3000996
chrX	3015420	3063994
chrX	3015420	3063994
chrX	3083571	3108134
chrX	3127824	3216434
chrX	3127824	3216434
chrX	3231136	3279813
chrX	3294308	3303924
chrX	3313526	3365690
chrX	3375068	3493096
chrX	3501881	3578774
chrX	3501881	3578774
chrX	3591241	3595358
chrX	3619902	3644012
chrX	3651973	3755007
chrX	3762349	3941368
chrX	3947904	3986692
chrX	3993102	4028057
chrX	4040669	4043811
chrX	4050093	4152229
chrX	4164457	4225203
chrX	4164457	4225203
chrX	4164457	4225203
chrX	4234265	4237282
chrX	4246328	4282380
chrX	4291365	4339067
chrX	4347975	4421715
chrX	4448052	4462632
chrX	4468456	4517712
chrX	4468456	4517712
chrX	4526363	4597950
chrX	4603641	4710790
chrX	4721963	4730327
chrX	4738681	4771957
chrX	4738681	4771957
chrX	4738681	4771957
chrX	4780243	4813219
chrX	4780243	4813219
chrX	4821424	4826880
chrX	4837775	4870240
chrX	4875622	4928844
chrX	4875622	4928844
chrX	4936736	4988622
chrX	4996298	5054059
chrX	5058993	5093054
chrX	5109788	5119250
chrX	5130989	5144920
chrX	5151832	5154121
chrX	5179051	5192404
chrX	5209956	5212123
chrX	5220767	5242023
chrX	5246222	5250392
chrX	5262805	5264851
chrX	5270980	5273007
chrX	5277061	5344853
chrX	5277061	5344853
chrX	5350406	5363194
chrX	5370411	5388138
chrX	5393379	5432307
chrX	5435598	5437231
chrX	5440499	5445362
chrX	5448592	5466069
chrX	5469204	5480049
chrX	5469204	5480049
chrX	5489217	5502734
chrX	5505706	5524689
chrX	5505706	5524689
chrX	5528999	5573342
chrX	5576025	5582679
chrX	5585327	5727978
chrX	5585327	5727978
chrX	5732479	5805230
chrX	5808493	5822613
chrX	5825868	5847566
chrX	5825868	5847566
chrX	5849737	5919796
chrX	5849737	5919796
chrX	5923127	5926463
chrX	5932038	5936510
chrX	5938751	6023156
chrX	6027963	6031580
chrX	6035213	6038856
chrX	6042515	6052333
chrX	6057281	6071014
chrX	6076058	6077322
chrX	6081129	6091349
chrX	6093924	6097796
chrX	6105592	6118729
chrX	6105592	6118729
chrX	6105592	6118729
chrX	6124039	6130716
chrX	6163468	6164857
chrX	6194546	6203203
chrX	6211945	6213407
chrX	6217817	6312150
chrX	6320306	6335151
chrX	6338483	6374102
chrX	6382766	6384504
chrX	6407390	6409167
chrX	6419909	6421706
chrX	6425316	6427122
chrX	6463888	6465753
chrX	6480808	6486497
chrX	6519259	6562944
chrX	6571052	6603984
chrX	6608165	6614453
chrX	6618668	6885248
chrX	6893286	6898666
chrX	6956814	7014887
chrX	7032824	7050976
chrX	7063213	7116247
chrX	7135362	7141769
chrX	7148206	7206955
chrX	7148206	7206955
chrX	7213574	7263659
chrX	7270396	7358830
chrX	7382833	7444657
chrX	7382833	7444657
chrX	7468675	7478955
chrX	7485801	7580866
chrX	7587579	7600979
chrX	7610991	7634251
chrX	7610991	7634251
chrX	7644165	7798655
chrX	7644165	7798655
chrX	7808055	7814312
chrX	7820551	7970623
chrX	7820551	7970623
chrX	7820551	7970623
chrX	7976672	7985744
chrX	8006897	8028049
chrX	8037118	8187007
chrX	8202634	8278899
chrX	8285362	8347574
chrX	8285362	8347574
chrX	8370903	8387695
chrX	8370903	8387695
chrX	8397832	8529750
chrX	8397832	8529750
chrX	8536880	8694362
chrX	8705642	8739670
chrX	8705642	8739670
chrX	8754889	8781641
chrX	8796999	8816254
chrX	8823979	8839452
chrX	8851086	8909528
chrX	8917354	8925183
chrX	8956573	8976239
chrX	8984118	9011737
chrX	9019644	9055303
chrX	9063251	9378114
chrX	9063251	9378114
chrX	9386969	9391396
chrX	9413740	9431779
chrX	9450005	9515126
chrX	9543738	9822219
chrX	9543738	9822219
chrX	9833292	9940550
chrX	9963566	10132680
chrX	10161947	10523920
chrX	10534678	10686829
chrX	10534678	10686829
chrX	10697043	10985520
chrX	10994928	11009015
chrX	11023046	11183831
chrX	11201898	11224417
chrX	11233398	11264758
chrX	11233398	11264758
chrX	11278156	11282621
chrX	11295993	11586592
chrX	11295993	11586592
chrX	11600372	11737780
chrX	11600372	11737780
chrX	11757533	12047489
chrX	12059707	12115757
chrX	12128503	12134876
chrX	12173742	12206674
chrX	12220011	12240106
chrX	12287626	12335793
chrX	12349672	12546161
chrX	12349672	12546161
chrX	12349672	12546161
chrX	12567267	12921575
chrX	12567267	12921575
chrX	12942065	13003277
chrX	12942065	13003277
chrX	13023584	13171472
chrX	13191557	13463889
chrX	13478031	13975969
chrX	13478031	13975969
chrX	13478031	13975969
chrX	13478031	13975969
chrX	13994734	14061573
chrX	13994734	14061573
chrX	14090882	14100675
chrX	14130409	14302940
chrX	14130409	14302940
chrX	14333791	14354360
chrX	14385183	14507298
chrX	14385183	14507298
chrX	14527298	15250937
chrX	14527298	15250937
chrX	15264009	15270545
chrX	15289909	15408058
chrX	15437910	16012740
chrX	16051772	16178243
chrX	16190085	16225917
chrX	16244070	16914903
chrX	16244070	16914903
chrX	16932433	16976784
chrX	17003905	17022112
chrX	17049798	19436686
chrX	17049798	19436686
chrX	17049798	19436686
chrX	17049798	19436686
chrX	19459414	19927204
chrX	19992261	20173465
chrX	19992261	20173465
chrX	20233422	20295189
chrX	20327071	20870353
chrX	20911000	21663784
chrX	21715774	21847570
chrX	21901160	22035878
chrX	22089949	22143963
chrX	22197751	22278023
chrX	22330863	22728824
chrX	22774458	23108849

## Sheet: 4C viewpoint 2
chr	start	end
chrX	243740	674569
chrX	243740	674569
chrX	742400	808470
chrX	1178838	1502623
chrX	1178838	1502623
chrX	1859275	1926652
chrX	1989903	2281221
chrX	2327927	2487230
chrX	2574809	2736801
chrX	3383124	3497175
chrX	3801912	3973951
chrX	4096910	4137936
chrX	4627839	4702485
chrX	5606770	5643492
chrX	5664282	5724566
chrX	5733096	5817301
chrX	5733096	5817301
chrX	5830245	5916834
chrX	5949532	5963436
chrX	5979739	5998654
chrX	6287467	6299251
chrX	6657485	6712254
chrX	6763361	6850158
chrX	7672289	7734403
chrX	7865053	7973828
chrX	8033623	8177906
chrX	9076452	9382174
chrX	9575108	9686340
chrX	10321294	10378479
chrX	10452889	10507756
chrX	10579290	10632163
chrX	10701395	10887823
chrX	11343715	11465130
chrX	11572487	11929977
chrX	11572487	11929977
chrX	11572487	11929977
chrX	12578152	12933885
chrX	13132117	13436563
chrX	13605029	13897130
chrX	14737953	15147383
chrX	15322072	15508486
chrX	15575252	16006423
chrX	16259060	16834118
chrX	17098760	18867053

## Sheet: 4C viewpoint 3
chr	start	end
chrX	45679	52951
chrX	136131	149246
chrX	250295	275769
chrX	337351	342473
chrX	467482	530669
chrX	593663	658558
chrX	751101	771324
chrX	789672	806203
chrX	923366	945227
chrX	1042952	1047443
chrX	1218715	1229726
chrX	1275814	1293134
chrX	1337670	1358252
chrX	1368456	1384913
chrX	1388690	1398721
chrX	1452901	1482948
chrX	1512474	1517149
chrX	1662873	1697306
chrX	1828958	1930748
chrX	1828958	1930748
chrX	1938385	1943454
chrX	1950184	1954375
chrX	1975153	1979276
chrX	1983388	1985850
chrX	1990764	2002989
chrX	2007856	2040809
chrX	2043202	2070181
chrX	2073341	2101689
chrX	2104046	2117394
chrX	2121319	2126814
chrX	2133880	2165354
chrX	2168512	2171673
chrX	2174045	2178794
chrX	2180379	2208267
chrX	2213084	2274530
chrX	2278729	2279570
chrX	2281256	2284632
chrX	2317264	2319010
chrX	2326032	2337557
chrX	2339344	2361073
chrX	2371227	2374950
chrX	2413228	2420135
chrX	2428117	2497857
chrX	2504591	2517125
chrX	2520591	2545397
chrX	2550242	2552675
chrX	2557579	2610249
chrX	2618360	2633509
chrX	2688928	2739658
chrX	3161540	3175916
chrX	3418347	3487247
chrX	3694293	3723216
chrX	3809698	3884234
chrX	3932668	3937535
chrX	3947287	3971763
chrX	4099555	4143539
chrX	4314087	4328158
chrX	4533687	4555109
chrX	4620360	4709643
chrX	4904975	4921807
chrX	4942028	4962260
chrX	5076553	5079893
chrX	5298772	5335145
chrX	5405414	5430910
chrX	5499245	5520368
chrX	5603846	5635261
chrX	5651859	5725344
chrX	5734283	5793526
chrX	5870261	5918488
chrX	5939361	5966466
chrX	5981064	6022865
chrX	6220592	6299577
chrX	6341260	6374221
chrX	6523814	6554464
chrX	6590796	6598661
chrX	6630452	6858815
chrX	6963927	6973838
chrX	7280934	7333946
chrX	7671816	7738305
chrX	7872321	7968446
chrX	8039328	8178626
chrX	8229507	8277342
chrX	8397908	8463689
chrX	8546659	8603012
chrX	8709850	8722346
chrX	8896194	8904796
chrX	9074556	9282086
chrX	9074556	9282086
chrX	9319586	9329036
chrX	9552459	9703529
chrX	10213504	10231926
chrX	10359352	10389212
chrX	10454085	10494788
chrX	10569089	10608428
chrX	10707391	10907137
chrX	11072759	11165599
chrX	11328390	11371037
chrX	11389967	11460976
chrX	11551509	11585200
chrX	11599727	11638725
chrX	11668298	11728403
chrX	11759050	11914205
chrX	11982631	12035757
chrX	12577386	12790291
chrX	12892207	12912471
chrX	13079425	13158434
chrX	13197731	13341584
chrX	13197731	13341584
chrX	13367864	13420696
chrX	13603810	13860734
chrX	13997243	14005494
chrX	14193539	14272790
chrX	14735882	14931778
chrX	14994885	15159608
chrX	15305252	15351463
chrX	15446100	15510320
chrX	15572617	15598091
chrX	15628288	16008451
chrX	16071139	16105200
chrX	16259569	16476700
chrX	16544282	16680229
chrX	16780482	16852300
chrX	16879055	16899302
chrX	16933516	16968206
chrX	17068175	17104835
chrX	17127114	17210317
chrX	17264635	17311993
chrX	17450553	17878463
chrX	18074041	18144436
chrX	18236027	18318062
chrX	18359199	18533686
chrX	18614966	18665327
chrX	18764640	18918973
chrX	19146281	19324039
chrX	19461017	19785385
chrX	19818231	19911037
chrX	20083328	20181508
chrX	20232946	20275139
chrX	20374247	20527575
chrX	21019782	21620657
chrX	21715143	21851024
chrX	22344892	22550465
chrX	22969352	23103454

## Sheet: 4C viewpoint 4
chr	start	end
chrX	245553	345384
chrX	465013	526813
chrX	610946	660262
chrX	737533	760704
chrX	789379	806408
chrX	1465832	1481038
chrX	1861380	1929705
chrX	1939334	1945632
chrX	2007305	2012817
chrX	2018285	2035724
chrX	2039688	2080798
chrX	2153891	2171271
chrX	2173768	2206681
chrX	2213140	2275551
chrX	2213140	2275551
chrX	2293023	2306535
chrX	2344632	2352989
chrX	2440855	2457813
chrX	2570977	2576594
chrX	2585193	2608847
chrX	2618050	2636927
chrX	2694550	2739071
chrX	3155287	3170948
chrX	3375396	3404954
chrX	3419596	3482178
chrX	3667711	3749989
chrX	3810303	3848199
chrX	3877218	3973628
chrX	3877218	3973628
chrX	4097698	4128206
chrX	4533249	4691386
chrX	4904674	4960944
chrX	5298543	5330872
chrX	5596843	5629042
chrX	5660545	5709918
chrX	5734183	5764273
chrX	5811993	5919366
chrX	5949629	6023796
chrX	6224551	6297594
chrX	6641992	6903127
chrX	7073592	7114712
chrX	7554714	7762389
chrX	7887513	7972004
chrX	8047132	8179399
chrX	8389300	8437988
chrX	8550495	8601630
chrX	9072163	9367098
chrX	9556835	9692579
chrX	10327894	10514290
chrX	10575261	10904730
chrX	10575261	10904730
chrX	11083517	11143272
chrX	11293238	11915287
chrX	11293238	11915287
chrX	12506882	12912498
chrX	13198916	13410666
chrX	13617323	13838875
chrX	14660384	15407960
chrX	15657289	15994634
chrX	16083700	16464083
chrX	16575255	16672804
chrX	16789803	17310381
chrX	16789803	17310381
chrX	17406537	17749038
chrX	17833233	17875667
chrX	18026446	18420153
chrX	18026446	18420153
chrX	18485375	19027268
chrX	19066605	19918851
chrX	19066605	19918851
chrX	20235380	20602744
chrX	21021738	21773688
chrX	21021738	21773688
chrX	21021738	21773688
chrX	22345571	22875120
chrX	22345571	22875120
chrX	22972475	23027491
