# Supplementary material for: The zinc finger protein CLAMP promotes long-range chromatin interactions that mediate dosage compensation of the Drosophila male X-chromosome
Source: Epigenetics Chromatin. 2021 Jun 29;14:29. doi: 10.1186/s13072-021-00399-3 (PMC8240218; doi:10.1186/s13072-021-00399-3)
Supplement: Supplementary file 6 — Additional file 6: Table S4. Differential analysis of Hi-C and 4C-seq. This spreadsheet contains the results of differential analysis performed for Hi-C using diffHiC and 4C-seq using 4C-ker (see Methods for analysis description). [file 13072_2021_399_MOESM6_ESM.xlsx]

## Sheet: HiC-clamp
seqnames1	start1	end1	seqnames2	start2	end2	nWindows	logFC.up	logFC.down	PValue	logFC	FDR
chrX	23427847	23542271	chrX	23427847	23459344	4	3	0	5.84966e-26	0.697953	0.0498182
chrX	23372027	23489871	chrX	23191395	23395597	15	10	0	7.34576e-26	0.601658	0.0498182
chr2R	23819020	24269359	chr2R	23701293	24151967	45	0	5	4.69551e-22	-0.595663	0.0498182
chr2R	869849	1050432	chr2R	869849	899976	6	1	0	7.39964e-22	0.612124	0.0498182
chr2R	2758876	3300552	chr2R	2699604	2999832	40	17	0	5.98492e-20	0.599303	0.0498182
chrX	23191395	23336797	chrX	23191395	23281514	10	6	0	1.0618e-19	0.552291	0.0498182
chr4	61594	389629	chr4	61594	389629	44	1	0	8.77028e-19	0.543639	0.0498182
chr3L	25707931	26013878	chr3L	25591827	25919261	40	12	0	1.84647e-18	0.720049	0.0498182
chr3R	21290677	21327907	chr3R	21290677	21327907	1	1	0	6.73639e-18	0.531207	0.0498182
chr2R	2489051	2670330	chr2R	2489051	2609791	11	6	0	3.73862e-17	0.594156	0.0498182
chr4	931711	1318224	chr4	931711	1288921	47	9	0	5.61526e-17	0.588068	0.0498182
chr2R	4889914	4950911	chr2R	4889914	4950911	3	1	0	1.1637e-16	0.510962	0.0498182
chr3L	24724926	25024951	chr3L	24724926	24779842	15	3	0	2.30358e-16	0.583007	0.0498182
chr3R	16227813	16284511	chr3R	16201280	16284511	4	0	1	3.68488e-16	-0.521695	0.0498182
chr2L	22920320	23038120	chr2L	22888456	22950069	6	2	0	8.62439e-16	0.50446	0.0498182
chr3L	23670914	23999541	chr3L	23639997	23973453	31	7	0	3.01204e-15	0.608258	0.0498182
chr4	810351	956766	chr4	810351	901253	7	0	0	5.07545e-15	0.483646	0.0498182
chrX	1895561	2319143	chrX	1856842	2220155	64	0	16	6.12872e-15	-0.599177	0.0498182
chr3R	4140104	4202205	chr3R	4140104	4170243	2	1	0	1.19749e-14	0.514914	0.0498182
chr3R	9664007	9721679	chr3R	9598250	9721679	5	0	1	1.95346e-14	-0.605242	0.0498182
chrX	23249550	23281514	chrX	23217367	23249549	1	0	1	2.70664e-14	-0.873566	0.0498182
chr2L	21360737	21422317	chr2L	21328669	21390079	3	0	0	3.76466e-14	0.445684	0.0498182
chr3L	23188684	23281476	chr3L	23127201	23281476	8	1	0	1.31237e-13	0.514604	0.0498182
chrX	5730781	5940831	chrX	5638768	5905970	24	0	5	1.983e-13	-0.529619	0.0498182
chr4	541384	1259558	chr4	29821	660917	159	93	0	2.20477e-13	0.77945	0.0498182
chr3L	27960690	28080815	chr3L	27960690	28080815	8	3	0	2.91161e-13	0.774401	0.0498182
chr3L	27420409	27452734	chr3L	27301233	27452734	5	2	0	4.56108e-13	0.565042	0.0498182
chr4	1225945	1259558	chr4	148069	179819	1	1	0	4.86542e-13	1.10453	0.0498182
chr3L	25977990	26040796	chr3L	25952170	26013878	3	1	0	5.76989e-13	0.504915	0.0498182
chr3R	24605190	24779277	chr3R	24569387	24658139	9	0	1	1.72522e-12	-0.574823	0.0498182
chr2R	1951078	2219962	chr2R	1859847	2159011	30	13	0	2.29648e-12	0.53105	0.0498182
chr3L	26249246	26429697	chr3L	26219972	26371289	14	6	0	2.4321e-12	0.568084	0.0498182
chr2R	599988	691793	chr2R	415311	691793	15	5	0	3.82461e-12	0.543046	0.0498182
chr3L	23067958	23097624	chr3L	23067958	23097624	1	0	0	4.33083e-12	0.422212	0.0498182
chr3L	22980570	23039978	chr3L	22980570	23039978	3	0	0	4.43168e-12	0.498043	0.0498182
chr3L	5037876	5129749	chr3L	4980685	5096415	5	0	0	4.5715e-12	0.460414	0.0498182
chrX	7413152	7591703	chrX	7413152	7528855	7	2	0	5.01403e-12	0.56911	0.0498182
chr2L	16556937	16588200	chr2L	16531421	16588200	2	0	0	7.27339e-12	0.433315	0.0498182
chr4	599655	841547	chr4	569576	781963	12	0	0	7.92061e-12	0.40606	0.0498182
chr3R	10050225	10102732	chr3R	9817110	9929941	7	0	1	8.83012e-12	-0.570109	0.0498182
chr3R	10050225	10200162	chr3R	9957363	10102732	9	0	0	9.17307e-12	-0.468006	0.0498182
chr3L	25591827	25680447	chr3L	25408027	25624189	14	5	0	9.51678e-12	0.706888	0.0498182
chrX	16470021	16500024	chrX	16438719	16470020	1	0	0	1.35233e-11	0.490508	0.0498182
chr2L	14575916	14670350	chr2L	14575916	14610317	3	0	0	1.40333e-11	0.423383	0.0498182
chr3R	23459284	23488610	chr3R	23370915	23430101	2	0	0	1.62509e-11	0.490915	0.0498182
chr2R	20971299	21030501	chr2R	20971299	20999304	2	0	1	2.16687e-11	-0.618275	0.0498182
chr3R	29133423	29434757	chr3R	29096410	29251897	22	0	1	2.57224e-11	-0.395838	0.0498182
chr3R	26128945	26194799	chr3R	2085311	2101345	2	2	0	2.70034e-11	0.677553	0.0498182
chr3R	8099445	8190750	chr3R	8075620	8124916	4	0	0	2.93457e-11	-0.432873	0.0498182
chr3R	29730931	29996051	chr3R	29669021	29847284	25	0	1	3.10745e-11	-0.554619	0.0498182
chr3L	19590296	19624801	chr3L	19349296	19552708	7	0	1	3.29961e-11	-0.524373	0.0498182
chr3L	3156035	3359899	chr3L	3028635	3218980	16	0	3	3.80507e-11	-0.442423	0.0498182
chr3L	15270235	15299271	chr3L	15270235	15299271	1	0	0	3.82224e-11	0.42795	0.0498182
chr3L	17549382	17672014	chr3L	17521862	17638278	6	0	0	4.43544e-11	-0.454792	0.0498182
chr3L	1856948	1920368	chr3L	1735935	1856947	5	0	0	4.81087e-11	-0.460999	0.0498182
chr3R	31979548	32079331	chr3R	31709376	31830757	7	0	1	5.04849e-11	-0.440057	0.0498182
chrX	21632889	21660115	chrX	21632889	21660115	1	1	0	5.24173e-11	0.660834	0.0498182
chr2L	15777040	16232518	chr2L	15777040	15929227	33	0	0	5.32277e-11	0.475382	0.0498182
chr2L	20011079	20041110	chr2L	20011079	20041110	1	0	0	5.79313e-11	0.375927	0.0498182
chr3L	599672	719074	chr3L	504751	670484	10	0	0	6.14344e-11	-0.390389	0.0498182
chrX	14850316	14910364	chrX	14850316	14910364	3	0	0	7.24515e-11	0.4038	0.0498182
chr3L	23127201	23161661	chr3L	23067958	23127200	2	1	0	7.68201e-11	0.52484	0.0498182
chr2L	19077380	19108324	chr2L	18929121	18990193	2	0	1	8.23222e-11	-0.578264	0.0498182
chrX	8939350	9062416	chrX	8906578	9002469	5	0	0	8.73315e-11	0.462862	0.0498182
chr3R	6000414	6091376	chr3R	6000414	6028745	3	0	0	1.05033e-10	0.43401	0.0498182
chr3L	28053549	28080815	chr3L	27869171	27931716	2	1	0	1.11328e-10	0.712093	0.0498182
chr3L	9301082	9361955	chr3L	6625226	6690900	3	3	0	1.28932e-10	1.3247	0.0498182
chr2R	18120017	18265789	chr2R	17878336	18181702	18	0	2	1.36126e-10	-0.503372	0.0498182
chrX	20102648	20155879	chrX	19799946	19831219	2	2	0	1.59396e-10	0.762913	0.0498182
chr2R	24592769	24627655	chr2R	24537665	24592768	2	0	0	1.6718e-10	-0.471403	0.0498182
chr2R	8909403	8938244	chr2R	8819855	8851682	1	0	0	1.90818e-10	-0.454648	0.0498182
chr2R	3537964	3659823	chr2R	3537964	3659823	6	1	0	2.41651e-10	0.698858	0.0498182
chr3L	23188684	23281476	chr3L	22980570	23009923	3	1	0	2.46539e-10	0.525405	0.0498182
chr2L	15180158	15268302	chr2L	15058469	15218172	7	0	0	2.48389e-10	0.443307	0.0498182
chr2R	1320893	1499039	chr2R	1289972	1465737	14	0	0	2.51996e-10	0.40609	0.0498182
chr2R	8909403	9124188	chr2R	8879045	8938244	8	0	0	2.75285e-10	-0.381228	0.0498182
chrX	22619975	23010432	chrX	22619975	22829794	36	5	0	2.79982e-10	0.442119	0.0498182
chr2R	5370871	5580583	chr2R	5277883	5549478	22	2	0	3.16548e-10	0.494549	0.0498182
chr3L	24058962	24179273	chr3L	24058962	24118650	6	0	0	3.35967e-10	0.4549	0.0498182
chr2L	10196717	10257622	chr2L	10169730	10196716	2	0	0	4.86199e-10	-0.442017	0.0498182
chr3R	2824131	2850316	chr3R	2789608	2850316	2	2	0	5.17626e-10	0.592077	0.0498182
chr3R	9568839	9598249	chr3R	9539065	9568838	1	0	0	5.25455e-10	-0.362222	0.0498182
chr3R	24930532	25047014	chr3R	24904064	24991494	6	0	0	5.42979e-10	-0.392084	0.0498182
chr3L	25440236	25559570	chr3L	25383708	25559570	13	2	0	5.92813e-10	0.590185	0.0498182
chr2L	2970935	2998263	chr2L	2939050	2998263	2	0	0	8.18832e-10	-0.398227	0.0498182
chrX	2336165	2371255	chrX	2160276	2188990	1	0	1	9.18317e-10	-0.622272	0.0498182
chr2L	19499338	19590442	chr2L	19463872	19499337	3	0	0	9.44553e-10	-0.409603	0.0498182
chr3L	27268959	27301232	chr3L	23309404	23338618	1	1	0	1.06635e-09	0.765272	0.0498182
chr3L	25199743	25408026	chr3L	25140642	25291197	12	2	0	1.22802e-09	0.540502	0.0498182
chr2R	18839772	18870337	chr2R	18721086	18746711	1	0	1	1.32638e-09	-0.50936	0.0498182
chr3L	1831952	1920368	chr3L	1600621	1680317	4	0	1	1.50655e-09	-0.473495	0.0498182
chr2L	9032157	9090110	chr2L	9032157	9090110	2	0	0	1.54503e-09	0.356925	0.0498182
chr3R	32040866	32067769	chr3R	29786943	29822169	1	0	1	1.60614e-09	-0.800312	0.0498182
chr3L	24870676	24910495	chr3L	24839028	24870675	1	0	0	1.64475e-09	0.455721	0.0498182
chr3L	2041570	2071026	chr3L	2041570	2071026	1	0	0	1.72766e-09	0.356118	0.0498182
chr3R	15688954	15753034	chr3R	15688954	15753034	3	1	0	1.76223e-09	0.424797	0.0498182
chr3L	27660687	27689917	chr3L	27627337	27689917	2	0	0	1.79126e-09	0.445442	0.0498182
chr2L	21993479	22381082	chr2L	21993479	22319086	29	0	0	1.7957e-09	0.434116	0.0498182
chr2R	6330179	6360244	chr2R	6330179	6360244	1	0	1	1.81383e-09	-1.5813	0.0498182
chr2R	13469038	13557565	chr2R	13469038	13527424	4	0	0	1.88983e-09	-0.404649	0.0498182
chr2R	25169430	25201014	chr2R	25139878	25201014	2	0	0	1.9548e-09	0.370386	0.0498182
chr3L	27869171	27931716	chr3L	27838444	27901806	4	1	0	1.95674e-09	0.603395	0.0498182
chr3R	780455	959763	chr3R	749911	931803	15	0	0	1.96227e-09	0.39284	0.0498182
chr3L	719075	876947	chr3L	599672	810868	19	0	1	1.98822e-09	-0.367585	0.0498182
chrX	17218956	17284909	chrX	17167164	17250942	3	0	0	2.11095e-09	0.431882	0.0498182
chr3L	1296622	1380213	chr3L	1202742	1347694	8	0	1	2.32414e-09	-0.501881	0.0498182
chr3L	18451440	18480454	chr3L	18451440	18480454	1	0	0	2.60529e-09	0.345003	0.0498182
chr2L	8193957	8283243	chr2L	8193957	8220770	3	0	0	2.63621e-09	-0.384467	0.0498182
chr2L	11158503	11251471	chr2L	11070740	11130297	4	0	0	2.74626e-09	-0.390462	0.0498182
chr3R	31743286	31891221	chr3R	31636732	31830757	11	0	0	2.80029e-09	-0.441238	0.0498182
chr2R	1678280	1798719	chr2R	1648745	1770490	9	0	0	3.06549e-09	0.381989	0.0498182
chr3L	18057829	18088480	chr3L	18057829	18088480	1	0	0	3.14034e-09	0.328303	0.0498182
chr2L	23159345	23190966	chr2L	23130136	23190966	2	1	0	3.17605e-09	0.58354	0.0498182
chr3R	5217902	5282943	chr3R	5165061	5217901	3	0	0	3.68362e-09	-0.405076	0.0498182
chr3R	9843072	9900508	chr3R	9748944	9784494	2	0	1	3.82031e-09	-0.548183	0.0498182
chr2L	18777001	18990193	chr2L	18660153	18749924	11	0	0	3.95825e-09	-0.471025	0.0498182
chr3R	1019421	1078739	chr3R	780455	1078739	12	5	0	4.03312e-09	0.491971	0.0498182
chr3R	12629300	12720292	chr3R	12569544	12629299	5	0	1	4.08607e-09	-0.514087	0.0498182
chr3R	12996929	13052150	chr3R	12960769	13019969	2	0	0	4.59785e-09	-0.449457	0.0498182
chr2L	14789885	14997194	chr2L	14700492	14819589	15	0	0	4.74594e-09	0.390245	0.0498182
chr3L	11521300	11549579	chr3L	11494097	11521299	1	0	0	4.80034e-09	-0.486552	0.0498182
chr3L	8102593	8159845	chr3L	8069137	8127083	3	0	0	4.81181e-09	-0.358922	0.0498182
chr3R	10861010	10889793	chr3R	10832667	10861009	1	0	0	4.82858e-09	-0.431465	0.0498182
chr2R	6780180	6806262	chr2R	6627963	6660577	1	0	0	5.03432e-09	-0.412179	0.0498182
chr2L	14941849	15031439	chr2L	14941849	15031439	5	0	0	5.11216e-09	0.392696	0.0498182
chr2R	2880132	2970698	chr2R	1919212	2069685	8	7	0	5.27396e-09	0.713066	0.0498182
chr2R	1110120	1142055	chr2R	1078531	1110119	1	0	0	5.59568e-09	0.418197	0.0498182
chr3L	25199743	25259760	chr3L	24724926	24779842	3	1	0	5.59631e-09	0.53111	0.0498182
chrX	10765364	10798185	chrX	10741471	10765363	1	0	0	5.79868e-09	-0.435346	0.0498182
chr2R	3569214	3597422	chr2R	3033383	3059604	1	1	0	6.50452e-09	1.01949	0.0498182
chr2R	15899682	16052239	chr2R	15843253	15993146	13	0	0	6.61251e-09	-0.375786	0.0498182
chr3R	27151189	27177935	chr3R	27089089	27151188	2	0	0	6.62364e-09	-0.38813	0.0498182
chr2R	2582315	2637951	chr2R	1859847	1981383	4	4	0	6.83572e-09	1.16078	0.0498182
chr3R	8310082	8362864	chr3R	8190751	8340553	5	0	1	7.12618e-09	-0.40425	0.0498182
chrX	21508126	21602950	chrX	21448903	21572543	6	1	0	7.22238e-09	0.502894	0.0498182
chr3R	2101346	2220452	chr3R	2085311	2189483	9	2	0	8.04809e-09	0.628195	0.0498182
chr2R	17550283	17576823	chr2R	17521008	17550282	1	0	0	8.10192e-09	-0.362049	0.0498182
chrX	20155880	20186411	chrX	20011058	20038003	1	0	1	8.29141e-09	-0.610008	0.0498182
chr2L	17006884	17363028	chr2L	16920652	17339752	65	0	0	8.32728e-09	0.405534	0.0498182
chrX	3809366	3901976	chrX	2042670	2248579	12	0	11	8.72472e-09	-0.688443	0.0498182
chr2R	4440634	4470667	chr2R	4260386	4349416	3	3	0	8.74414e-09	0.607247	0.0498182
chr3L	1891107	1920368	chr3L	1528934	1560339	1	0	1	8.85249e-09	-0.61015	0.0498182
chr3L	25531494	25559570	chr3L	24724926	24779842	2	2	0	1.01814e-08	0.8156	0.0498182
chr3R	8099445	8124916	chr3R	7794636	7920056	4	0	2	1.03589e-08	-0.695232	0.0498182
chr2R	508926	571606	chr2R	415311	571606	9	0	0	1.03904e-08	0.410632	0.0498182
chr3R	24241711	24268927	chr3R	24213565	24241710	1	0	0	1.13933e-08	-0.354849	0.0498182
chr3R	19411260	19506011	chr3R	19411260	19470131	3	0	0	1.14499e-08	0.352271	0.0498182
chrX	22379275	22557599	chrX	21508126	21686878	14	14	0	1.2239e-08	1.04981	0.0498182
chr3L	24210236	24360073	chr3L	24151089	24360073	13	0	0	1.22756e-08	0.420787	0.0498182
chrX	22619975	22650740	chrX	21448903	21479918	1	1	0	1.27289e-08	1.08819	0.0498182
chr3L	1528934	1560339	chr3L	1318367	1380213	2	0	1	1.39562e-08	-0.545317	0.0498182
chrX	7828503	7858987	chrX	7741675	7794109	2	0	0	1.47315e-08	0.433494	0.0498182
chr2R	4709370	4770240	chr2R	4679796	4770240	5	0	0	1.53539e-08	0.373378	0.0498182
chr3L	19920633	20010407	chr3L	19889637	19948486	3	0	0	1.56932e-08	-0.354011	0.0498182
chr3R	12060767	12090336	chr3R	12060767	12090336	1	0	0	1.59013e-08	0.320269	0.0498182
chr3L	12511387	12628299	chr3L	12480192	12537540	4	0	0	1.71737e-08	-0.412365	0.0498182
chr4	541384	569575	chr4	541384	569575	1	0	0	1.72986e-08	0.32013	0.0498182
chrX	2188991	2220155	chrX	777647	810106	1	0	1	1.80582e-08	-1.12857	0.0498182
chr3R	6481319	6512045	chr3R	6481319	6512045	1	0	0	1.81731e-08	0.3294	0.0498182
chr3L	16406656	16439129	chr3L	16383225	16406655	1	0	0	1.85171e-08	-0.359687	0.0498182
chr3R	13652010	13678633	chr3R	13467434	13530235	2	0	2	1.87938e-08	-0.544204	0.0498182
chrX	7315383	7432287	chrX	7315383	7383300	6	0	0	1.94808e-08	0.377118	0.0498182
chr3R	20218132	20278731	chr3R	20218132	20249787	2	0	0	1.97712e-08	0.390211	0.0498182
chrX	22799985	22829794	chrX	22557600	22591765	1	1	0	1.99237e-08	0.712581	0.0498182
chr2R	12212441	12241681	chr2R	12152608	12180623	1	0	0	1.99933e-08	-0.414522	0.0498182
chr3L	1507599	1560339	chr3L	1469908	1528933	3	0	1	2.09548e-08	-0.354268	0.0498182
chr2L	11337094	11373296	chr2L	11101436	11130297	1	0	1	2.12113e-08	-0.568829	0.0498182
chr3R	23911172	24085029	chr3R	23885219	24064136	11	0	1	2.12815e-08	-0.345046	0.0498182
chr2R	7799671	7858978	chr2R	7799671	7833738	2	0	0	2.16404e-08	-0.394639	0.0498182
chr2R	12128789	12152607	chr2R	11969145	12001534	1	0	0	2.19245e-08	-0.377589	0.0498182
chr3L	15509082	15601500	chr3L	15478733	15536881	3	0	0	2.21686e-08	-0.398868	0.0498182
chr2R	5639535	5668181	chr2R	5370871	5400477	1	0	0	2.25286e-08	0.466824	0.0498182
chr3R	23548776	23579761	chr3R	23337414	23370914	1	0	0	2.26292e-08	-0.36944	0.0498182
chr3R	4953177	4979976	chr3R	4953177	4979976	1	0	0	2.38644e-08	0.342142	0.0498182
chr3L	18239721	18327593	chr3L	18178581	18269490	5	0	0	2.41786e-08	0.482489	0.0498182
chr3L	12600128	12628299	chr3L	12568352	12600127	1	0	0	2.49752e-08	-0.3918	0.0498182
chrX	150661	178235	chrX	150661	178235	1	0	0	2.69679e-08	0.355627	0.0498182
chr2L	23073022	23108232	chr2L	22920320	23008694	3	0	0	2.72473e-08	0.394959	0.0498182
chr2L	3058800	3090745	chr2L	3032888	3090745	2	0	0	2.91315e-08	-0.418748	0.0498182
chr2L	12754966	12782915	chr2L	12754966	12782915	1	0	0	3.0952e-08	0.320157	0.0498182
chrX	13107235	13169860	chrX	13076390	13139864	2	1	0	3.16422e-08	0.715621	0.0498182
chr3L	25471078	25591826	chr3L	25199743	25349648	6	3	0	3.1872e-08	0.514	0.0498182
chr4	989798	1051641	chr4	871533	901253	2	0	0	3.35975e-08	0.386019	0.0498182
chr2L	11039492	11130297	chr2L	10978374	11130297	7	0	0	3.37594e-08	-0.398975	0.0498182
chrX	12869802	13022134	chrX	12810764	12903519	10	5	0	3.5096e-08	0.603881	0.0498182
chr2L	22709934	22798922	chr2L	22621887	22798922	11	0	0	3.55981e-08	0.3719	0.0498182
chrX	22557600	22708685	chrX	22527925	22591765	7	2	0	3.65589e-08	0.427121	0.0498182
chr3R	1920224	1980109	chr3R	1893713	1980109	3	0	0	3.66519e-08	0.478169	0.0498182
chr3L	25707931	25799986	chr3L	25320070	25383707	4	2	0	3.86999e-08	0.514314	0.0498182
chrX	6269037	6326209	chrX	6241116	6299817	2	0	0	3.89171e-08	-0.442521	0.0498182
chr2L	16020205	16052231	chr2L	15989041	16020204	1	0	0	4.05844e-08	0.372044	0.0498182
chr3L	23067958	23097624	chr3L	22980570	23039978	2	0	0	4.16054e-08	0.370422	0.0498182
chr3R	15209176	15236627	chr3R	15149732	15209175	2	0	0	4.29923e-08	-0.358118	0.0498182
chr2R	8909403	8938244	chr2R	8643995	8697199	2	0	0	4.36848e-08	-0.471535	0.0498182
chr3L	6994740	7050985	chr3L	6960054	6994739	2	0	1	4.41507e-08	-0.581654	0.0498182
chr2R	2489051	2549271	chr2R	1951078	1981383	2	2	0	4.43601e-08	0.596059	0.0498182
chr3L	24210236	24360073	chr3L	24058962	24118650	8	0	0	4.67399e-08	0.429745	0.0498182
chr3L	26638068	26671217	chr3L	26402131	26429697	1	1	0	4.89519e-08	0.770978	0.0498182
chr2R	3149422	3269153	chr2R	3149422	3212521	5	2	0	5.04713e-08	0.404119	0.0498182
chr2R	5191346	5253200	chr2R	5158471	5220004	3	0	0	5.31756e-08	0.392548	0.0498182
chrX	15389625	15449904	chrX	15330402	15418992	5	0	0	5.31908e-08	0.413671	0.0498182
chr2L	18958224	19049751	chr2L	18958224	18990193	3	0	0	5.34504e-08	-0.371093	0.0498182
chr3L	27268959	27389976	chr3L	27268959	27389976	8	1	0	5.47584e-08	0.340843	0.0498182
chrX	22891689	22977337	chrX	22859897	22949619	6	0	0	5.47991e-08	0.370596	0.0498182
chr2R	23701293	23730739	chr2R	23608920	23730739	4	0	0	5.54055e-08	-0.486604	0.0498182
chr2L	8515616	8579299	chr2L	7861324	7921633	3	1	0	5.57314e-08	0.724524	0.0498182
chr3L	3302011	3419788	chr3L	3218981	3389575	12	0	0	5.69849e-08	-0.37093	0.0498182
chr3R	10584021	10622853	chr3R	10529432	10561488	1	0	0	6.08021e-08	-0.310919	0.0498182
chr3R	8913402	8968992	chr3R	8791043	8820293	2	0	0	6.17861e-08	-0.398207	0.0498182
chr3R	1140439	1170041	chr3R	1108384	1170041	2	0	0	6.27318e-08	0.376444	0.0498182
chrX	20905530	20940111	chrX	20842201	20880699	1	1	0	6.34709e-08	0.604542	0.0498182
chrX	22683118	22708685	chrX	21508126	21602950	3	3	0	6.38696e-08	1.37413	0.0498182
chr3R	11208459	11253436	chr3R	11009551	11047190	1	0	1	6.40593e-08	-0.623969	0.0498182
chr2L	16409685	16439992	chr2L	16290250	16316398	1	0	0	6.58773e-08	-0.424097	0.0498182
chr3L	6150945	6179345	chr3L	6150945	6179345	1	0	0	6.66348e-08	0.328733	0.0498182
chr2R	299351	391265	chr2R	270041	330250	5	1	0	6.86148e-08	0.593658	0.0498182
chr3R	2130687	2189483	chr3R	1830415	1893712	2	1	0	7.05065e-08	0.669652	0.0498182
chr2L	17550306	17729405	chr2L	17550306	17700779	12	0	0	7.08912e-08	0.370666	0.0498182
chr2R	2190601	2367843	chr2R	2098937	2340274	12	8	0	7.15199e-08	0.478575	0.0498182
chr3R	22468471	22531258	chr3R	22351263	22381493	2	0	0	7.1831e-08	-0.445092	0.0498182
chrX	21179859	21274206	chrX	21148347	21210208	4	0	0	7.18312e-08	0.333001	0.0498182
chrX	13678182	13709344	chrX	13648164	13678181	1	0	0	7.28727e-08	0.418237	0.0498182
chr2R	24751107	25019953	chr2R	24659478	24958176	22	0	0	7.41342e-08	-0.360403	0.0498182
chr3R	22679319	22697144	chr3R	22614712	22679318	2	0	0	7.77466e-08	-0.328117	0.0498182
chr3L	1705842	1735934	chr3L	630226	670484	1	0	1	8.10989e-08	-0.520599	0.0498182
chrX	20758528	20821512	chrX	20552963	20579897	2	1	0	8.19314e-08	0.539231	0.0498182
chr2R	3511177	3597422	chr2R	2939830	2970698	3	3	0	8.19948e-08	0.618629	0.0498182
chr2L	16290250	16316398	chr2L	16258295	16290249	1	0	0	8.26085e-08	-0.317791	0.0498182
chr4	599655	630680	chr4	452243	482186	1	0	0	8.58711e-08	0.37693	0.0498182
chr2R	2637952	2670330	chr2R	2549272	2609791	2	1	0	8.95812e-08	0.558749	0.0498182
chrX	3809366	3835711	chrX	11248	59043	1	0	1	9.00854e-08	-1.00477	0.0498182
chr2L	18389380	18449583	chr2L	18389380	18418157	2	0	0	9.12211e-08	0.419137	0.0498182
chr3R	21062221	21117427	chr3R	21032811	21117427	3	0	0	9.37453e-08	-0.34835	0.0498182
chr2R	6480054	6509828	chr2R	6449735	6480053	1	0	0	9.40064e-08	0.397398	0.0498182
chr2R	6392038	6421520	chr2R	2999833	3033382	1	0	1	9.70341e-08	-0.95307	0.0498182
chr2R	990081	1019948	chr2R	455423	477671	1	1	0	9.87523e-08	0.775173	0.0498182
chr2R	11282301	11310029	chr2R	9540042	9573168	1	0	1	9.88277e-08	-1.96025	0.0498182
chrX	300764	356014	chrX	267090	300763	2	0	0	1.00684e-07	0.392395	0.0498182
chr3L	25707931	25862697	chr3L	25408027	25559570	10	4	0	1.0076e-07	0.51795	0.0498182
chr3L	1940755	1974427	chr3L	1680318	1705841	1	0	1	1.01136e-07	-0.600545	0.0498182
chr2L	21717707	21775881	chr2L	21717707	21775881	2	0	0	1.01265e-07	0.319146	0.0498182
chr3L	9571089	9600260	chr3L	9419247	9454435	1	0	1	1.0135e-07	-0.535066	0.0498182
chr2R	60913	180448	chr2R	28469	145761	6	0	0	1.02609e-07	0.471482	0.0498182
chr3L	21269627	21302405	chr3L	21210187	21240248	1	0	0	1.06188e-07	-0.308581	0.0498182
chr3L	30946	62926	chr3L	30946	62926	1	0	1	1.09912e-07	-0.552789	0.0498182
chr2R	1559242	1619910	chr2R	1528324	1619910	4	0	0	1.10831e-07	0.360882	0.0498182
chr4	931711	956766	chr4	599655	630680	1	0	0	1.11766e-07	0.430267	0.0498182
chr3R	3059762	3089441	chr3R	3028066	3089441	2	0	0	1.12236e-07	0.353189	0.0498182
chr2R	2699604	2970698	chr2R	2489051	2609791	24	15	0	1.12368e-07	0.668664	0.0498182
chr2L	20220927	20282737	chr2L	20161269	20282737	5	0	0	1.12932e-07	0.44661	0.0498182
chr2L	9894236	9957354	chr2L	9839818	9928497	3	0	0	1.19793e-07	-0.34073	0.0498182
chr3R	24299651	24360217	chr3R	24299651	24360217	3	0	0	1.20512e-07	-0.333708	0.0498182
chr2R	2489051	2609791	chr2R	2010514	2098936	7	6	0	1.23089e-07	0.783505	0.0498182
chr3R	17063422	17091835	chr3R	17039071	17063421	1	0	0	1.23915e-07	-0.348273	0.0498182
chr3R	31590919	31620085	chr3R	31350828	31380554	1	0	1	1.28969e-07	-0.587317	0.0498182
chr2R	4169878	4200401	chr2R	4111185	4139722	1	0	0	1.34411e-07	0.354702	0.0498182
chr3R	29669021	29760796	chr3R	29193488	29251897	6	0	2	1.36188e-07	-0.478886	0.0498182
chr3L	17340491	17370198	chr3L	17007104	17039841	1	0	0	1.36976e-07	-0.392921	0.0498182
chr3R	23729593	23820604	chr3R	23488611	23579761	6	0	2	1.37257e-07	-0.644013	0.0498182
chr2R	14847199	14879673	chr2R	14789646	14847198	2	0	0	1.40109e-07	-0.3544	0.0498182
chr3L	24779843	24809134	chr3L	24537544	24569964	1	1	0	1.40393e-07	0.735091	0.0498182
chr2R	23370195	23397818	chr2R	22861011	22890191	1	0	0	1.42669e-07	-0.491521	0.0498182
chr3L	1620158	1650580	chr3L	1507599	1560339	2	0	0	1.45402e-07	-0.359083	0.0498182
chr3L	26850189	26877233	chr3L	26818076	26877233	2	0	0	1.51062e-07	0.367564	0.0498182
chr2R	13617271	13648975	chr2R	13200511	13230317	1	0	1	1.52403e-07	-0.819041	0.0498182
chr2R	13857403	13918969	chr2R	13589924	13857402	11	0	1	1.55422e-07	-0.451458	0.0498182
chr3L	27268959	27301232	chr3L	23067958	23097624	1	1	0	1.56416e-07	0.780865	0.0498182
chr4	989798	1022444	chr4	599655	630680	1	0	0	1.58114e-07	0.401823	0.0498182
chr2R	415311	477671	chr2R	391266	455422	2	1	0	1.66065e-07	0.53485	0.0498182
chr2R	3391503	3420992	chr2R	3359540	3391502	1	1	0	1.69586e-07	0.611383	0.0498182
chr2R	13410169	13469037	chr2R	13348416	13443562	3	0	0	1.69843e-07	-0.347396	0.0498182
chrX	20940112	21031623	chrX	20905530	20972401	4	2	0	1.71265e-07	0.550481	0.0498182
chr3L	24210236	24269967	chr3L	23820827	23973453	6	4	0	1.72157e-07	0.585007	0.0498182
chr3L	1202742	1260261	chr3L	599672	630225	2	0	2	1.7883e-07	-0.556698	0.0498182
chr2L	22920320	22950069	chr2L	22621887	22677738	2	0	0	1.79896e-07	0.377381	0.0498182
chr3R	2907653	2940075	chr3R	2824131	2850316	1	0	0	1.80645e-07	0.471502	0.0498182
chr2R	22048866	22141233	chr2R	21749058	21807656	4	0	1	1.81332e-07	-0.557302	0.0498182
chr3L	24058962	24118650	chr3L	23820827	23973453	7	3	0	1.823e-07	0.524341	0.0498182
chr3R	31590919	31620085	chr3R	31499717	31528957	1	0	0	1.83426e-07	-0.362673	0.0498182
chr2R	23370195	23397818	chr2R	22987258	23009475	1	0	0	1.83925e-07	-0.489708	0.0498182
chrX	17998660	18059475	chrX	17938946	18030040	3	0	0	1.90634e-07	0.411649	0.0498182
chr3L	25952170	26013878	chr3L	25408027	25440235	2	2	0	1.94626e-07	0.735061	0.0498182
chr2R	23549840	23641675	chr2R	23521213	23577519	4	0	0	1.9621e-07	-0.446116	0.0498182
chr3L	25051079	25113127	chr3L	24959597	24990733	2	1	0	1.99003e-07	0.512287	0.0498182
chr3R	8999744	9058102	chr3R	8935702	8968992	2	0	0	1.9929e-07	-0.34274	0.0498182
chr3L	21514537	21571971	chr3L	21450245	21514536	2	0	0	2.01148e-07	-0.322699	0.0498182
chrX	14427358	14458526	chrX	14160087	14188195	1	1	0	2.01311e-07	0.68871	0.0498182
chr2R	13230318	13259654	chr2R	13200511	13230317	1	0	0	2.01353e-07	-0.329352	0.0498182
chr3L	6899175	6925601	chr3L	6779605	6806390	1	0	0	2.06063e-07	-0.321008	0.0498182
chr3L	4440487	4471375	chr3L	4440487	4471375	1	0	0	2.07803e-07	0.325195	0.0498182
chr3L	4202950	4291509	chr3L	4077969	4172091	5	0	0	2.0801e-07	-0.435262	0.0498182
chr3R	12629300	12720292	chr3R	12513566	12535450	3	0	0	2.0862e-07	-0.408296	0.0498182
chr2R	23344310	23370194	chr2R	22919668	22951639	1	0	1	2.11322e-07	-0.702209	0.0498182
chr2R	3629323	3659823	chr2R	2939830	2970698	1	1	0	2.11615e-07	0.654063	0.0498182
chr2R	8067468	8098809	chr2R	8007572	8038301	1	0	0	2.15667e-07	-0.344943	0.0498182
chr3R	16021474	16049589	chr3R	15839497	15928168	3	0	1	2.16562e-07	-0.524116	0.0498182
chr3R	24874011	24963036	chr3R	24743015	24874010	5	0	0	2.21246e-07	-0.371599	0.0498182
chr2R	932573	957864	chr2R	932573	957864	1	0	0	2.21262e-07	0.424499	0.0498182
chr3L	22951080	23009923	chr3L	22890028	22951079	3	0	0	2.22942e-07	0.376988	0.0498182
chr2R	24537665	24573662	chr2R	24358918	24392804	1	0	1	2.28937e-07	-0.553124	0.0498182
chr3R	7078494	7143262	chr3R	6841460	6870165	2	0	0	2.30266e-07	-0.470144	0.0498182
chr3R	4140104	4202205	chr3R	2399377	2427609	2	2	0	2.35021e-07	1.07254	0.0498182
chrX	19799946	19948978	chrX	19712851	19867905	9	3	0	2.43567e-07	0.473373	0.0498182
chr2R	13557566	13589923	chr2R	13557566	13589923	1	0	0	2.4853e-07	0.312922	0.0498182
chr2L	12026339	12085557	chr2L	12001282	12059777	2	0	0	2.49162e-07	-0.30551	0.0498182
chr2R	1951078	1981383	chr2R	1648745	1678279	1	1	0	2.52087e-07	0.79009	0.0498182
chrX	17307951	17339593	chrX	17218956	17284909	2	1	0	2.54498e-07	0.526307	0.0498182
chr3R	23729593	23790076	chr3R	23607180	23640978	2	0	1	2.5501e-07	-0.516711	0.0498182
chr2L	17580003	17607814	chr2L	16081347	16112212	1	1	0	2.59355e-07	1.26068	0.0498182
chr2R	990081	1019948	chr2R	990081	1019948	1	0	0	2.61566e-07	0.297147	0.0498182
chr3L	2250849	2280519	chr3L	1620158	1650580	1	0	1	2.61715e-07	-0.529672	0.0498182
chr3R	1950220	1980109	chr3R	1195859	1229940	1	1	0	2.68051e-07	0.58817	0.0498182
chr3R	11550027	11609988	chr3R	11278302	11312755	2	0	0	2.74007e-07	-0.455324	0.0498182
chr3L	26729747	26761478	chr3L	26638068	26761478	4	0	0	2.74999e-07	0.409123	0.0498182
chr3R	4079898	4170243	chr3R	4050705	4110794	3	0	0	2.75994e-07	0.402641	0.0498182
chr3R	1054125	1078739	chr3R	540681	570227	1	1	0	2.76099e-07	0.713752	0.0498182
chr2R	12567340	12601169	chr2R	12542675	12601169	2	0	0	2.7776e-07	-0.302317	0.0498182
chr4	420902	507970	chr4	420902	507970	4	0	0	2.83027e-07	0.310816	0.0498182
chr2L	12483821	12511058	chr2L	12447792	12511058	2	0	0	2.87785e-07	0.357336	0.0498182
chr2R	2637952	2699603	chr2R	2637952	2670330	2	0	0	2.98192e-07	0.428701	0.0498182
chr3R	24151536	24213564	chr3R	24085030	24180802	4	0	0	3.00398e-07	-0.414986	0.0498182
chr2L	22920320	22950069	chr2L	21750611	21775881	1	1	0	3.07669e-07	0.577568	0.0498182
chrX	5070441	5099424	chrX	5009499	5070440	2	2	0	3.12133e-07	0.713883	0.0498182
chr3L	28053549	28080815	chr3L	27660687	27751366	3	3	0	3.12714e-07	0.628441	0.0498182
chr3R	8639562	8671495	chr3R	8429959	8465117	1	0	0	3.13327e-07	-0.365812	0.0498182
chr3R	12996929	13019969	chr3R	12868519	12900029	1	0	1	3.15945e-07	-0.565861	0.0498182
chrX	2700800	2727571	chrX	1949149	1978717	1	0	1	3.20574e-07	-1.28853	0.0498182
chr2L	17876855	17909116	chr2L	17580003	17607814	1	0	0	3.29156e-07	0.413124	0.0498182
chr3R	32040866	32067769	chr3R	31558722	31590918	1	0	1	3.32162e-07	-0.594548	0.0498182
chr2L	21900184	21930016	chr2L	21360737	21390079	1	1	0	3.3721e-07	0.613314	0.0498182
chr2L	12268995	12300156	chr2L	12026339	12059777	1	0	0	3.42686e-07	-0.431822	0.0498182
chr2L	7829629	7861323	chr2L	7802725	7829628	1	0	0	3.45033e-07	-0.401854	0.0498182
chr2R	5008943	5041939	chr2R	3597423	3629322	1	1	0	3.48802e-07	0.749161	0.0498182
chr3L	893571	1052359	chr3L	599672	670484	7	0	0	3.49113e-07	-0.387101	0.0498182
chr2R	21304033	21362327	chr2R	21212706	21236063	2	0	0	3.65454e-07	-0.434522	0.0498182
chr3R	22769843	22807130	chr3R	22650364	22679318	1	0	0	3.67185e-07	-0.487845	0.0498182
chr3L	11041385	11095756	chr3L	11013340	11070508	2	0	0	3.69805e-07	-0.384601	0.0498182
chrX	19561020	19588531	chrX	19525009	19561019	1	0	0	3.7438e-07	0.474043	0.0498182
chrX	23041018	23099942	chrX	23010433	23070205	3	0	0	3.82048e-07	0.469446	0.0498182
chr3L	19800554	19864397	chr3L	19649910	19709893	3	0	0	3.8295e-07	-0.364796	0.0498182
chr3R	16109471	16284511	chr3R	15983437	16109470	9	0	1	4.0515e-07	-0.428389	0.0498182
chrX	17186746	17250942	chrX	17009902	17039520	2	2	0	4.12061e-07	0.555543	0.0498182
chrX	13378520	13408204	chrX	13355147	13378519	1	0	1	4.29974e-07	-0.54539	0.0498182
chr2R	4889914	4919482	chr2R	3597423	3629322	1	1	0	4.30705e-07	0.500256	0.0498182
chr2L	15600922	15664014	chr2L	15600922	15664014	3	0	0	4.30835e-07	0.322753	0.0498182
chrX	12963483	13022134	chrX	12927573	12963482	2	0	0	4.41653e-07	0.427579	0.0498182
chr3L	3028635	3054464	chr3L	2399122	2430555	1	0	1	4.42887e-07	-0.763219	0.0498182
chrX	20758528	20880699	chrX	20726693	20821512	4	0	0	4.51414e-07	0.369149	0.0498182
chr2L	10919670	10952478	chr2L	9032157	9056472	1	1	0	4.6387e-07	1.44327	0.0498182
chr2R	22861011	22890191	chr2R	22647010	22741360	3	0	0	4.72658e-07	-0.397809	0.0498182
chr3R	1019421	1078739	chr3R	692544	718358	2	2	0	4.78202e-07	0.807944	0.0498182
chrX	3929943	3991842	chrX	3835712	3868355	2	0	0	4.80902e-07	-0.352149	0.0498182
chrX	3544301	3570406	chrX	2042670	2072101	1	0	1	4.8233e-07	-1.26324	0.0498182
chr2R	1829053	1859846	chr2R	1678280	1708878	1	1	0	4.83938e-07	0.947937	0.0498182
chr3R	12417060	12443972	chr3R	12360135	12417059	2	0	0	4.8616e-07	-0.315173	0.0498182
chrX	10290927	10319545	chrX	10233021	10261567	1	0	0	4.96159e-07	0.416393	0.0498182
chr2R	13857403	13918969	chr2R	13469038	13557565	3	0	2	5.02441e-07	-0.418393	0.0498182
chr2R	18931138	18959561	chr2R	18870338	18901514	1	0	0	5.05574e-07	0.308436	0.0498182
chr3L	26280434	26310321	chr3L	26130103	26190016	2	1	0	5.09885e-07	0.592647	0.0498182
chr2R	20550890	20581472	chr2R	20247094	20274567	1	0	0	5.10083e-07	-0.428472	0.0498182
chr2L	22920320	22979431	chr2L	22739308	22798922	3	0	0	5.13199e-07	0.474182	0.0498182
chr2L	22709934	22798922	chr2L	21993479	22109783	7	4	0	5.13476e-07	0.567492	0.0498182
chr2R	16409862	16439019	chr2R	16179985	16200029	1	0	1	5.16564e-07	-0.596074	0.0498182
chr3L	9243188	9270013	chr3L	6625226	6658851	1	1	0	5.21113e-07	2.10109	0.0498182
chr2L	23073022	23108232	chr2L	23073022	23108232	1	0	0	5.26579e-07	0.323348	0.0498182
chr3R	16980424	17128627	chr3R	16887885	17009561	11	0	1	5.333e-07	-0.541979	0.0498182
chr2R	3691317	3720163	chr2R	3691317	3720163	1	1	0	5.42178e-07	0.662068	0.0498182
chr3R	15209176	15236627	chr3R	14849276	14882763	1	0	0	5.43888e-07	-0.4725	0.0498182
chr2L	17006884	17035666	chr2L	15870456	15929227	2	2	0	5.46675e-07	0.850149	0.0498182
chrX	21959978	21990743	chrX	21899996	21959977	2	2	0	5.49372e-07	0.584219	0.0498182
chr2L	13020844	13049599	chr2L	13020844	13049599	1	0	0	5.65707e-07	0.332481	0.0498182
chr3L	25199743	25259760	chr3L	24210236	24269967	2	2	0	5.76421e-07	0.736953	0.0498182
chr3L	9934767	9963157	chr3L	9897197	9934766	1	0	0	5.7876e-07	0.351532	0.0498182
chr3L	21029489	21060014	chr3L	21001562	21029488	1	0	0	5.82821e-07	-0.317765	0.0498182
chr3L	26850189	26877233	chr3L	25471078	25500570	1	1	0	5.87865e-07	0.658929	0.0498182
chr3R	20760807	20785640	chr3R	20732205	20760806	1	0	0	5.88362e-07	-0.303411	0.0498182
chr2L	7259782	7287866	chr2L	7259782	7287866	1	0	0	5.90433e-07	0.316494	0.0498182
chr3L	15361485	15450069	chr3L	15270235	15299271	3	0	0	5.996e-07	0.371945	0.0498182
chr2L	18389380	18418157	chr2L	18272053	18362818	3	0	0	6.00584e-07	0.344774	0.0498182
chr3R	3779942	3810475	chr3R	3718802	3779941	2	0	0	6.02006e-07	0.336014	0.0498182
chr2R	4980532	5099450	chr2R	4889914	4919482	4	0	0	6.071e-07	0.363898	0.0498182
chr2R	8909403	8938244	chr2R	8459679	8488674	1	0	1	6.07604e-07	-0.61337	0.0498182
chr2R	6660578	6748811	chr2R	6627963	6660577	3	0	0	6.08579e-07	-0.299931	0.0498182
chr3L	3867739	3899277	chr3L	3419789	3479365	2	0	0	6.13682e-07	-0.435322	0.0498182
chrX	4112219	4138474	chrX	3835712	3868355	1	0	0	6.19065e-07	-0.424394	0.0498182
chr3L	1411625	1438719	chr3L	1318367	1380213	2	0	0	6.21815e-07	-0.414364	0.0498182
chr3L	4101195	4139997	chr3L	3716815	3749667	1	0	1	6.24818e-07	-0.688708	0.0498182
chr2L	22920320	22950069	chr2L	22084878	22227583	5	1	0	6.24871e-07	0.587414	0.0498182
chr2R	22199755	22263646	chr2R	22141234	22199754	3	0	0	6.26995e-07	-0.316119	0.0498182
chr2L	6509253	6568707	chr2L	6509253	6537173	2	0	0	6.32016e-07	-0.355467	0.0498182
chr2L	23073022	23108232	chr2L	22227584	22260377	1	1	0	6.33739e-07	0.596269	0.0498182
chr3L	1507599	1528933	chr3L	1411625	1438719	1	0	0	6.37582e-07	-0.474269	0.0498182
chr2R	20159927	20190772	chr2R	20007408	20078065	2	0	0	6.38746e-07	0.366332	0.0498182
chr3L	26490022	26524441	chr3L	26402131	26429697	1	1	0	6.43283e-07	0.632332	0.0498182
chr3L	26671218	26697703	chr3L	25140642	25168636	1	1	0	6.49829e-07	1.07984	0.0498182
chr2L	23399479	23459821	chr2L	23399479	23430192	2	0	0	6.54185e-07	0.327451	0.0498182
chr2R	15603210	15659732	chr2R	15574171	15630429	2	0	0	6.63035e-07	-0.388711	0.0498182
chr3L	4471376	4501703	chr3L	4101195	4139997	1	0	1	6.63909e-07	-0.754788	0.0498182
chr2R	3691317	3720163	chr2R	3537964	3597422	2	2	0	6.63939e-07	0.53868	0.0498182
chr3R	14912084	14968859	chr3R	14912084	14968859	2	0	0	6.68659e-07	0.294766	0.0498182
chr2R	3033383	3212521	chr2R	3033383	3120416	9	4	0	6.71958e-07	0.820507	0.0498182
chr3R	24930532	24963036	chr3R	24626399	24688730	2	0	1	6.7639e-07	-0.522932	0.0498182
chr2R	869849	899976	chr2R	599988	661567	2	1	0	6.89188e-07	0.642765	0.0498182
chrX	4858481	4899799	chrX	4713609	4739301	1	0	0	6.90558e-07	0.437952	0.0498182
chr2L	13193395	13231196	chr2L	13172300	13193394	1	0	0	6.95802e-07	-0.312816	0.0498182
chrX	22591766	22619974	chrX	21632889	21686878	2	2	0	7.01837e-07	1.64665	0.0498182
chr2R	8128832	8159681	chr2R	8067468	8098809	1	0	0	7.2648e-07	-0.300966	0.0498182
chr4	1111455	1199371	chr4	841548	901253	4	0	0	7.34662e-07	0.468953	0.0498182
chr2L	17100972	17129289	chr2L	15961473	15989040	1	1	0	7.42009e-07	0.834683	0.0498182
chr3R	8671496	8698481	chr3R	8639562	8698481	2	0	0	7.58615e-07	-0.300581	0.0498182
chr2R	11821685	11908271	chr2R	11577164	11639203	4	0	0	7.6913e-07	-0.412215	0.0498182
chr4	507971	569575	chr4	420902	507970	4	0	0	7.77746e-07	0.322241	0.0498182
chrX	10233021	10261567	chrX	10140066	10167540	1	1	0	7.80279e-07	0.539005	0.0498182
chr3R	18385441	18419472	chr3R	18360732	18419472	2	0	0	7.82061e-07	-0.444898	0.0498182
chrX	14335882	14401652	chrX	14290309	14307844	2	2	0	7.89579e-07	0.586854	0.0498182
chr2L	10229698	10257622	chr2L	10021690	10051467	1	0	0	8.04434e-07	-0.439886	0.0498182
chr3L	10232230	10291160	chr3L	9845517	9869408	2	0	2	8.16647e-07	-0.681047	0.0498182
chr3L	26340560	26371289	chr3L	24210236	24239731	1	1	0	8.16711e-07	1.01294	0.0498182
chr3L	3000997	3054464	chr3L	2703313	2784378	3	0	1	8.33681e-07	-0.745556	0.0498182
chr3L	26490022	26550166	chr3L	26457226	26524441	3	0	0	8.34726e-07	0.479825	0.0498182
chr3L	27154573	27179580	chr3L	23222590	23250353	1	1	0	8.38049e-07	1.04669	0.0498182
chr2R	3480321	3537963	chr2R	3391503	3420992	2	1	0	8.52212e-07	0.738075	0.0498182
chr2R	5008943	5099450	chr2R	4980532	5099450	5	0	0	8.57404e-07	0.375782	0.0498182
chr3R	13652010	13769813	chr3R	13652010	13678633	4	0	0	8.59646e-07	-0.41699	0.0498182
chrX	17009902	17071786	chrX	17009902	17039520	2	0	0	8.65992e-07	0.355633	0.0498182
chr2L	22888456	22950069	chr2L	22260378	22319086	3	1	0	8.71577e-07	0.461702	0.0498182
chr3R	20578836	20606818	chr3R	20068760	20099643	1	0	1	8.86446e-07	-0.601289	0.0498182
chr2R	5158471	5220004	chr2R	4440634	4470667	2	2	0	8.87438e-07	0.81812	0.0498182
chr3R	15328682	15358927	chr3R	15299121	15328681	1	0	0	8.90469e-07	-0.333476	0.0498182
chr2R	4019994	4051940	chr2R	3989007	4019993	1	0	0	8.90505e-07	0.360368	0.0498182
chr3R	18089811	18120405	chr3R	18059189	18089810	1	0	0	8.98703e-07	0.334264	0.0498182
chr3R	11128173	11160025	chr3R	11009551	11070513	2	0	0	8.98933e-07	0.388378	0.0498182
chr2R	18931138	18959561	chr2R	18931138	18959561	1	0	0	8.99703e-07	0.304624	0.0498182
chr4	1141078	1170895	chr4	720142	749425	1	0	0	9.01594e-07	0.446758	0.0498182
chr4	841548	901253	chr4	541384	720141	8	0	0	9.07332e-07	0.369981	0.0498182
chr3L	25862698	25919261	chr3L	25591827	25707930	4	2	0	9.22848e-07	0.530688	0.0498182
chr2L	17006884	17035666	chr2L	16081347	16112212	1	1	0	9.27491e-07	0.809704	0.0498182
chr3L	1469908	1507598	chr3L	1347695	1380213	1	0	0	9.41039e-07	-0.383591	0.0498182
chr3R	31799529	31830757	chr3R	31590919	31620085	1	0	0	9.5183e-07	-0.393342	0.0498182
chr2R	9089439	9177743	chr2R	9060218	9151456	5	0	0	9.54172e-07	-0.325158	0.0498182
chr3R	17460165	17490155	chr3R	17063422	17091835	1	0	1	9.56898e-07	-0.587822	0.0498182
chr2R	12329639	12479432	chr2R	12128789	12418879	15	0	0	9.61605e-07	-0.345377	0.0498182
chr2R	8968249	8998963	chr2R	8762137	8786879	1	0	1	9.64054e-07	-0.625517	0.0498182
chr3L	2578871	2612452	chr3L	2519925	2550587	1	0	0	9.68556e-07	-0.315457	0.0498182
chrX	6660444	6719558	chrX	6627678	6687204	3	0	0	1.00167e-06	-0.415962	0.0498182
chr2L	23283767	23309692	chr2L	23283767	23309692	1	0	0	1.00685e-06	0.371252	0.0498182
chr2L	16741262	16769753	chr2L	16713087	16741261	1	0	0	1.01892e-06	-0.290779	0.0498182
chr3L	3028635	3087915	chr3L	3000997	3054464	4	0	0	1.02897e-06	-0.366079	0.0498182
chrX	7772261	7794109	chrX	7110669	7137357	1	1	0	1.03637e-06	0.891207	0.0498182
chr3L	8556629	8611912	chr3L	8522335	8611912	3	0	0	1.03653e-06	-0.313717	0.0498182
chrX	5161407	5189046	chrX	5009499	5038860	1	1	0	1.0401e-06	0.533648	0.0498182
chr2R	11577164	11671888	chr2R	11520170	11577163	5	0	0	1.04556e-06	-0.302742	0.0498182
chr3L	26490022	26524441	chr3L	26190017	26219971	1	1	0	1.05955e-06	1.11896	0.0498182
chr3L	24269968	24300740	chr3L	23429726	23458506	1	1	0	1.06063e-06	0.631761	0.0498182
chrX	18451555	18478653	chrX	18451555	18478653	1	0	0	1.07202e-06	0.32817	0.0498182
chr3L	1620158	1650580	chr3L	630226	670484	1	0	0	1.07739e-06	-0.400311	0.0498182
chr2R	5400478	5434280	chr2R	4529697	4557763	1	1	0	1.08202e-06	0.704432	0.0498182
chr2R	3629323	3659823	chr2R	3059605	3120416	2	2	0	1.08568e-06	0.779009	0.0498182
chr2L	23283767	23309692	chr2L	22289903	22319086	1	1	0	1.08629e-06	0.644221	0.0498182
chr3R	2824131	2850316	chr3R	2580289	2702215	4	2	0	1.08666e-06	0.639068	0.0498182
chr3L	272447	390239	chr3L	272447	357802	6	0	0	1.10366e-06	-0.312703	0.0498182
chr3L	27420409	27452734	chr3L	22980570	23009923	1	1	0	1.11536e-06	1.28904	0.0498182
chr3R	11128173	11160025	chr3R	10951757	10979470	1	0	0	1.11663e-06	0.374909	0.0498182
chr2R	9781128	9805823	chr2R	9540042	9573168	1	0	1	1.14451e-06	-0.682723	0.0498182
chr3R	1562069	1650494	chr3R	1530286	1619218	5	2	0	1.14493e-06	0.659393	0.0498182
chr3L	26280434	26429697	chr3L	25651879	25799986	10	9	0	1.17613e-06	0.828363	0.0498182
chr2L	6450212	6477088	chr2L	6423328	6450211	1	0	0	1.19798e-06	-0.348276	0.0498182
chrX	8308242	8339773	chrX	7772261	7794109	1	1	0	1.20875e-06	0.823422	0.0498182
chr2L	23283767	23309692	chr2L	22084878	22109783	1	1	0	1.21539e-06	0.770961	0.0498182
chrX	15154975	15176813	chrX	15154975	15176813	1	0	0	1.21952e-06	0.310301	0.0498182
chr3L	2368899	2430555	chr3L	1600621	1650580	2	0	1	1.22051e-06	-0.912064	0.0498182
chr3R	8999744	9058102	chr3R	8758196	8879689	5	0	0	1.22165e-06	-0.399729	0.0498182
chr2R	7950149	8038301	chr2R	7919529	7979373	4	0	0	1.24116e-06	-0.327469	0.0498182
chrX	20905530	21000236	chrX	20791960	20821512	3	0	0	1.24916e-06	0.448649	0.0498182
chrX	3596276	3663749	chrX	3507291	3544300	2	0	0	1.25334e-06	0.354832	0.0498182
chr2L	30236	59413	chr2L	30236	59413	1	0	0	1.25438e-06	0.264831	0.0498182
chr3R	15209176	15236627	chr3R	14999869	15064438	2	0	0	1.26826e-06	-0.485329	0.0498182
chr3R	24119825	24151535	chr3R	24034243	24064136	1	0	0	1.26926e-06	-0.460033	0.0498182
chr3R	13652010	13678633	chr3R	13593454	13620756	1	0	0	1.31454e-06	-0.408046	0.0498182
chrX	12536939	12577455	chrX	12149226	12178101	1	1	0	1.31751e-06	0.586806	0.0498182
chrX	11220857	11311497	chrX	11163294	11183861	3	0	0	1.33671e-06	0.490427	0.0498182
chr2L	15600922	15664014	chr2L	15356333	15389113	2	0	0	1.33841e-06	0.387992	0.0498182
chr2R	18746712	18779108	chr2R	18721086	18746711	1	0	0	1.34676e-06	-0.293818	0.0498182
chr3R	13889345	13948321	chr3R	13652010	13678633	2	0	2	1.35262e-06	-0.668035	0.0498182
chr3L	26340560	26371289	chr3L	25829600	25862697	1	1	0	1.37221e-06	0.565742	0.0498182
chr2L	16471000	16498572	chr2L	16290250	16316398	1	0	0	1.37754e-06	-0.368039	0.0498182
chr2R	18452553	18509295	chr2R	18120017	18181702	3	0	2	1.39636e-06	-0.521492	0.0498182
chrX	8040317	8069807	chrX	8010675	8040316	1	0	1	1.40141e-06	-0.506668	0.0498182
chr2R	23190780	23281874	chr2R	22861011	22890191	3	0	3	1.41419e-06	-0.643273	0.0498182
chr3L	599672	670484	chr3L	301691	390239	3	0	0	1.43709e-06	-0.362689	0.0498182
chr2R	4557764	4650518	chr2R	4440634	4620098	10	2	0	1.4483e-06	0.383943	0.0498182
chr3L	11494097	11521299	chr3L	11461059	11494096	1	0	0	1.44833e-06	0.414777	0.0498182
chr2R	299351	330250	chr2R	209723	239803	1	1	0	1.46258e-06	0.770223	0.0498182
chr3R	16021474	16049589	chr3R	15983437	16021473	1	0	0	1.46797e-06	-0.273203	0.0498182
chr3L	26671218	26697703	chr3L	26130103	26159351	1	1	0	1.47067e-06	0.766762	0.0498182
chrX	2727572	2760882	chrX	2160276	2188990	1	0	1	1.484e-06	-0.645017	0.0498182
chr2L	15321690	15484158	chr2L	15300369	15389113	8	0	0	1.4891e-06	0.33168	0.0498182
chr3R	3001280	3028065	chr3R	3001280	3028065	1	0	0	1.51094e-06	0.332454	0.0498182
chr3L	23009924	23039978	chr3L	22625618	22650200	1	0	0	1.52104e-06	0.475791	0.0498182
chrX	16290550	16321925	chrX	16078503	16111131	1	0	0	1.52988e-06	-0.471652	0.0498182
chrX	9444178	9508022	chrX	9332257	9358277	2	1	0	1.53716e-06	0.559597	0.0498182
chr3L	20611014	20641329	chr3L	20542672	20576682	1	0	0	1.53807e-06	0.338919	0.0498182
chr2R	2699604	2758875	chr2R	2069686	2098936	2	2	0	1.5412e-06	1.22015	0.0498182
chr3L	25977990	26013878	chr3L	25199743	25259760	2	1	0	1.55642e-06	0.498619	0.0498182
chr2L	21574755	21630403	chr2L	21574755	21630403	3	0	0	1.55872e-06	0.2867	0.0498182
chr3R	3838756	3865206	chr3R	3838756	3865206	1	0	0	1.57454e-06	0.289868	0.0498182
chr3L	26850189	26877233	chr3L	24724926	24748989	1	1	0	1.58677e-06	0.653293	0.0498182
chr2L	1141271	1170367	chr2L	776416	806002	1	0	1	1.59282e-06	-0.572358	0.0498182
chr2R	13857403	13889434	chr2R	13348416	13385736	1	0	1	1.61602e-06	-0.653791	0.0498182
chr3L	15565376	15601500	chr3L	13139969	13172994	1	0	1	1.6391e-06	-1.88746	0.0498182
chr3R	931804	959763	chr3R	692544	718358	1	1	0	1.6444e-06	0.614415	0.0498182
chr2R	2340275	2367843	chr2R	1981384	2010513	1	1	0	1.64854e-06	0.871738	0.0498182
chr3R	21209254	21269925	chr3R	21180295	21209253	2	0	0	1.65382e-06	-0.286488	0.0498182
chrX	5730781	5759929	chrX	3835712	3868355	1	0	1	1.66265e-06	-0.550831	0.0498182
chr3R	8008367	8040036	chr3R	7949940	8008366	2	0	0	1.68912e-06	-0.287065	0.0498182
chr3L	1079160	1137038	chr3L	630226	691817	3	0	0	1.69108e-06	-0.398747	0.0498182
chr2L	17850849	17969236	chr2L	17850849	17938960	4	0	0	1.69443e-06	0.321083	0.0498182
chr3R	24391000	24505785	chr3R	24268928	24360217	7	0	0	1.71501e-06	-0.469408	0.0498182
chr3L	1620158	1650580	chr3L	1347695	1380213	1	0	1	1.72535e-06	-0.525182	0.0498182
chr2R	13138273	13171349	chr2R	12990011	13017796	1	0	1	1.73562e-06	-0.525129	0.0498182
chr2L	17938961	17969236	chr2L	17639265	17670276	1	0	0	1.75629e-06	0.375179	0.0498182
chr2R	22861011	22919667	chr2R	22769242	22827547	3	0	0	1.75953e-06	-0.417971	0.0498182
chr3R	29193488	29218182	chr3R	28680317	28708239	1	0	1	1.77394e-06	-0.564252	0.0498182
chr3R	11580003	11609988	chr3R	11520144	11580002	2	0	0	1.77761e-06	-0.302491	0.0498182
chr3R	20816113	20849935	chr3R	20641129	20670799	1	0	0	1.83137e-06	-0.428692	0.0498182
chr2L	15510608	15546274	chr2L	15453727	15484158	1	0	0	1.83918e-06	0.421767	0.0498182
chr3R	1562069	1589739	chr3R	510772	540680	1	0	1	1.85544e-06	-0.853902	0.0498182
chr2R	19408430	19470028	chr2R	19379364	19408429	2	0	0	1.85546e-06	-0.291596	0.0498182
chr3L	7692058	7709798	chr3L	7557442	7589348	1	0	0	1.8644e-06	0.477247	0.0498182
chr2R	21596630	21663087	chr2R	21541317	21568263	2	0	0	1.88065e-06	-0.313106	0.0498182
chr3L	25651879	25680447	chr3L	24724926	24748989	1	1	0	1.88399e-06	0.685037	0.0498182
chr2R	11282301	11368413	chr2R	11249407	11310029	3	0	0	1.92425e-06	-0.382028	0.0498182
chr3L	15536882	15565375	chr3L	15361485	15391437	1	0	1	1.94082e-06	-0.813175	0.0498182
chr3L	21420773	21483993	chr3L	21269627	21302405	2	0	0	1.97e-06	-0.42866	0.0498182
chr2R	5910499	5933934	chr2R	4889914	4919482	1	1	0	1.99753e-06	0.708799	0.0498182
chr3L	3808024	3836566	chr3L	3781719	3808023	1	0	0	2.00226e-06	-0.314969	0.0498182
chr3R	8758196	8820293	chr3R	8639562	8727665	4	0	0	2.04804e-06	-0.416903	0.0498182
chrX	22619975	22650740	chrX	19948979	19980878	1	1	0	2.0841e-06	1.70457	0.0498182
chr3L	3121108	3178804	chr3L	2519925	2550587	2	0	0	2.11398e-06	-0.461602	0.0498182
chr2R	21681260	21717117	chr2R	21541317	21568263	1	0	0	2.15875e-06	-0.456969	0.0498182
chr2L	22465789	22590372	chr2L	22198393	22319086	6	2	0	2.18675e-06	0.431665	0.0498182
chr3L	4101195	4172091	chr3L	4077969	4139997	3	0	0	2.19274e-06	-0.294309	0.0498182
chr2L	6930852	6959411	chr2L	6782933	6809604	1	0	0	2.20463e-06	-0.475879	0.0498182
chr2L	18688211	18720876	chr2L	18660153	18688210	1	0	0	2.22285e-06	-0.263859	0.0498182
chr2R	24358918	24392804	chr2R	24057167	24089519	1	0	0	2.24459e-06	-0.478285	0.0498182
chr3L	2297397	2341228	chr3L	1940755	1974427	1	0	1	2.25306e-06	-0.503584	0.0498182
chr2L	9928498	9957354	chr2L	9747412	9783085	1	0	0	2.26274e-06	-0.383611	0.0498182
chr3R	29096410	29161026	chr3R	28680317	28708239	2	0	1	2.26696e-06	-0.587159	0.0498182
chr3L	3302011	3359899	chr3L	777747	810868	2	0	2	2.27478e-06	-1.51024	0.0498182
chr3L	26099584	26130102	chr3L	25531494	25559570	1	1	0	2.30833e-06	0.867655	0.0498182
chr3L	15270235	15299271	chr3L	15179756	15210058	1	0	0	2.32712e-06	0.354282	0.0498182
chr2R	13949803	13985381	chr2R	13683727	13778159	3	0	1	2.3341e-06	-0.59231	0.0498182
chr2R	15331990	15389765	chr2R	15300781	15359164	3	0	0	2.34151e-06	-0.315543	0.0498182
chr3L	2466125	2490658	chr3L	2399122	2430555	1	0	0	2.34526e-06	-0.279938	0.0498182
chr3R	596269	869551	chr3R	540681	718358	16	12	0	2.34835e-06	0.604532	0.0498182
chr2R	2729581	2791343	chr2R	1739766	1798719	2	2	0	2.3562e-06	1.89501	0.0498182
chr3L	26638068	26671217	chr3L	23222590	23250353	1	1	0	2.36842e-06	1.14491	0.0498182
chr2R	23370195	23397818	chr2R	23344310	23370194	1	0	0	2.37078e-06	-0.276827	0.0498182
chrX	12418102	12511741	chrX	12360585	12480750	6	1	0	2.37737e-06	0.358437	0.0498182
chr3L	10347004	10384403	chr3L	630226	670484	1	0	0	2.40732e-06	0.496243	0.0498182
chr2R	15927609	15960045	chr2R	15687357	15716981	1	0	0	2.48297e-06	-0.477195	0.0498182
chrX	1856842	1895560	chrX	1319827	1350285	1	0	1	2.50982e-06	-0.554932	0.0498182
chr2R	21541317	21568263	chr2R	21479401	21508472	1	0	0	2.51832e-06	-0.365634	0.0498182
chr3L	3240078	3272177	chr3L	180837	203634	1	0	1	2.56848e-06	-0.656924	0.0498182
chr3L	26638068	26697703	chr3L	26340560	26371289	2	0	0	2.57812e-06	0.46708	0.0498182
chr2R	21717118	21749057	chr2R	21663088	21681259	1	0	0	2.58287e-06	0.40709	0.0498182
chr4	720142	749425	chr4	1	61593	2	1	0	2.5948e-06	0.745248	0.0498182
chr2L	16020205	16052231	chr2L	15600922	15628986	1	0	0	2.60115e-06	0.417401	0.0498182
chr3L	24724926	24748989	chr3L	24269968	24329377	2	2	0	2.62803e-06	0.582603	0.0498182
chr2R	23039700	23130453	chr2R	22861011	22919667	4	0	1	2.66905e-06	-0.519277	0.0498182
chr2L	23130136	23190966	chr2L	22920320	23008694	4	2	0	2.67738e-06	0.815563	0.0498182
chr2R	9573169	9625224	chr2R	9511679	9599781	4	0	0	2.68833e-06	-0.397855	0.0498182
chr2L	2881511	2910992	chr2L	2851005	2881510	1	0	0	2.68841e-06	-0.347976	0.0498182
chr3L	3121108	3178804	chr3L	3000997	3054464	3	0	0	2.69597e-06	-0.375541	0.0498182
chr3R	2907653	2940075	chr3R	2643145	2666356	1	0	0	2.6998e-06	0.487288	0.0498182
chrX	14099499	14188195	chrX	14070729	14131775	4	0	0	2.72192e-06	0.423459	0.0498182
chr2L	22289903	22350197	chr2L	21360737	21390079	2	2	0	2.73503e-06	0.848349	0.0498182
chr2R	14008086	14038479	chr2R	13949803	13985381	1	0	0	2.77089e-06	-0.331643	0.0498182
chr3L	27838444	27901806	chr3L	27236366	27329542	3	3	0	2.7747e-06	0.764979	0.0498182
chr2R	12441782	12479432	chr2R	12441782	12479432	1	0	0	2.78987e-06	-0.296416	0.0498182
chr3L	3121108	3156034	chr3L	1770854	1800094	1	0	1	2.79292e-06	-0.552229	0.0498182
chr3R	31979548	32010306	chr3R	31590919	31620085	1	0	1	2.82148e-06	-0.574137	0.0498182
chr2R	4889914	4919482	chr2R	4440634	4470667	1	1	0	2.85183e-06	0.762824	0.0498182
chr2R	8128832	8159681	chr2R	8007572	8038301	1	0	0	2.85375e-06	-0.381308	0.0498182
chr3R	16347332	16412025	chr3R	16227813	16284511	3	0	0	2.86281e-06	-0.327033	0.0498182
chr2L	6930852	6986619	chr2L	6930852	6959411	2	0	0	2.87066e-06	-0.332662	0.0498182
chr3L	26671218	26697703	chr3L	25889721	25919261	1	1	0	2.88059e-06	0.819785	0.0498182
chr2L	1141271	1170367	chr2L	1074935	1170367	3	0	0	2.88187e-06	-0.302899	0.0498182
chr2R	8909403	8938244	chr2R	8732511	8786879	2	0	0	2.8971e-06	-0.450253	0.0498182
chr3L	13109117	13259288	chr3L	13052818	13139968	7	0	0	2.91124e-06	0.382962	0.0498182
chrX	17339594	17430470	chrX	17307951	17339593	3	1	0	2.91175e-06	0.444295	0.0498182
chr2R	3569214	3597422	chr2R	2820238	2850536	1	1	0	2.91551e-06	0.68092	0.0498182
chr3R	31636732	31743285	chr3R	31558722	31636731	5	0	0	2.92008e-06	-0.317439	0.0498182
chrX	20217184	20254114	chrX	20155880	20186411	1	0	0	2.93185e-06	0.354227	0.0498182
chr3L	10856603	10889615	chr3L	10831137	10856602	1	0	0	2.94159e-06	-0.335368	0.0498182
chr3L	8282669	8368754	chr3L	8251278	8368754	4	0	0	2.94263e-06	-0.321062	0.0498182
chr3R	13052151	13110883	chr3R	13052151	13081293	2	0	0	2.97182e-06	-0.331356	0.0498182
chr3L	26280434	26371289	chr3L	25889721	25919261	3	2	0	2.9816e-06	0.792929	0.0498182
chr3R	10584021	10622853	chr3R	10321451	10376944	2	0	0	2.98474e-06	-0.421886	0.0498182
chr3L	25952170	26013878	chr3L	25531494	25559570	2	1	0	2.98512e-06	0.567417	0.0498182
chr2L	7047429	7076036	chr2L	7019559	7047428	1	0	0	2.99235e-06	-0.338421	0.0498182
chr3R	1195859	1259389	chr3R	1140439	1229940	4	0	0	2.99593e-06	0.357251	0.0498182
chrX	14518733	14557672	chrX	14490547	14518732	1	0	0	3.04107e-06	0.358707	0.0498182
chr2L	16169706	16232518	chr2L	16169706	16232518	3	0	0	3.05411e-06	0.297447	0.0498182
chrX	2578440	2608342	chrX	2072102	2102457	1	0	1	3.07616e-06	-1.16781	0.0498182
chr2L	1290827	1379534	chr2L	1141271	1170367	3	0	0	3.08791e-06	-0.343935	0.0498182
chrX	21448903	21508125	chrX	21391173	21420578	2	0	0	3.0999e-06	0.382372	0.0498182
chr2L	565329	601089	chr2L	477717	510257	1	0	0	3.11772e-06	-0.392655	0.0498182
chr3L	26790008	26818075	chr3L	24058962	24089447	1	1	0	3.12627e-06	1.40594	0.0498182
chr2R	22173201	22199754	chr2R	21929809	21962224	1	0	0	3.1413e-06	-0.473357	0.0498182
chr3L	24959597	25024951	chr3L	24910496	25024951	4	0	0	3.16137e-06	0.433699	0.0498182
chr2L	13831338	13856801	chr2L	13802698	13831337	1	0	0	3.18176e-06	-0.35646	0.0498182
chr2L	10169730	10229697	chr2L	9894236	9957354	3	0	1	3.18368e-06	-0.544213	0.0498182
chrX	10140066	10167540	chrX	10050663	10084851	1	0	0	3.18465e-06	0.468612	0.0498182
chr3R	31350828	31380554	chr3R	31201410	31229518	1	0	0	3.18945e-06	-0.367032	0.0498182
chr3L	203635	238499	chr3L	203635	238499	1	0	0	3.19093e-06	0.26742	0.0498182
chrX	9476984	9540079	chrX	9444178	9476983	2	0	0	3.22384e-06	0.335937	0.0498182
chrX	14131776	14188195	chrX	14006762	14041075	2	1	0	3.23524e-06	0.543121	0.0498182
chrX	22500269	22527924	chrX	21448903	21479918	1	1	0	3.25609e-06	1.1565	0.0498182
chrX	23427847	23459344	chrX	23010433	23070205	2	2	0	3.26483e-06	0.587942	0.0498182
chr2R	6360245	6392037	chr2R	6240077	6266944	1	1	0	3.26987e-06	0.526095	0.0498182
chr2R	5880399	5933934	chr2R	5520819	5549478	2	0	0	3.27564e-06	0.477498	0.0498182
chr3R	27388989	27510050	chr3R	27241358	27298415	6	0	0	3.3006e-06	-0.43626	0.0498182
chr3L	23670914	23759033	chr3L	23222590	23338618	7	0	0	3.34715e-06	0.399722	0.0498182
chr2L	22621887	22709933	chr2L	22621887	22677738	3	0	0	3.35993e-06	0.287568	0.0498182
chr3R	29581574	29640488	chr3R	29218183	29251897	2	0	0	3.37498e-06	-0.493779	0.0498182
chr4	240053	299813	chr4	1	29820	2	2	0	3.39196e-06	0.615228	0.0498182
chr3L	9845517	9869408	chr3L	9773989	9809126	1	0	0	3.42098e-06	-0.330088	0.0498182
chr2R	12152608	12180623	chr2R	12128789	12152607	1	0	0	3.45654e-06	-0.310265	0.0498182
chr3R	18212620	18271293	chr3R	17908894	17938072	2	0	1	3.47528e-06	-0.618653	0.0498182
chr3L	26729747	26761478	chr3L	26340560	26371289	1	0	0	3.4879e-06	0.432438	0.0498182
chrX	18451555	18478653	chrX	18328427	18357253	1	0	0	3.50084e-06	0.416797	0.0498182
chr3L	27119629	27154572	chr3L	23067958	23097624	1	1	0	3.52939e-06	0.827032	0.0498182
chr3L	3448702	3479365	chr3L	3240078	3272177	1	0	0	3.55599e-06	-0.365642	0.0498182
chr3R	14345609	14371210	chr3R	14308815	14345608	1	0	0	3.55985e-06	-0.26864	0.0498182
chr3L	23670914	23759033	chr3L	23067958	23097624	3	0	0	3.57839e-06	0.40503	0.0498182
chr3L	26099584	26249245	chr3L	25740530	25799986	5	5	0	3.62754e-06	0.607241	0.0498182
chr3L	26457226	26490021	chr3L	26340560	26371289	1	1	0	3.63669e-06	0.579533	0.0498182
chr2R	4376323	4470667	chr2R	4349417	4440633	3	0	0	3.65854e-06	0.375994	0.0498182
chr3L	25651879	25680447	chr3L	25320070	25349648	1	0	0	3.66909e-06	0.423553	0.0498182
chr3R	1289534	1349732	chr3R	1259390	1321491	4	0	0	3.67083e-06	0.369602	0.0498182
chrX	12121078	12149225	chrX	12030680	12060836	1	0	0	3.67709e-06	0.444992	0.0498182
chr3L	1020972	1052359	chr3L	751215	777746	1	0	0	3.77447e-06	-0.341573	0.0498182
chr2R	571607	717633	chr2R	28469	120263	6	3	0	3.79965e-06	0.570399	0.0498182
chr3R	12996929	13019969	chr3R	12774027	12842028	2	0	1	3.81175e-06	-0.497469	0.0498182
chr2R	3091772	3212521	chr2R	2489051	2609791	8	7	0	3.8136e-06	0.747668	0.0498182
chr3R	25020366	25047014	chr3R	24844805	24874010	1	0	0	3.81512e-06	-0.366685	0.0498182
chrX	18184970	18209914	chrX	17998660	18030040	1	1	0	3.8697e-06	0.509548	0.0498182
chr2L	1141271	1170367	chr2L	896523	959633	2	0	0	3.86974e-06	-0.478855	0.0498182
chr2R	21807657	21900004	chr2R	21780352	21840778	4	0	0	3.87297e-06	0.344736	0.0498182
chr2L	1074935	1110147	chr2L	93869	118290	1	0	1	3.8753e-06	-0.65024	0.0498182
chr2L	10196717	10257622	chr2L	10077589	10140464	4	0	1	3.91555e-06	-0.44464	0.0498182
chr2R	7799671	7833738	chr2R	5158471	5191345	1	0	1	3.92052e-06	-1.57701	0.0498182
chrX	12750549	12844253	chrX	12750549	12810763	4	0	0	3.92923e-06	0.322096	0.0498182
chr3R	30088213	30118955	chr3R	29996052	30026802	1	0	1	3.94238e-06	-0.510734	0.0498182
chrX	9179249	9208623	chrX	9148201	9179248	1	0	0	3.96279e-06	0.334148	0.0498182
chr3R	5217902	5282943	chr3R	4979977	5040186	2	0	0	4.047e-06	-0.447557	0.0498182
chr3L	3630409	3657418	chr3L	3028635	3054464	1	0	1	4.05401e-06	-1.3923	0.0498182
chr3L	24724926	24779842	chr3L	23222590	23250353	2	2	0	4.06867e-06	0.775641	0.0498182
chrX	21747566	21808903	chrX	21716403	21779195	2	0	0	4.08564e-06	0.48331	0.0498182
chrX	20669855	20700093	chrX	20610094	20637284	1	1	0	4.10417e-06	0.57344	0.0498182
chr2L	14641957	14733874	chr2L	14641957	14733874	4	0	0	4.11729e-06	0.314281	0.0498182
chr2L	18389380	18418157	chr2L	18211338	18240650	1	0	0	4.13398e-06	0.343284	0.0498182
chr3L	5307517	5340765	chr3L	5279148	5307516	1	0	0	4.16133e-06	0.280825	0.0498182
chr3L	2940399	2971671	chr3L	2784379	2824222	1	0	0	4.16358e-06	-0.405586	0.0498182
chr2R	22048866	22110516	chr2R	21995657	22048865	3	0	0	4.17833e-06	-0.314025	0.0498182
chr2R	508926	599987	chr2R	299351	357520	4	0	0	4.18794e-06	0.467491	0.0498182
chr3R	27241358	27341540	chr3R	27177936	27298415	6	0	0	4.23578e-06	-0.302016	0.0498182
chr2L	18030467	18061272	chr2L	17998990	18030466	1	0	0	4.26684e-06	0.29548	0.0498182
chrX	389848	420877	chrX	178236	199672	1	1	0	4.2739e-06	0.676035	0.0498182
chr2R	24425243	24448796	chr2R	24392805	24425242	1	0	0	4.32495e-06	-0.31057	0.0498182
chr3L	23523076	23549300	chr3L	22829614	22859458	1	0	1	4.32698e-06	-0.724359	0.0498182
chr2R	16350091	16380061	chr2R	11100315	11129614	1	1	0	4.32821e-06	0.973652	0.0498182
chr2L	16140591	16169705	chr2L	15989041	16020204	1	0	0	4.3335e-06	0.372353	0.0498182
chr2L	22920320	22979431	chr2L	22500143	22590372	4	0	0	4.33867e-06	0.358917	0.0498182
chr3R	28498536	28529920	chr3R	27898715	27931752	1	0	1	4.35636e-06	-0.533876	0.0498182
chr2L	17607815	17639264	chr2L	17309536	17339752	1	1	0	4.38086e-06	0.52657	0.0498182
chr3R	20641129	20670799	chr3R	19890990	19919749	1	0	1	4.40199e-06	-0.648372	0.0498182
chrX	2042670	2072101	chrX	1416889	1439488	1	0	1	4.41488e-06	-0.87172	0.0498182
chr2R	4889914	4919482	chr2R	4740282	4770240	1	0	0	4.47311e-06	0.341455	0.0498182
chr3R	1770092	1801349	chr3R	540681	570227	1	1	0	4.52327e-06	1.30674	0.0498182
chr2L	11431463	11490226	chr2L	11101436	11130297	2	0	2	4.52759e-06	-0.5676	0.0498182
chr3L	19800554	19830792	chr3L	19771337	19800553	1	0	0	4.56079e-06	-0.274284	0.0498182
chr3L	23369314	23429725	chr3L	23338619	23429725	3	0	0	4.64899e-06	0.353893	0.0498182
chr3R	1469630	1500001	chr3R	1140439	1195858	2	1	0	4.66669e-06	0.746779	0.0498182
chr2R	3691317	3720163	chr2R	3149422	3177814	1	1	0	4.66941e-06	0.654476	0.0498182
chrX	23519646	23542271	chrX	23309794	23372026	2	2	0	4.70744e-06	0.728706	0.0498182
chr2R	21030502	21061087	chr2R	18839772	18870337	1	0	1	4.71002e-06	-1.07127	0.0498182
chr3R	31709376	31743285	chr3R	31470869	31528957	2	0	0	4.71166e-06	-0.379261	0.0498182
chr3R	8999744	9031735	chr3R	8671496	8698481	1	0	0	4.71265e-06	-0.398572	0.0498182
chr3R	8099445	8158111	chr3R	7949940	8040036	4	0	0	4.73106e-06	-0.332521	0.0498182
chr3L	4316783	4348994	chr3L	4291510	4316782	1	0	0	4.77739e-06	-0.339035	0.0498182
chr3R	8612544	8671495	chr3R	8285824	8362864	4	0	0	4.78002e-06	-0.490293	0.0498182
chr2L	15058469	15116541	chr2L	15058469	15116541	3	0	0	4.80756e-06	0.296053	0.0498182
chr3L	21420773	21450244	chr3L	21210187	21240248	1	0	0	4.8574e-06	-0.337862	0.0498182
chr3R	28648033	28680316	chr3R	28648033	28680316	1	0	0	4.88324e-06	0.277123	0.0498182
chrX	178236	199672	chrX	11248	59043	1	0	1	4.90591e-06	-0.528144	0.0498182
chr2R	22048866	22141233	chr2R	21929809	21962224	3	0	0	4.9737e-06	-0.394383	0.0498182
chr3L	26340560	26371289	chr3L	25952170	26013878	2	0	0	4.97644e-06	0.47124	0.0498182
chr2R	5277883	5340154	chr2R	4557764	4650518	3	1	0	4.99379e-06	0.503375	0.0498182
chr3R	18002129	18029865	chr3R	17968192	18029865	2	0	0	5.00414e-06	0.310928	0.0498182
chr2L	982304	1020101	chr2L	982304	1020101	1	0	0	5.08304e-06	0.400804	0.0498182
chr3L	25168637	25199742	chr3L	24959597	24990733	1	1	0	5.11493e-06	0.786118	0.0498182
chr2R	869849	899976	chr2R	120264	180448	2	2	0	5.13326e-06	0.857978	0.0498182
chr3L	26340560	26371289	chr3L	24724926	24748989	1	1	0	5.23876e-06	0.660283	0.0498182
chr2L	5728971	5791996	chr2L	5520239	5550943	2	0	0	5.23938e-06	-0.40274	0.0498182
chrX	4199764	4229958	chrX	2072102	2102457	1	0	1	5.24124e-06	-2.31728	0.0498182
chr2R	3480321	3511176	chr2R	2549272	2582314	1	1	0	5.2551e-06	0.766889	0.0498182
chr2R	15115198	15149268	chr2R	15029451	15060242	1	0	0	5.28201e-06	-0.308263	0.0498182
chr2R	6000009	6028904	chr2R	5821088	5851199	1	0	0	5.29758e-06	-0.399651	0.0498182
chr2R	5400478	5434280	chr2R	4589787	4620098	1	1	0	5.36689e-06	0.58193	0.0498182
chr2L	16081347	16112212	chr2L	15628987	15664014	1	0	0	5.36874e-06	0.386528	0.0498182
chrX	23427847	23459344	chrX	20011058	20038003	1	1	0	5.43596e-06	1.43597	0.0498182
chr2R	16863905	16893554	chr2R	16863905	16893554	1	0	0	5.45292e-06	-0.381448	0.0498182
chr2R	17942302	17971965	chr2R	14937381	14969153	1	0	1	5.46114e-06	-2.3133	0.0498182
chr3R	24569387	24605189	chr3R	24505786	24539959	1	0	0	5.46661e-06	-0.345439	0.0498182
chr2R	1320893	1377671	chr2R	1203259	1229459	2	0	0	5.47738e-06	0.453255	0.0498182
chr2L	17876855	17909116	chr2L	17670277	17700779	1	0	0	5.54356e-06	0.315977	0.0498182
chr3R	29193488	29251897	chr3R	28924816	29029245	4	0	2	5.55597e-06	-0.548821	0.0498182
chr3L	26249246	26310321	chr3L	26068844	26099583	2	2	0	5.63063e-06	0.879292	0.0498182
chr3L	25740530	25799986	chr3L	24724926	24779842	4	3	0	5.63414e-06	0.645845	0.0498182
chr3R	1711830	1738457	chr3R	360412	389725	1	1	0	5.6393e-06	0.896066	0.0498182
chr2L	18272053	18362818	chr2L	18272053	18329358	4	0	0	5.74393e-06	0.280638	0.0498182
chr2L	15810752	15870455	chr2L	15600922	15664014	2	0	0	5.80276e-06	0.387134	0.0498182
chr3R	11047191	11070513	chr3R	10861010	10889793	1	0	1	5.83891e-06	-0.586245	0.0498182
chrX	18451555	18478653	chrX	18184970	18241245	2	2	0	5.88513e-06	0.675653	0.0498182
chr3R	4894464	4920480	chr3R	4800562	4824541	1	0	0	5.95483e-06	0.308245	0.0498182
chr3R	12842029	12900029	chr3R	12690499	12720292	2	0	0	6.02592e-06	-0.375726	0.0498182
chr3L	1940755	1974427	chr3L	1620158	1650580	1	0	0	6.12601e-06	-0.411562	0.0498182
chr3R	1920224	1950219	chr3R	1259390	1289533	1	1	0	6.14897e-06	0.769681	0.0498182
chr3L	238500	301690	chr3L	180837	238499	3	0	0	6.2128e-06	-0.339154	0.0498182
chr3L	16771014	16829863	chr3L	16771014	16805269	2	0	0	6.23953e-06	-0.280531	0.0498182
chr2R	15029451	15149268	chr2R	14847199	14879673	4	0	3	6.25792e-06	-0.553439	0.0498182
chr3L	25113128	25140641	chr3L	23849787	23879805	1	1	0	6.27472e-06	0.992873	0.0498182
chr3L	19590296	19624801	chr3L	19289990	19319652	1	0	0	6.29284e-06	-0.320314	0.0498182
chr2L	1379535	1409565	chr2L	1379535	1409565	1	0	0	6.30192e-06	0.256456	0.0498182
chr3L	27268959	27301232	chr3L	23670914	23759033	3	3	0	6.33413e-06	0.67496	0.0498182
chr2L	6721854	6747014	chr2L	6689344	6721853	1	0	0	6.34266e-06	-0.41033	0.0498182
chr3L	16108430	16169080	chr3L	16081177	16108429	2	0	0	6.34294e-06	-0.342889	0.0498182
chr2R	16770813	16800550	chr2R	16558917	16589338	1	0	1	6.34409e-06	-0.584067	0.0498182
chr2R	7889617	7979373	chr2R	7736091	7833738	4	0	0	6.37367e-06	-0.335558	0.0498182
chr2L	12907462	12930551	chr2L	12754966	12782915	1	0	0	6.39154e-06	0.282199	0.0498182
chr3R	21570324	21598164	chr3R	21355809	21384604	1	0	0	6.40087e-06	-0.389616	0.0498182
chr2L	2770855	2790041	chr2L	1983303	2006728	1	0	0	6.47392e-06	0.487697	0.0498182
chr2L	22559315	22590372	chr2L	22084878	22198392	4	0	0	6.54577e-06	0.372071	0.0498182
chr3L	23700685	23727695	chr3L	22951080	23009923	2	1	0	6.57043e-06	0.571736	0.0498182
chr3L	5037876	5071810	chr3L	4683629	4718756	1	0	0	6.66048e-06	0.374677	0.0498182
chr2L	23073022	23108232	chr2L	22169997	22198392	1	0	0	6.71227e-06	0.401299	0.0498182
chr2L	23130136	23190966	chr2L	23073022	23108232	2	1	0	6.74227e-06	0.504576	0.0498182
chr3L	10078968	10161641	chr3L	10050051	10110056	4	0	0	6.74284e-06	0.374735	0.0498182
chr3R	10766186	10801138	chr3R	10649552	10680192	1	0	0	6.79422e-06	-0.37907	0.0498182
chr3L	21690566	21752788	chr3L	21514537	21571971	2	0	0	6.79765e-06	-0.325742	0.0498182
chr2L	12390192	12418733	chr2L	12026339	12085557	2	0	0	6.8215e-06	-0.357614	0.0498182
chr3L	25977990	26013878	chr3L	25591827	25624189	1	0	0	6.83132e-06	0.435503	0.0498182
chr3R	10050225	10102732	chr3R	9689218	9784494	5	0	0	6.85164e-06	-0.406436	0.0498182
chr3R	1711830	1738457	chr3R	1289534	1321491	1	1	0	6.88804e-06	0.676359	0.0498182
chr2L	10021690	10051467	chr2L	9747412	9783085	1	0	1	6.92056e-06	-0.501939	0.0498182
chr3R	19826008	19919749	chr3R	19773799	19800386	3	0	0	7.00773e-06	-0.317508	0.0498182
chrX	22650741	22683117	chrX	21632889	21660115	1	1	0	7.02065e-06	1.44412	0.0498182
chr3L	24058962	24089447	chr3L	23161662	23188683	1	1	0	7.0271e-06	0.921082	0.0498182
chr2L	19618279	19648925	chr2L	14819590	14850649	1	1	0	7.0401e-06	1.83114	0.0498182
chr2L	15600922	15664014	chr2L	15510608	15571519	3	0	0	7.09934e-06	0.336494	0.0498182
chr2L	9506457	9541289	chr2L	9506457	9541289	1	0	0	7.12409e-06	0.276036	0.0498182
chr2R	2489051	2609791	chr2R	2219963	2306639	6	6	0	7.13172e-06	0.814479	0.0498182
chr3R	6120434	6152681	chr3R	6000414	6028745	1	0	0	7.144e-06	0.333171	0.0498182
chr3R	20816113	20849935	chr3R	20578836	20606818	1	0	0	7.17179e-06	-0.410744	0.0498182
chr2R	11969145	12001534	chr2R	11699181	11730862	1	0	0	7.19895e-06	-0.352516	0.0498182
chr3L	5129750	5160045	chr3L	4776669	4801217	1	0	0	7.2043e-06	-0.362781	0.0498182
chr3L	8999181	9059882	chr3L	8941635	8999180	2	0	0	7.22815e-06	-0.37405	0.0498182
chr2R	24659478	24751106	chr2R	24537665	24627655	6	0	0	7.23058e-06	-0.433272	0.0498182
chr3R	17848559	17879608	chr3R	17667941	17730633	2	0	0	7.24701e-06	-0.34708	0.0498182
chr3R	25230372	25260281	chr3R	24963037	24991494	1	0	0	7.25062e-06	-0.498404	0.0498182
chr3L	25707931	25740529	chr3L	24870676	24910495	1	1	0	7.25619e-06	1.0325	0.0498182
chr2R	11939363	12030624	chr2R	11577164	11639203	4	0	1	7.30763e-06	-0.38651	0.0498182
chr2R	23608920	23641675	chr2R	23370195	23397818	1	0	0	7.4121e-06	-0.383707	0.0498182
chr3L	630226	670484	chr3L	448385	483864	1	0	0	7.42279e-06	-0.3751	0.0498182
chr3R	1920224	1980109	chr3R	1019421	1078739	2	2	0	7.47117e-06	0.866174	0.0498182
chrX	13107235	13139864	chrX	12987981	13022134	1	1	0	7.48047e-06	0.718948	0.0498182
chr3R	23519131	23579761	chr3R	23247927	23308415	3	0	0	7.50708e-06	-0.431356	0.0498182
chrX	23130155	23217366	chrX	23010433	23070205	4	2	0	7.51685e-06	0.516012	0.0498182
chr3L	20704304	20730317	chr3L	20542672	20576682	1	0	0	7.55498e-06	0.322432	0.0498182
chr3R	22614712	22650363	chr3R	22289830	22319030	1	0	1	7.56314e-06	-0.611486	0.0498182
chr3L	24724926	24748989	chr3L	23281477	23309403	1	1	0	7.59537e-06	0.887603	0.0498182
chrX	20610094	20637284	chrX	20516033	20579897	2	0	0	7.66484e-06	0.359268	0.0498182
chr3L	10019052	10050050	chr3L	9845517	9869408	1	0	0	7.68195e-06	-0.430943	0.0498182
chr3R	20760807	20785640	chr3R	20641129	20670799	1	0	0	7.68982e-06	-0.303769	0.0498182
chr2R	9421796	9451048	chr2R	9151457	9177743	1	0	0	7.69016e-06	-0.401904	0.0498182
chr2R	20430545	20490090	chr2R	20247094	20274567	2	0	0	7.69023e-06	-0.416349	0.0498182
chr3L	3630409	3657418	chr3L	751215	777746	1	0	1	7.70271e-06	-1.14502	0.0498182
chrX	18932140	18960300	chrX	18899726	18932139	1	0	0	7.73794e-06	0.31279	0.0498182
chr3L	23879806	23939773	chr3L	22980570	23039978	2	2	0	7.79148e-06	0.690926	0.0498182
chrX	23041018	23070205	chrX	22766353	22799984	1	1	0	7.90618e-06	0.724407	0.0498182
chr2R	2520220	2549271	chr2R	1859847	1891167	1	1	0	7.91753e-06	0.552188	0.0498182
chr3R	12569544	12600564	chr3R	12390671	12417059	1	0	0	7.93223e-06	-0.396422	0.0498182
chr3L	893571	930123	chr3L	840072	876947	1	0	0	7.95086e-06	-0.304656	0.0498182
chrX	19379226	19476446	chrX	19320809	19379225	4	0	0	8.02829e-06	0.477732	0.0498182
chrX	3634078	3663749	chrX	1082186	1108906	1	1	0	8.0338e-06	1.99353	0.0498182
chr2R	4169878	4230410	chr2R	4169878	4200401	2	0	0	8.038e-06	0.29799	0.0498182
chr3R	23399611	23430101	chr3R	23399611	23430101	1	0	0	8.09255e-06	0.280039	0.0498182
chr3L	26638068	26697703	chr3L	26638068	26697703	2	1	0	8.09765e-06	0.553324	0.0498182
chr3R	27566794	27606200	chr3R	27388989	27417369	1	0	1	8.11151e-06	-0.528437	0.0498182
chr3R	14882764	14912083	chr3R	14399543	14428260	1	0	1	8.27934e-06	-0.559053	0.0498182
chr3R	13805775	13850853	chr3R	13620757	13678633	2	0	1	8.36157e-06	-0.698646	0.0498182
chr3R	15029756	15064438	chr3R	13110884	13139558	1	1	0	8.38111e-06	0.86541	0.0498182
chr2L	22739308	22798922	chr2L	22198393	22227583	2	2	0	8.40862e-06	0.635628	0.0498182
chr3L	26490022	26524441	chr3L	25740530	25799986	2	2	0	8.41359e-06	0.607391	0.0498182
chr3L	6393807	6419817	chr3L	6329110	6419817	3	0	0	8.4553e-06	0.303399	0.0498182
chr3R	4140104	4170243	chr3R	2309024	2339556	1	1	0	8.46732e-06	1.23197	0.0498182
chr2R	18452553	18478366	chr2R	18422557	18452552	1	0	0	8.48758e-06	-0.277157	0.0498182
chr2L	21540544	21630403	chr2L	21304497	21390079	4	0	0	8.55752e-06	0.359174	0.0498182
chr3L	3028635	3054464	chr3L	2637185	2669742	1	0	0	8.64154e-06	-0.409277	0.0498182
chr2L	15600922	15628986	chr2L	15453727	15484158	1	0	0	8.67967e-06	0.394688	0.0498182
chr2L	22645027	22677738	chr2L	17700780	17729405	1	1	0	8.69325e-06	1.37125	0.0498182
chr2L	21181703	21208900	chr2L	7437438	7502297	2	2	0	8.70482e-06	0.889887	0.0498182
chr2R	4440634	4470667	chr2R	4111185	4139722	1	1	0	8.71313e-06	0.73286	0.0498182
chrX	6027555	6058282	chrX	6003189	6027554	1	0	0	8.71889e-06	-0.328572	0.0498182
chr3L	25889721	25919261	chr3L	25531494	25559570	1	1	0	8.73722e-06	0.559534	0.0498182
chr2L	12001282	12026338	chr2L	11460915	11490226	1	0	1	8.82037e-06	-0.849394	0.0498182
chr3L	13109117	13139968	chr3L	12600128	12628299	1	1	0	8.83314e-06	1.53211	0.0498182
chr3L	21093750	21120579	chr3L	21093750	21120579	1	0	0	8.87371e-06	0.255157	0.0498182
chrX	12630815	12660186	chrX	12630815	12660186	1	0	0	8.90749e-06	0.493248	0.0498182
chr3R	7078494	7109320	chr3R	6926722	6960899	1	0	0	8.94487e-06	-0.42095	0.0498182
chr2R	22173201	22199754	chr2R	17698901	17727694	1	1	0	8.95283e-06	1.61732	0.0498182
chr3L	25829600	25862697	chr3L	23879806	23911209	1	1	0	8.96331e-06	1.07439	0.0498182
chr2L	21993479	22137363	chr2L	21360737	21390079	5	3	0	8.99138e-06	0.538216	0.0498182
chr3R	17700387	17730633	chr3R	17160134	17189647	1	0	1	9.00801e-06	-0.563401	0.0498182
chrX	20311549	20341050	chrX	19948979	19980878	1	0	0	9.05392e-06	0.481381	0.0498182
chr2L	22677739	22709933	chr2L	21962091	21993478	1	0	0	9.0575e-06	0.490255	0.0498182
chr3L	1296622	1347694	chr3L	1079160	1137038	2	0	1	9.09556e-06	-0.477256	0.0498182
chr2L	1588800	1620252	chr2L	1141271	1170367	1	0	0	9.15735e-06	-0.313035	0.0498182
chr3L	24058962	24118650	chr3L	23759034	23786921	2	0	0	9.1999e-06	0.44238	0.0498182
chr3L	25740530	25769065	chr3L	24210236	24239731	1	1	0	9.21796e-06	0.894818	0.0498182
chr3R	1530286	1562068	chr3R	1019421	1054124	1	1	0	9.22395e-06	0.599028	0.0498182
chr3R	27510051	27539839	chr3R	27479615	27510050	1	0	0	9.2902e-06	0.355006	0.0498182
chr3R	2490213	2518970	chr3R	2130687	2159327	1	1	0	9.33954e-06	0.590891	0.0498182
chr2L	13979372	14011750	chr2L	13949447	14011750	2	0	0	9.34362e-06	0.279612	0.0498182
chr2R	23880844	23910520	chr2R	23608920	23641675	1	0	1	9.35824e-06	-0.599091	0.0498182
chrX	22891689	22923556	chrX	21148347	21179858	1	1	0	9.54298e-06	1.2143	0.0498182
chr3L	25383708	25408026	chr3L	25140642	25168636	1	1	0	9.54314e-06	0.579236	0.0498182
chr2L	9486806	9506456	chr2L	9056473	9090110	1	1	0	9.71139e-06	0.669151	0.0498182
chr3R	1920224	1980109	chr3R	1469630	1562068	3	0	0	9.71397e-06	0.435493	0.0498182
chr2R	2549272	2582314	chr2R	2134727	2190600	2	2	0	9.73453e-06	0.564812	0.0498182
chr3L	26310322	26340559	chr3L	25591827	25624189	1	1	0	9.78709e-06	0.715783	0.0498182
chr2L	23339892	23372680	chr2L	23309693	23339891	1	0	0	9.81381e-06	0.286933	0.0498182
chr3R	4530438	4559437	chr3R	4530438	4559437	1	0	0	9.86601e-06	0.248245	0.0498182
chr3R	5641703	5698737	chr3R	5610465	5641702	2	0	0	9.88293e-06	-0.301534	0.0498182
chr3R	29550283	29581573	chr3R	29279523	29312336	1	0	1	9.90244e-06	-0.631923	0.0498182
chr2R	2040260	2098936	chr2R	1829053	1919211	3	1	0	9.91633e-06	0.417808	0.0498182
chr3L	5727811	5765597	chr3L	5727811	5765597	1	0	0	9.93381e-06	-0.453827	0.0498182
chr2R	7380181	7405698	chr2R	7353088	7380180	1	0	0	9.93698e-06	-0.281797	0.0498182
chrX	16409004	16438718	chrX	16350001	16373289	1	0	0	9.991e-06	0.444345	0.0498182
chrX	4800026	4830589	chrX	4762803	4800025	1	0	0	1.00031e-05	0.384202	0.0498182
chrX	11973320	12000731	chrX	11938563	11973319	1	0	0	1.00559e-05	0.294154	0.0498182
chr3R	10529432	10561488	chr3R	10376945	10440791	2	0	0	1.01386e-05	-0.362426	0.0498182
chr3L	26340560	26371289	chr3L	26159352	26190016	1	1	0	1.01852e-05	0.506594	0.0498182
chr2R	12063218	12091217	chr2R	11846983	11908271	2	0	0	1.02656e-05	-0.384693	0.0498182
chr3L	18930540	18956258	chr3L	18930540	18956258	1	0	0	1.02691e-05	0.291291	0.0498182
chr3R	18718526	18747672	chr3R	18689109	18718525	1	0	0	1.02764e-05	-0.285859	0.0498182
chr2R	12567340	12601169	chr2R	12441782	12479432	1	0	0	1.03123e-05	-0.324009	0.0498182
chr3R	15149732	15180432	chr3R	9784495	9817109	1	0	1	1.04001e-05	-1.91585	0.0498182
chr3R	17160134	17189647	chr3R	17091836	17128627	1	0	0	1.04133e-05	-0.321578	0.0498182
chrX	3835712	3868355	chrX	2972134	3028070	2	1	0	1.04573e-05	0.700799	0.0498182
chr3L	23670914	23727695	chr3L	23127201	23161661	2	1	0	1.04746e-05	0.553853	0.0498182
chr3L	23727696	23759033	chr3L	23369314	23401124	1	1	0	1.0484e-05	0.622028	0.0498182
chr3L	2578871	2612452	chr3L	2007784	2041569	1	0	1	1.0486e-05	-0.647174	0.0498182
chr2R	2729581	2850536	chr2R	2637952	2699603	4	0	0	1.05516e-05	0.427431	0.0498182
chr2L	23283767	23309692	chr2L	22920320	22950069	1	0	0	1.07489e-05	0.413631	0.0498182
chr3R	10622854	10680192	chr3R	10475488	10503389	2	0	0	1.07724e-05	0.41044	0.0498182
chr3L	24388291	24422705	chr3L	24210236	24239731	1	0	0	1.07992e-05	0.46492	0.0498182
chr3L	25829600	25862697	chr3L	25199743	25259760	2	1	0	1.08026e-05	0.609695	0.0498182
chr3L	27660687	27721614	chr3L	27420409	27452734	2	1	0	1.09647e-05	0.407111	0.0498182
chr3R	1830415	1893712	chr3R	1830415	1859573	2	0	0	1.09663e-05	0.30246	0.0498182
chr2L	17670277	17700779	chr2L	17035667	17068324	1	0	0	1.10003e-05	0.449491	0.0498182
chr2R	990081	1019948	chr2R	932573	957864	1	0	0	1.1007e-05	0.292372	0.0498182
chrX	19021756	19046136	chrX	18932140	18986944	2	0	0	1.11737e-05	0.348586	0.0498182
chrX	22353050	22379274	chrX	21899996	21929712	1	1	0	1.11829e-05	0.856859	0.0498182
chr3R	2339557	2370784	chr3R	2309024	2339556	1	1	0	1.11849e-05	0.649145	0.0498182
chr2R	20911963	20944570	chr2R	20612878	20639084	1	0	0	1.1205e-05	-0.468623	0.0498182
chr3L	26219972	26249245	chr3L	25862698	25952169	3	3	0	1.12712e-05	0.658273	0.0498182
chr2R	24057167	24089519	chr2R	23755432	23791576	1	0	1	1.12967e-05	-0.556663	0.0498182
chr2R	2729581	2791343	chr2R	2190601	2249674	2	2	0	1.1342e-05	0.648884	0.0498182
chr3R	11875295	11911720	chr3R	11875295	11911720	1	0	0	1.13636e-05	0.248449	0.0498182
chrX	21779196	21808903	chrX	21632889	21686878	2	2	0	1.13883e-05	0.641147	0.0498182
chr3R	29488862	29520560	chr3R	29193488	29251897	2	0	0	1.1436e-05	-0.359728	0.0498182
chrX	7620839	7680031	chrX	7432288	7528855	5	3	0	1.1476e-05	0.857483	0.0498182
chr3L	23820827	23879805	chr3L	23222590	23281476	2	1	0	1.14892e-05	0.568493	0.0498182
chr2L	12212271	12240905	chr2L	12179969	12212270	1	0	0	1.14909e-05	0.268165	0.0498182
chr2R	23344310	23397818	chr2R	22710237	22741360	2	0	2	1.15235e-05	-0.568577	0.0498182
chr2R	3569214	3597422	chr2R	2010514	2098936	3	3	0	1.15429e-05	0.990478	0.0498182
chrX	5730781	5759929	chrX	2127260	2160275	1	0	1	1.15957e-05	-1.00705	0.0498182
chr2R	3569214	3597422	chr2R	1951078	1981383	1	1	0	1.1623e-05	0.679438	0.0498182
chr2L	14575916	14610317	chr2L	14484603	14546724	2	0	0	1.16562e-05	0.311667	0.0498182
chr3L	25051079	25113127	chr3L	25051079	25113127	3	0	0	1.16985e-05	0.292956	0.0498182
chr3L	7351198	7378094	chr3L	7319965	7351197	1	0	0	1.17561e-05	-0.296497	0.0498182
chrX	9929788	9953591	chrX	9793747	9840811	2	1	0	1.17611e-05	0.481826	0.0498182
chrX	3686200	3713336	chrX	3686200	3713336	1	0	0	1.17621e-05	0.264397	0.0498182
chr2L	22289903	22350197	chr2L	21574755	21602367	2	1	0	1.17775e-05	0.490349	0.0498182
chr3L	26280434	26371289	chr3L	25230466	25259760	3	2	0	1.17965e-05	0.563101	0.0498182
chr2R	3691317	3720163	chr2R	3629323	3659823	1	1	0	1.17969e-05	0.532565	0.0498182
chr3R	9957363	9986179	chr3R	9957363	9986179	1	0	0	1.1799e-05	-0.306993	0.0498182
chrX	5161407	5189046	chrX	5099425	5131476	1	0	0	1.18076e-05	0.394364	0.0498182
chr3R	16444639	16499688	chr3R	16412026	16444638	2	0	0	1.18321e-05	-0.303249	0.0498182
chrX	15389625	15418992	chrX	14518733	14557672	1	1	0	1.1869e-05	1.45928	0.0498182
chr2L	12447792	12483820	chr2L	12026339	12059777	1	0	0	1.18954e-05	-0.460404	0.0498182
chr2R	599988	627663	chr2R	209723	239803	1	1	0	1.19021e-05	0.913769	0.0498182
chr3L	26638068	26671217	chr3L	25977990	26040796	2	2	0	1.1903e-05	0.512184	0.0498182
chr3L	23549301	23580421	chr3L	23188684	23222589	1	0	0	1.19265e-05	0.493968	0.0498182
chr2R	4499078	4529696	chr2R	4499078	4529696	1	0	0	1.19467e-05	0.268675	0.0498182
chrX	329993	356014	chrX	329993	356014	1	0	0	1.20189e-05	0.264783	0.0498182
chr3L	27119629	27154572	chr3L	23338619	23369313	1	1	0	1.20466e-05	0.986642	0.0498182
chr2R	3120417	3177814	chr2R	1951078	2010513	2	2	0	1.20719e-05	0.764749	0.0498182
chr2R	2489051	2520219	chr2R	2134727	2159011	1	0	0	1.22396e-05	0.484524	0.0498182
chr3R	1140439	1195858	chr3R	896024	931803	2	1	0	1.22944e-05	0.702504	0.0498182
chr3L	21093750	21120579	chr3L	15361485	15391437	1	1	0	1.23578e-05	1.50782	0.0498182
chrX	21241414	21274206	chrX	20552963	20579897	1	1	0	1.24264e-05	0.756934	0.0498182
chrX	17009902	17039520	chrX	16833629	16856748	1	0	0	1.2479e-05	0.474562	0.0498182
chrX	13355147	13378519	chrX	13288898	13319953	1	0	0	1.2506e-05	-0.367612	0.0498182
chr2L	19077380	19108324	chr2L	19049752	19077379	1	0	0	1.25368e-05	-0.261629	0.0498182
chr3L	27660687	27689917	chr3L	23039979	23067957	1	1	0	1.26331e-05	2.10364	0.0498182
chr3L	24151089	24179273	chr3L	23820827	23879805	2	1	0	1.27023e-05	0.544997	0.0498182
chrX	22469697	22527924	chrX	21330443	21420578	3	3	0	1.27893e-05	0.723129	0.0498182
chr2R	9869051	9898606	chr2R	9540042	9573168	1	0	0	1.29096e-05	-0.414401	0.0498182
chr3L	23700685	23727695	chr3L	23495189	23523075	1	1	0	1.29985e-05	0.538677	0.0498182
chr2R	661568	691793	chr2R	415311	455422	1	1	0	1.30026e-05	0.69512	0.0498182
chr2R	20700425	20735485	chr2R	20190773	20217480	1	1	0	1.30485e-05	1.06727	0.0498182
chr2R	11249407	11310029	chr2R	11161636	11222481	3	0	1	1.3074e-05	-0.506135	0.0498182
chr2L	15321690	15389113	chr2L	15180158	15235885	3	0	0	1.31222e-05	0.389645	0.0498182
chrX	19110772	19139217	chrX	19079030	19110771	1	0	0	1.32031e-05	0.343528	0.0498182
chr3L	21210187	21240248	chr3L	19202031	19226957	1	0	1	1.32216e-05	-0.790363	0.0498182
chr2R	20247094	20274567	chr2R	20217481	20247093	1	0	0	1.32254e-05	-0.263541	0.0498182
chr3L	25740530	25769065	chr3L	24329378	24360073	1	1	0	1.32372e-05	1.036	0.0498182
chr3R	8099445	8124916	chr3R	7648122	7679421	1	0	1	1.32751e-05	-0.885123	0.0498182
chr3R	20130159	20249787	chr3R	20099644	20192541	4	0	0	1.33276e-05	0.351162	0.0498182
chr3R	540681	570227	chr3R	540681	570227	1	0	0	1.3357e-05	0.417842	0.0498182
chr2L	22021454	22050004	chr2L	20220927	20251494	1	1	0	1.35106e-05	0.771985	0.0498182
chr3L	26402131	26429697	chr3L	25591827	25624189	1	1	0	1.35947e-05	0.886144	0.0498182
chr2R	299351	357520	chr2R	28469	145761	4	0	0	1.36058e-05	0.439667	0.0498182
chr3R	1108384	1229940	chr3R	1019421	1078739	5	1	0	1.37256e-05	0.433665	0.0498182
chr3R	8099445	8124916	chr3R	7320369	7382553	2	0	2	1.37504e-05	-0.804597	0.0498182
chr3R	23579762	23607179	chr3R	23459284	23488610	1	0	0	1.38498e-05	0.365329	0.0498182
chrX	4435475	4467702	chrX	4411970	4435474	1	0	0	1.40396e-05	-0.332714	0.0498182
chr2R	2908841	2939829	chr2R	2637952	2670330	1	1	0	1.4143e-05	0.521746	0.0498182
chr3R	23221304	23247926	chr3R	23189916	23221303	1	0	0	1.41972e-05	-0.303648	0.0498182
chr3L	27960690	28013695	chr3L	27838444	27901806	3	1	0	1.42032e-05	0.513982	0.0498182
chr2L	22739308	22770205	chr2L	22500143	22528961	1	0	0	1.42631e-05	0.447616	0.0498182
chr3L	16649762	16711953	chr3L	16406656	16439129	2	0	0	1.42837e-05	-0.365727	0.0498182
chr2L	18061273	18090088	chr2L	17850849	17969236	4	0	0	1.43034e-05	0.340868	0.0498182
chr2R	22588378	22623041	chr2R	22348747	22381342	1	0	0	1.43114e-05	-0.356666	0.0498182
chrX	19350366	19379225	chrX	18932140	18960300	1	1	0	1.43313e-05	1.02365	0.0498182
chr3L	26850189	26877233	chr3L	25591827	25624189	1	1	0	1.43378e-05	0.587941	0.0498182
chr3R	27241358	27268291	chr3R	26996507	27060584	2	0	0	1.4366e-05	-0.485228	0.0498182
chr2L	20789138	20818394	chr2L	20698460	20731147	1	0	0	1.44484e-05	-0.325812	0.0498182
chr2R	21304033	21362327	chr2R	21270169	21304032	2	0	0	1.4469e-05	-0.299817	0.0498182
chr3R	32067770	32079331	chr3R	32040866	32067769	1	0	0	1.44705e-05	-0.324255	0.0498182
chr3R	25349572	25378771	chr3R	23519131	23548775	1	1	0	1.44761e-05	1.62021	0.0498182
chr2R	1559242	1590317	chr2R	1203259	1229459	1	1	0	1.46352e-05	1.01591	0.0498182
chr2L	5520239	5579941	chr2L	5520239	5550943	2	0	0	1.46419e-05	-0.277201	0.0498182
chr3L	25081431	25113127	chr3L	24058962	24089447	1	1	0	1.46851e-05	0.713561	0.0498182
chr2L	17729406	17761918	chr2L	16081347	16112212	1	1	0	1.47246e-05	0.963846	0.0498182
chrX	20127870	20155879	chrX	19618771	19648814	1	0	1	1.47408e-05	-1.03723	0.0498182
chrX	2434806	2459416	chrX	2127260	2248579	4	0	0	1.4874e-05	-0.430368	0.0498182
chr2L	21993479	22021453	chr2L	21750611	21775881	1	0	0	1.49194e-05	0.305369	0.0498182
chr2L	14518726	14546724	chr2L	14484603	14518725	1	0	0	1.49906e-05	0.283118	0.0498182
chr4	871533	956766	chr4	452243	482186	3	0	0	1.50178e-05	0.446833	0.0498182
chr3R	18178452	18212619	chr3R	17848559	17879608	1	0	0	1.51462e-05	-0.413989	0.0498182
chr3L	7227193	7260156	chr3L	7200489	7227192	1	0	0	1.53377e-05	-0.317757	0.0498182
chr3R	32040866	32067769	chr3R	29705240	29730930	1	0	1	1.54151e-05	-0.794002	0.0498182
chr2R	2637952	2670330	chr2R	2249675	2279109	1	1	0	1.55053e-05	0.645044	0.0498182
chrX	22741132	22766352	chrX	22557600	22591765	1	0	0	1.55528e-05	0.410086	0.0498182
chr2R	20337855	20366620	chr2R	20337855	20366620	1	0	0	1.55573e-05	0.281705	0.0498182
chr3L	13288983	13318726	chr3L	13109117	13139968	1	0	0	1.57227e-05	0.361807	0.0498182
chr2R	5490829	5520818	chr2R	4889914	4919482	1	0	0	1.57335e-05	0.391688	0.0498182
chrX	22108894	22139461	chrX	21929713	21959977	1	1	0	1.57736e-05	0.829009	0.0498182
chr3R	22650364	22679318	chr3R	22351263	22381493	1	0	0	1.57749e-05	-0.410866	0.0498182
chrX	958133	989556	chrX	777647	810106	1	0	0	1.59606e-05	-0.463678	0.0498182
chr3R	21384605	21416963	chr3R	20785641	20816112	1	0	1	1.59759e-05	-1.12676	0.0498182
chr2L	22559315	22590372	chr2L	22528962	22559314	1	0	0	1.59768e-05	0.253449	0.0498182
chr2L	22621887	22677738	chr2L	21993479	22050004	2	0	0	1.59904e-05	0.426161	0.0498182
chr3R	12479876	12513565	chr3R	12417060	12443972	1	0	1	1.60362e-05	-0.777541	0.0498182
chrX	12090159	12149225	chrX	11911710	11973319	2	1	0	1.60442e-05	0.612924	0.0498182
chr3L	3419789	3448701	chr3L	3156035	3178804	1	0	0	1.60469e-05	-0.47929	0.0498182
chr2R	4286215	4349416	chr2R	4260386	4349416	3	0	0	1.60575e-05	0.282367	0.0498182
chrX	20217184	20254114	chrX	20011058	20038003	1	0	1	1.61716e-05	-0.585305	0.0498182
chr3L	17790054	17821799	chr3L	17578910	17608107	1	0	0	1.61902e-05	-0.40879	0.0498182
chr3L	3240078	3272177	chr3L	2368899	2399121	1	0	1	1.62273e-05	-0.565637	0.0498182
chr2R	14160498	14221430	chr2R	14130408	14160497	2	0	0	1.62523e-05	-0.28592	0.0498182
chr3L	24058962	24089447	chr3L	23401125	23429725	1	0	0	1.6267e-05	0.467608	0.0498182
chr2L	8639733	8672640	chr2L	7861324	7888983	1	1	0	1.62744e-05	0.593042	0.0498182
chrX	18960301	18986944	chrX	18785161	18810746	1	1	0	1.63399e-05	0.788083	0.0498182
chr3R	11550027	11609988	chr3R	10951757	10979470	2	0	2	1.64012e-05	-0.584736	0.0498182
chr2L	19862026	19888540	chr2L	19561020	19590442	1	0	0	1.6508e-05	-0.340232	0.0498182
chr3L	24724926	24748989	chr3L	24210236	24239731	1	1	0	1.65949e-05	0.529938	0.0498182
chr3L	1940755	2071026	chr3L	1770854	1856947	6	0	0	1.67131e-05	-0.423345	0.0498182
chr3L	17007104	17039841	chr3L	16805270	16829863	1	0	0	1.67966e-05	-0.328773	0.0498182
chrX	12449381	12511741	chrX	12149226	12240930	4	3	0	1.68152e-05	0.699905	0.0498182
chr2R	9805824	9840252	chr2R	9781128	9805823	1	0	0	1.68176e-05	-0.377779	0.0498182
chr3R	2101346	2189483	chr3R	1920224	1980109	3	1	0	1.68373e-05	0.503289	0.0498182
chr3L	19112067	19139396	chr3L	19112067	19139396	1	0	0	1.68692e-05	0.255533	0.0498182
chr3R	31432440	31470868	chr3R	31168791	31201409	1	0	1	1.68743e-05	-0.531111	0.0498182
chr3L	4101195	4139997	chr3L	3934443	4046518	4	0	0	1.68769e-05	-0.377718	0.0498182
chrX	1856842	1915587	chrX	1650596	1718944	3	0	0	1.69506e-05	-0.418769	0.0498182
chr3R	20849936	20879427	chr3R	20849936	20879427	1	0	0	1.69528e-05	0.248799	0.0498182
chr2R	16466663	16496238	chr2R	16114998	16141872	1	0	1	1.70305e-05	-0.645933	0.0498182
chrX	22977338	23070205	chrX	22923557	22977337	4	3	0	1.71059e-05	0.649367	0.0498182
chr3R	13652010	13678633	chr3R	12569544	12600564	1	0	1	1.71254e-05	-0.895575	0.0498182
chrX	14458527	14490546	chrX	14371673	14458526	3	0	0	1.71287e-05	0.440967	0.0498182
chr2L	12418734	12447791	chr2L	12268995	12300156	1	0	0	1.72635e-05	-0.291421	0.0498182
chr3L	23495189	23523075	chr3L	23067958	23097624	1	1	0	1.72949e-05	0.597644	0.0498182
chr3L	22709593	22740265	chr3L	22709593	22740265	1	0	0	1.7313e-05	0.258341	0.0498182
chrX	3835712	3868355	chrX	1381691	1416888	1	0	1	1.73288e-05	-0.896194	0.0498182
chrX	13355147	13378519	chrX	9626782	9651506	1	0	1	1.73992e-05	-1.93504	0.0498182
chr2L	1499663	1537285	chr2L	1499663	1537285	1	0	0	1.74014e-05	0.262904	0.0498182
chr2R	5370871	5400477	chr2R	4794724	4831038	1	1	0	1.76372e-05	0.547809	0.0498182
chr3R	3779942	3810475	chr3R	3568807	3600001	1	0	0	1.76594e-05	0.384148	0.0498182
chrX	14730209	14791213	chrX	14730209	14762591	2	0	0	1.77815e-05	0.346536	0.0498182
chr2R	3033383	3177814	chr2R	2758876	2880131	7	4	0	1.78436e-05	0.650343	0.0498182
chr3L	2578871	2612452	chr3L	2466125	2490658	1	0	0	1.78573e-05	-0.339445	0.0498182
chr3R	4110795	4140103	chr3R	1469630	1500001	1	1	0	1.79649e-05	1.28022	0.0498182
chrX	1319827	1350285	chrX	777647	810106	1	0	1	1.80201e-05	-0.542403	0.0498182
chr3R	26128945	26194799	chr3R	26128945	26194799	3	0	0	1.80811e-05	0.249275	0.0498182
chr2R	15574171	15603209	chr2R	15359165	15389765	1	0	0	1.81282e-05	-0.428519	0.0498182
chr2L	1620253	1649977	chr2L	1620253	1649977	1	0	0	1.81599e-05	0.299484	0.0498182
chr3R	23068694	23097392	chr3R	18836947	18871177	1	0	1	1.8211e-05	-1.94021	0.0498182
chr3L	2466125	2490658	chr3L	2187923	2221782	1	0	0	1.82492e-05	-0.39641	0.0498182
chr2R	8488675	8519459	chr2R	8432173	8459678	1	0	0	1.82717e-05	0.28988	0.0498182
chr2R	4889914	4919482	chr2R	4831039	4861931	1	0	0	1.84573e-05	0.275057	0.0498182
chr3R	28621021	28648032	chr3R	28319186	28349108	1	0	0	1.84701e-05	-0.433677	0.0498182
chr2L	16920652	16950047	chr2L	16920652	16950047	1	0	0	1.84926e-05	0.283273	0.0498182
chr2R	22861011	22890191	chr2R	22861011	22890191	1	0	0	1.85341e-05	-0.310356	0.0498182
chr2R	2791344	2850536	chr2R	2219963	2306639	3	3	0	1.86896e-05	0.796946	0.0498182
chr3R	10376945	10475487	chr3R	10352109	10408461	4	0	0	1.86978e-05	-0.293211	0.0498182
chr3L	2519925	2550587	chr3L	670485	691817	1	0	1	1.87523e-05	-0.782445	0.0498182
chr3R	11278302	11312755	chr3R	10078907	10102732	1	0	1	1.8786e-05	-0.698052	0.0498182
chr3R	540681	570227	chr3R	450121	478734	1	0	0	1.87901e-05	0.43523	0.0498182
chr3L	25291198	25320069	chr3L	24724926	24748989	1	1	0	1.88694e-05	0.720598	0.0498182
chr3R	1500002	1562068	chr3R	1469630	1500001	2	0	0	1.88908e-05	0.299929	0.0498182
chr2L	22979432	23008694	chr2L	22227584	22260377	1	0	0	1.90745e-05	0.423079	0.0498182
chr2R	4620099	4650518	chr2R	4111185	4139722	1	1	0	1.90792e-05	0.519218	0.0498182
chr2R	13589924	13710066	chr2R	13469038	13557565	6	0	0	1.91105e-05	-0.30723	0.0498182
chr3L	26280434	26310321	chr3L	25531494	25559570	1	1	0	1.9246e-05	0.613768	0.0498182
chr2R	17460208	17490422	chr2R	17425011	17460207	1	0	0	1.92807e-05	-0.278979	0.0498182
chr2L	15420103	15484158	chr2L	15180158	15218172	2	1	0	1.93146e-05	0.554196	0.0498182
chr2L	15420103	15484158	chr2L	15420103	15453726	2	0	0	1.93908e-05	0.321356	0.0498182
chr2R	22199755	22290866	chr2R	22048866	22110516	3	0	1	1.95141e-05	-0.373683	0.0498182
chr3L	5792710	5819503	chr3L	5765598	5792709	1	0	0	1.95288e-05	-0.297363	0.0498182
chr3R	15120902	15149731	chr3R	14849276	14882763	1	0	0	1.9613e-05	-0.326606	0.0498182
chr3L	2250849	2280519	chr3L	1940755	1974427	1	0	0	1.96402e-05	-0.332094	0.0498182
chr3L	18539025	18658958	chr3L	18539025	18599389	5	0	0	1.96442e-05	0.306104	0.0498182
chr3L	23609671	23670913	chr3L	23609671	23639996	2	0	0	1.97396e-05	0.281913	0.0498182
chr3L	2466125	2490658	chr3L	630226	670484	1	0	0	1.9842e-05	-0.40912	0.0498182
chr3L	3960141	4046518	chr3L	3419789	3448701	3	0	0	1.99546e-05	-0.494691	0.0498182
chr3R	3001280	3089441	chr3R	2824131	2850316	3	1	0	2.00435e-05	0.386385	0.0498182
chr3R	12996929	13019969	chr3R	12569544	12600564	1	0	1	2.01878e-05	-0.641526	0.0498182
chr3L	25320070	25349648	chr3L	25140642	25168636	1	0	0	2.02252e-05	0.342849	0.0498182
chr2R	23608920	23641675	chr2R	21749058	21780351	1	0	1	2.0269e-05	-1.1254	0.0498182
chr3R	29029246	29067969	chr3R	28948407	29029245	3	0	0	2.02967e-05	-0.314329	0.0498182
chr2R	11461122	11489945	chr2R	11368414	11433818	2	0	0	2.04171e-05	-0.326289	0.0498182
chr3R	24119825	24151535	chr3R	15958574	15983436	1	0	1	2.0439e-05	-1.98511	0.0498182
chr3R	11641357	11700000	chr3R	11609989	11668881	2	0	0	2.05353e-05	-0.300876	0.0498182
chrX	4560329	4589763	chrX	4530188	4560328	1	0	0	2.05581e-05	-0.340194	0.0498182
chr3L	18421052	18480454	chr3L	18301040	18360702	3	0	0	2.05987e-05	0.360329	0.0498182
chr2R	11762286	11789760	chr2R	11762286	11789760	1	0	0	2.06298e-05	0.237991	0.0498182
chr2R	9060218	9089438	chr2R	6089089	6117830	1	0	1	2.07164e-05	-1.28964	0.0498182
chr3R	1195859	1229940	chr3R	814591	842277	1	0	0	2.08123e-05	0.409221	0.0498182
chr3L	23067958	23097624	chr3L	22532493	22564457	1	1	0	2.08496e-05	0.509922	0.0498182
chr2L	13287748	13319942	chr2L	13172300	13193394	1	0	0	2.08674e-05	-0.282241	0.0498182
chr3L	27420409	27452734	chr3L	23250354	23281476	1	1	0	2.10814e-05	1.34299	0.0498182
chr2L	6302251	6330721	chr2L	1170368	1199876	1	0	1	2.11497e-05	-1.17383	0.0498182
chr3L	5279148	5307516	chr3L	5160046	5188906	1	0	0	2.13944e-05	0.310439	0.0498182
chr3R	31380555	31432439	chr3R	31350828	31405928	2	0	0	2.13994e-05	-0.31375	0.0498182
chr2R	7497892	7558084	chr2R	7440468	7530614	3	0	0	2.14092e-05	-0.270188	0.0498182
chr3R	16382133	16412025	chr3R	15718089	15753034	1	1	0	2.14272e-05	1.62788	0.0498182
chr3L	26490022	26524441	chr3L	23222590	23250353	1	1	0	2.14848e-05	1.18524	0.0498182
chr3L	180837	203634	chr3L	150077	180836	1	0	0	2.15815e-05	-0.259066	0.0498182
chr2R	21145245	21180892	chr2R	21030502	21061087	1	0	0	2.16003e-05	-0.414433	0.0498182
chr2R	16863905	16893554	chr2R	16114998	16141872	1	0	1	2.17106e-05	-0.930587	0.0498182
chr3R	13139559	13178468	chr3R	13110884	13139558	1	0	0	2.17301e-05	0.260797	0.0498182
chr3R	3451133	3482137	chr3R	2609623	2643144	1	1	0	2.17623e-05	0.818137	0.0498182
chr3L	5399652	5460748	chr3L	5399652	5429743	2	0	0	2.19241e-05	0.278745	0.0498182
chr4	569576	630680	chr4	330041	389629	2	0	0	2.20012e-05	0.402269	0.0498182
chr2L	16081347	16112212	chr2L	16081347	16112212	1	0	0	2.21784e-05	0.280851	0.0498182
chr2R	13348416	13385736	chr2R	13138273	13171349	1	0	0	2.22508e-05	-0.41246	0.0498182
chr3L	27236366	27301232	chr3L	23222590	23281476	2	2	0	2.23068e-05	0.862195	0.0498182
chr2R	2637952	2670330	chr2R	1708879	1739765	1	1	0	2.23616e-05	0.934545	0.0498182
chr3R	780455	869551	chr3R	596269	659861	4	0	0	2.24187e-05	0.471583	0.0498182
chr2R	23130454	23161266	chr2R	22647010	22680565	1	0	1	2.24238e-05	-0.984649	0.0498182
chr3R	6658868	6690797	chr3R	4261313	4289942	1	1	0	2.24983e-05	2.14291	0.0498182
chr3L	25113128	25140641	chr3L	23067958	23097624	1	1	0	2.25228e-05	0.692166	0.0498182
chr2L	19618279	19739862	chr2L	19618279	19678954	4	0	0	2.25639e-05	0.295777	0.0498182
chr2R	10110865	10174735	chr2R	10110865	10174735	2	0	0	2.26615e-05	-0.385316	0.0498182
chr3L	26638068	26697703	chr3L	26490022	26524441	2	0	0	2.27566e-05	0.48689	0.0498182
chr4	1078979	1111454	chr4	599655	630680	1	1	0	2.28311e-05	0.511071	0.0498182
chr3L	2399122	2430555	chr3L	2250849	2280519	1	0	0	2.28921e-05	-0.297665	0.0498182
chr2L	22920320	22950069	chr2L	22350198	22381082	1	0	0	2.29208e-05	0.452373	0.0498182
chr3L	23338619	23429725	chr3L	23222590	23281476	3	0	0	2.29431e-05	0.329589	0.0498182
chr2R	3629323	3659823	chr2R	3511177	3537963	1	1	0	2.30507e-05	0.614876	0.0498182
chr2R	25201015	25256647	chr2R	24871249	24900729	2	0	0	2.30919e-05	-0.499706	0.0498182
chr3L	3121108	3156034	chr3L	2784379	2824222	1	0	0	2.3255e-05	-0.494086	0.0498182
chr3R	8008367	8040036	chr3R	4685942	4708344	1	0	1	2.32723e-05	-1.85721	0.0498182
chr3R	1469630	1500001	chr3R	1054125	1078739	1	1	0	2.32956e-05	0.52755	0.0498182
chrX	1589468	1619819	chrX	1560289	1619819	2	0	0	2.32969e-05	-0.320793	0.0498182
chr2R	4831039	4861931	chr2R	4794724	4861931	2	0	0	2.33392e-05	0.313496	0.0498182
chr2R	20759763	20794101	chr2R	20612878	20639084	1	0	0	2.35262e-05	-0.421646	0.0498182
chr2R	23100235	23130453	chr2R	23100235	23130453	1	0	0	2.35395e-05	0.292786	0.0498182
chr3R	3362964	3389346	chr3R	2907653	2940075	1	1	0	2.35976e-05	0.981876	0.0498182
chrX	20070005	20127869	chrX	19948979	20038003	4	0	0	2.35998e-05	0.467531	0.0498182
chr3L	26850189	26877233	chr3L	26340560	26371289	1	0	0	2.36131e-05	0.399486	0.0498182
chrX	3809366	3868355	chrX	1856842	1915587	3	0	2	2.38087e-05	-0.608796	0.0498182
chr3L	25952170	26013878	chr3L	24210236	24239731	2	2	0	2.39166e-05	0.860231	0.0498182
chrX	22469697	22500268	chrX	21747566	21779195	1	1	0	2.4041e-05	1.09104	0.0498182
chrX	14160087	14188195	chrX	14160087	14188195	1	0	0	2.40473e-05	0.346215	0.0498182
chr2R	13200511	13230317	chr2R	13079386	13107045	1	0	0	2.40539e-05	-0.395292	0.0498182
chr2R	3511177	3537963	chr2R	3033383	3059604	1	1	0	2.41579e-05	1.06801	0.0498182
chr2R	5370871	5434280	chr2R	5070648	5158470	4	1	0	2.4266e-05	0.476304	0.0498182
chr3L	23609671	23639996	chr3L	23429726	23458506	1	0	0	2.42864e-05	0.35621	0.0498182
chr3R	5521509	5550791	chr3R	5366590	5399378	1	0	0	2.43505e-05	-0.29201	0.0498182
chr3R	26677816	26698584	chr3R	26613527	26641615	1	0	0	2.44016e-05	0.284618	0.0498182
chr3R	3779942	3810475	chr3R	2643145	2666356	1	1	0	2.45648e-05	1.3132	0.0498182
chr2R	869849	899976	chr2R	691794	717633	1	1	0	2.46052e-05	0.552973	0.0498182
chr3L	23999542	24031492	chr3L	23911210	23939773	1	1	0	2.46243e-05	0.507338	0.0498182
chr3R	17667941	17700386	chr3R	17310888	17337540	1	0	1	2.46803e-05	-0.517774	0.0498182
chr2L	22289903	22319086	chr2L	22137364	22169996	1	0	0	2.46998e-05	0.31124	0.0498182
chr2L	17670277	17700779	chr2L	16052232	16081346	1	1	0	2.47516e-05	0.78277	0.0498182
chr2L	11517880	11547171	chr2L	11517880	11547171	1	0	0	2.47589e-05	0.294216	0.0498182
chr2R	2791344	2850536	chr2R	1951078	2010513	3	3	0	2.48454e-05	0.644627	0.0498182
chrX	300764	329992	chrX	178236	199672	1	1	0	2.49373e-05	0.528979	0.0498182
chr2R	869849	932572	chr2R	455423	477671	2	2	0	2.49594e-05	0.639931	0.0498182
chr3R	31138181	31168790	chr3R	30757124	30778630	1	0	1	2.49734e-05	-1.2665	0.0498182
chr3L	2187923	2221782	chr3L	1920369	1974427	2	0	0	2.51722e-05	-0.315469	0.0498182
chrX	22891689	22923556	chrX	22557600	22591765	1	1	0	2.51728e-05	0.525556	0.0498182
chr3L	26490022	26524441	chr3L	25168637	25199742	1	1	0	2.52539e-05	0.873807	0.0498182
chr2R	8007572	8038301	chr2R	8007572	8038301	1	0	0	2.52741e-05	-0.297251	0.0498182
chr3L	751215	777746	chr3L	357803	390239	1	0	1	2.53843e-05	-0.549334	0.0498182
chr4	1	89739	chr4	1	29820	3	1	0	2.58029e-05	0.441285	0.0498182
chr3R	4170244	4202205	chr3R	1920224	1950219	1	1	0	2.58675e-05	1.44441	0.0498182
chr3L	27960690	27989909	chr3L	27268959	27329542	2	1	0	2.58737e-05	0.362051	0.0498182
chr2L	17876855	17909116	chr2L	17790106	17819352	1	0	0	2.58867e-05	0.270569	0.0498182
chr3R	10951757	11009550	chr3R	10861010	10889793	2	0	0	2.59381e-05	-0.388825	0.0498182
chr3L	1620158	1735934	chr3L	1600621	1680317	5	0	0	2.60552e-05	-0.283544	0.0498182
chr3R	8008367	8040036	chr3R	7794636	7859744	2	0	0	2.62132e-05	-0.415392	0.0498182
chr2R	4111185	4139722	chr2R	4019994	4051940	1	0	0	2.64154e-05	0.432289	0.0498182
chr2R	6627963	6660577	chr2R	6568196	6602867	1	0	0	2.64592e-05	-0.320252	0.0498182
chr3L	20851720	20880662	chr3L	20782861	20820099	1	0	0	2.64638e-05	-0.296312	0.0498182
chr2R	4709370	4831038	chr2R	4589787	4650518	6	0	0	2.65038e-05	0.326012	0.0498182
chr2R	11282301	11310029	chr2R	11071483	11100314	1	0	1	2.6523e-05	-0.639266	0.0498182
chrX	6269037	6299817	chrX	5879167	5905970	1	0	1	2.6569e-05	-0.995536	0.0498182
chrX	23519646	23542271	chrX	23162907	23217366	2	1	0	2.66205e-05	0.864734	0.0498182
chr2R	5639535	5668181	chr2R	5639535	5668181	1	0	0	2.67003e-05	0.250344	0.0498182
chr3R	32010307	32040865	chr3R	29218183	29251897	1	0	1	2.67382e-05	-0.771299	0.0498182
chrX	12869802	12903519	chrX	12750549	12781638	1	0	0	2.67852e-05	0.33613	0.0498182
chr2R	5880399	5910498	chr2R	1351028	1377671	1	1	0	2.6804e-05	2.22728	0.0498182
chr2R	2758876	2820237	chr2R	2069686	2159011	3	3	0	2.68173e-05	0.874966	0.0498182
chr3R	16559830	16714313	chr3R	16227813	16284511	7	0	4	2.69247e-05	-0.762828	0.0498182
chr3L	14930223	14975746	chr3L	14823434	14846383	1	0	0	2.69267e-05	0.395238	0.0498182
chrX	329993	356014	chrX	120246	150660	1	0	0	2.69705e-05	0.310979	0.0498182
chrX	4138475	4170629	chrX	3901977	3929942	1	0	0	2.70342e-05	0.486247	0.0498182
chr2R	19139715	19229931	chr2R	19079576	19166761	4	0	0	2.70666e-05	-0.272385	0.0498182
chr3L	3240078	3272177	chr3L	630226	670484	1	0	0	2.71999e-05	-0.388067	0.0498182
chr2L	806003	840820	chr2L	806003	840820	1	0	1	2.73707e-05	-0.500318	0.0498182
chr3L	3630409	3657418	chr3L	2971672	3000996	1	0	1	2.74209e-05	-1.24418	0.0498182
chr3R	12960769	12996928	chr3R	12656205	12690498	1	0	0	2.75286e-05	-0.344824	0.0498182
chr2L	14700492	14759473	chr2L	14575916	14641956	2	0	0	2.75777e-05	0.375646	0.0498182
chr3L	1106462	1137038	chr3L	1079160	1106461	1	0	0	2.76234e-05	-0.253715	0.0498182
chr3L	9869409	9897196	chr3L	9845517	9869408	1	0	0	2.76474e-05	-0.262201	0.0498182
chr3L	3240078	3272177	chr3L	1620158	1650580	1	0	0	2.76843e-05	-0.445403	0.0498182
chr3L	24959597	24990733	chr3L	23670914	23700684	1	1	0	2.77836e-05	1.0615	0.0498182
chr3R	11128173	11160025	chr3R	10166627	10200162	1	1	0	2.78415e-05	1.21003	0.0498182
chr2L	18272053	18329358	chr2L	18211338	18240650	2	0	0	2.79165e-05	0.26658	0.0498182
chr3L	26697704	26761478	chr3L	26280434	26310321	2	1	0	2.81038e-05	0.505112	0.0498182
chr2L	22289903	22350197	chr2L	21993479	22021453	2	0	0	2.8329e-05	0.360425	0.0498182
chr3L	1318367	1347694	chr3L	751215	777746	1	0	0	2.83618e-05	-0.431149	0.0498182
chr3R	10376945	10408461	chr3R	10288651	10321450	1	0	0	2.83812e-05	-0.38334	0.0498182
chr2R	5191346	5220004	chr2R	5099451	5129372	1	0	0	2.83857e-05	0.368319	0.0498182
chr2R	4889914	4919482	chr2R	2069686	2098936	1	1	0	2.84904e-05	1.3628	0.0498182
chrX	20011058	20038003	chrX	18932140	18960300	1	1	0	2.85058e-05	1.96288	0.0498182
chr3L	2466125	2490658	chr3L	2466125	2490658	1	0	0	2.86996e-05	-0.257134	0.0498182
chr2R	23311590	23344309	chr2R	23281875	23311589	1	0	0	2.87104e-05	0.290069	0.0498182
chrX	17369543	17400121	chrX	17009902	17039520	1	1	0	2.87316e-05	0.52677	0.0498182
chr2R	8459679	8488674	chr2R	8128832	8159681	1	0	0	2.87468e-05	-0.388313	0.0498182
chr2L	10320190	10350590	chr2L	10292273	10320189	1	0	0	2.87718e-05	-0.267594	0.0498182
chr3L	6179346	6208465	chr3L	6121706	6150944	1	0	0	2.90266e-05	-0.287853	0.0498182
chr3R	2548477	2609622	chr3R	2548477	2580288	2	0	0	2.90906e-05	0.27467	0.0498182
chr3R	896024	931803	chr3R	596269	659861	2	2	0	2.91996e-05	0.527903	0.0498182
chr3L	964207	997294	chr3L	840072	876947	1	0	0	2.92012e-05	-0.320251	0.0498182
chr2R	10318482	10349833	chr2R	10318482	10349833	1	0	0	2.92351e-05	0.291055	0.0498182
chr2R	4499078	4529696	chr2R	4440634	4470667	1	0	0	2.93218e-05	0.41322	0.0498182
chrX	16321926	16350000	chrX	16290550	16321925	1	0	0	2.94233e-05	-0.282795	0.0498182
chr2R	5220005	5253200	chr2R	4794724	4831038	1	0	0	2.95891e-05	0.405782	0.0498182
chr3L	19624802	19649909	chr3L	19590296	19624801	1	0	0	2.95932e-05	-0.238254	0.0498182
chr2L	17158851	17189752	chr2L	15841782	15870455	1	1	0	2.9773e-05	0.87566	0.0498182
chr3R	22916294	22945791	chr3R	22650364	22679318	1	0	0	2.98002e-05	-0.376636	0.0498182
chr3R	10766186	10801138	chr3R	10741824	10766185	1	0	0	2.9913e-05	-0.260445	0.0498182
chr3R	1321492	1349732	chr3R	780455	842277	2	1	0	2.9914e-05	0.485526	0.0498182
chr2R	20247094	20274567	chr2R	20159927	20190772	1	0	0	3.01103e-05	-0.298746	0.0498182
chr2R	14668758	14704703	chr2R	14579827	14608300	1	0	0	3.01153e-05	-0.30939	0.0498182
chr2R	24751107	24778995	chr2R	24208078	24238086	1	0	1	3.01368e-05	-0.595684	0.0498182
chrX	7472603	7499984	chrX	7383301	7413151	1	0	0	3.02693e-05	0.490317	0.0498182
chr2L	301181	329647	chr2L	270663	301180	1	0	0	3.02898e-05	-0.271883	0.0498182
chr3R	29730931	29760796	chr3R	24299651	24330850	1	0	1	3.03003e-05	-0.927283	0.0498182
chrX	20127870	20155879	chrX	20127870	20155879	1	0	0	3.03444e-05	0.27379	0.0498182
chr3R	16021474	16049589	chr3R	14999869	15029755	1	0	1	3.03565e-05	-0.763888	0.0498182
chr2L	19799961	19828942	chr2L	18958224	18990193	1	0	1	3.04423e-05	-1.15369	0.0498182
chr3L	23309404	23369313	chr3L	23067958	23097624	2	0	0	3.0502e-05	0.369468	0.0498182
chr3R	11609989	11641356	chr3R	11461288	11489953	1	0	0	3.05282e-05	-0.404864	0.0498182
chr2L	11729062	11757251	chr2L	11575516	11609573	1	0	0	3.07122e-05	0.266466	0.0498182
chr3L	27660687	27689917	chr3L	22980570	23009923	1	1	0	3.08449e-05	0.597289	0.0498182
chr3R	23961445	24001199	chr3R	17879609	17908893	1	0	1	3.08839e-05	-1.94765	0.0498182
chr2L	11849966	11880405	chr2L	11849966	11880405	1	0	0	3.10231e-05	0.252781	0.0498182
chr2R	3033383	3059604	chr2R	2190601	2219962	1	1	0	3.10305e-05	0.978772	0.0498182
chr2L	17430828	17458222	chr2L	17430828	17458222	1	0	0	3.10669e-05	0.224854	0.0498182
chr2L	5664983	5703240	chr2L	5520239	5550943	1	0	0	3.10737e-05	-0.327759	0.0498182
chr2L	21717707	21775881	chr2L	21360737	21390079	2	1	0	3.12019e-05	0.507967	0.0498182
chr3L	26638068	26671217	chr3L	26280434	26310321	1	0	0	3.12502e-05	0.438268	0.0498182
chr2R	5277883	5340154	chr2R	5070648	5099450	2	0	0	3.14465e-05	0.352611	0.0498182
chr3L	3087916	3156034	chr3L	2578871	2637184	2	0	0	3.14553e-05	-0.402744	0.0498182
chr3L	9755236	9809126	chr3L	9691512	9755235	2	0	0	3.16195e-05	-0.302285	0.0498182
chr3R	24085030	24119824	chr3R	24085030	24119824	1	0	0	3.16576e-05	-0.358346	0.0498182
chr3L	18841078	18870330	chr3L	18811733	18841077	1	0	0	3.17133e-05	-0.283204	0.0498182
chr3R	2159328	2189483	chr3R	1259390	1289533	1	1	0	3.17644e-05	0.702116	0.0498182
chr2L	421856	449000	chr2L	389533	421855	1	0	0	3.18263e-05	-0.254533	0.0498182
chr2R	3629323	3659823	chr2R	1829053	1859846	1	1	0	3.21253e-05	1.14149	0.0498182
chr3L	23820827	23849786	chr3L	23495189	23523075	1	1	0	3.22836e-05	0.800403	0.0498182
chr2L	11547172	11575515	chr2L	11101436	11130297	1	0	1	3.23469e-05	-0.577619	0.0498182
chrX	22353050	22432374	chrX	21929713	21990743	3	3	0	3.2408e-05	0.932116	0.0498182
chr3R	21180295	21209253	chr3R	21090502	21117427	1	0	0	3.25627e-05	-0.396228	0.0498182
chr2R	5308959	5340154	chr2R	5277883	5340154	2	0	0	3.26967e-05	0.270355	0.0498182
chr3R	29730931	29760796	chr3R	29613344	29640488	1	0	0	3.27311e-05	-0.343552	0.0498182
chr3R	14282253	14308814	chr3R	14249809	14282252	1	0	0	3.2843e-05	-0.263116	0.0498182
chr2R	3537964	3597422	chr2R	3120417	3177814	4	0	0	3.28889e-05	0.410973	0.0498182
chrX	7918542	7949242	chrX	7918542	7949242	1	0	0	3.29031e-05	-0.328894	0.0498182
chr2R	14847199	14879673	chr2R	14668758	14704703	1	0	0	3.29336e-05	-0.381474	0.0498182
chrX	21448903	21479918	chrX	21448903	21479918	1	0	0	3.32947e-05	0.367127	0.0498182
chr2L	21993479	22021453	chr2L	17850849	17876854	1	1	0	3.33199e-05	0.985385	0.0498182
chr3R	23729593	23820604	chr3R	23699388	23790076	4	0	0	3.33327e-05	-0.259351	0.0498182
chr2L	8579300	8639732	chr2L	8399793	8431303	2	0	0	3.3353e-05	-0.419191	0.0498182
chr3R	12811290	12842028	chr3R	12811290	12842028	1	0	0	3.34594e-05	0.244957	0.0498182
chr2R	3537964	3569213	chr2R	2549272	2609791	2	2	0	3.36154e-05	0.953763	0.0498182
chr3R	5760096	5790142	chr3R	5584168	5610464	1	0	0	3.38309e-05	-0.348139	0.0498182
chrX	19799946	19831219	chrX	19046137	19079029	1	1	0	3.39522e-05	1.35426	0.0498182
chr2R	22316607	22348746	chr2R	19229932	19261274	1	1	0	3.39954e-05	1.47201	0.0498182
chr2R	13138273	13171349	chr2R	13107046	13138272	1	0	0	3.40732e-05	-0.443698	0.0498182
chr3R	5584168	5610464	chr3R	5550792	5584167	1	0	0	3.40757e-05	-0.254477	0.0498182
chr2R	24269360	24298754	chr2R	24269360	24298754	1	0	0	3.41031e-05	-0.297322	0.0498182
chr3R	3451133	3482137	chr3R	3362964	3389346	1	0	0	3.41311e-05	0.420544	0.0498182
chr3L	180837	203634	chr3L	30946	62926	1	0	0	3.42964e-05	-0.382071	0.0498182
chr3R	14698237	14730283	chr3R	14609587	14641701	1	0	0	3.43844e-05	-0.280539	0.0498182
chr2R	415311	477671	chr2R	28469	92753	2	2	0	3.45322e-05	0.537859	0.0498182
chr3R	23189916	23221303	chr3R	23068694	23097392	1	0	0	3.45458e-05	-0.406625	0.0498182
chr2R	15843253	15899681	chr2R	15540926	15603209	2	0	0	3.45564e-05	-0.440316	0.0498182
chr2L	19463872	19499337	chr2L	19411151	19439386	1	0	0	3.46041e-05	-0.277495	0.0498182
chr3L	25680448	25799986	chr3L	25140642	25291197	9	3	0	3.4855e-05	0.501345	0.0498182
chr3R	19890990	19919749	chr3R	19862431	19890989	1	0	0	3.49191e-05	-0.229836	0.0498182
chr2R	13949803	13985381	chr2R	13617271	13648975	1	0	0	3.49222e-05	-0.399311	0.0498182
chr2L	20161269	20189818	chr2L	17100972	17129289	1	1	0	3.49225e-05	1.50317	0.0498182
chr3R	17246832	17310887	chr3R	16980424	17009561	2	0	1	3.50119e-05	-0.431471	0.0498182
chr3L	16561103	16593480	chr3L	16406656	16439129	1	0	0	3.50321e-05	-0.283066	0.0498182
chr3R	1259390	1289533	chr3R	1019421	1054124	1	0	0	3.50912e-05	0.46097	0.0498182
chr3L	27721615	27751366	chr3L	22980570	23009923	1	1	0	3.52475e-05	1.02156	0.0498182
chr3L	3781719	3836566	chr3L	3630409	3657418	2	0	0	3.53204e-05	-0.348905	0.0498182
chr2L	18061273	18090088	chr2L	18061273	18090088	1	0	0	3.54654e-05	0.303532	0.0498182
chr2R	21212706	21236063	chr2R	21145245	21180892	1	0	0	3.55057e-05	-0.339793	0.0498182
chr2R	20971299	20999304	chr2R	20911963	20944570	1	0	0	3.55623e-05	-0.285875	0.0498182
chr2R	9031569	9124188	chr2R	9031569	9060217	3	0	0	3.5601e-05	-0.376155	0.0498182
chr2L	8880633	8909902	chr2L	8880633	8909902	1	0	0	3.56504e-05	0.237864	0.0498182
chr2R	4349417	4376322	chr2R	990081	1019948	1	1	0	3.56691e-05	0.955316	0.0498182
chr4	931711	956766	chr4	541384	569575	1	0	0	3.57111e-05	0.3781	0.0498182
chr3R	19411260	19439701	chr3R	19320783	19375950	2	0	0	3.58611e-05	0.261708	0.0498182
chr2R	22680566	22710236	chr2R	22531023	22563046	1	0	1	3.6067e-05	-0.511648	0.0498182
chr2R	6841071	6898687	chr2R	6627963	6691358	4	0	0	3.61583e-05	-0.324844	0.0498182
chr2R	3059605	3091771	chr2R	2069686	2098936	1	1	0	3.62545e-05	0.69967	0.0498182
chr2R	6660578	6691358	chr2R	5790226	5821087	1	0	1	3.62982e-05	-0.591832	0.0498182
chr3L	5037876	5071810	chr3L	4589448	4620463	1	0	0	3.62994e-05	0.421398	0.0498182
chr2R	21807657	21840778	chr2R	21717118	21749057	1	0	0	3.64246e-05	0.342307	0.0498182
chr2R	16114998	16141872	chr2R	15687357	15716981	1	0	1	3.64288e-05	-0.677884	0.0498182
chr2R	3691317	3720163	chr2R	3359540	3391502	1	1	0	3.64578e-05	0.752833	0.0498182
chr2L	932935	959633	chr2L	449001	477716	1	0	1	3.64648e-05	-0.67206	0.0498182
chr3L	18360703	18387909	chr3L	18269491	18327593	2	0	0	3.67888e-05	0.298853	0.0498182
chr2L	8315364	8339271	chr2L	8283244	8315363	1	0	0	3.67945e-05	-0.279911	0.0498182
chr3R	2309024	2339556	chr3R	2130687	2159327	1	0	0	3.68998e-05	0.4634	0.0498182
chr3R	5366590	5399378	chr3R	5340701	5366589	1	0	0	3.71983e-05	-0.248753	0.0498182
chr2L	16824669	16859818	chr2L	16824669	16859818	1	0	0	3.7324e-05	0.2361	0.0498182
chr2R	23370195	23397818	chr2R	23222826	23249982	1	0	0	3.76637e-05	-0.336854	0.0498182
chr2R	3901513	3926303	chr2R	3901513	3926303	1	0	0	3.77717e-05	0.265113	0.0498182
chrX	10798186	10829274	chrX	9476984	9508022	1	0	1	3.77965e-05	-1.12105	0.0498182
chr3L	24300741	24360073	chr3L	23820827	23879805	3	0	0	3.78461e-05	0.457653	0.0498182
chr2R	4889914	4919482	chr2R	869849	932572	2	2	0	3.79488e-05	1.05903	0.0498182
chr3R	29193488	29218182	chr3R	28827273	28864115	1	0	1	3.80148e-05	-0.618742	0.0498182
chr2R	7769763	7799670	chr2R	7641240	7676294	1	0	0	3.80398e-05	-0.34607	0.0498182
chr3R	1108384	1140438	chr3R	419409	450120	1	1	0	3.81705e-05	0.658343	0.0498182
chr3R	11253437	11278301	chr3R	11253437	11278301	1	0	0	3.81827e-05	0.274454	0.0498182
chr2R	13857403	13889434	chr2R	12811896	12840084	1	0	1	3.8229e-05	-0.85529	0.0498182
chrX	3835712	3868355	chrX	2913433	2933287	1	1	0	3.83546e-05	1.34453	0.0498182
chr3L	16500180	16525482	chr3L	15270235	15299271	1	1	0	3.83893e-05	2.01299	0.0498182
chr2L	16889283	16920651	chr2L	12418734	12447791	1	0	1	3.84258e-05	-1.48896	0.0498182
chrX	19292372	19350365	chrX	19255701	19292371	2	0	0	3.85141e-05	0.358067	0.0498182
chr3R	10321451	10352108	chr3R	10257969	10288650	1	0	0	3.85628e-05	-0.295319	0.0498182
chr3R	10861010	10919512	chr3R	10709582	10741823	2	0	0	3.87238e-05	-0.404697	0.0498182
chr3R	9748944	9784494	chr3R	9748944	9784494	1	0	0	3.88707e-05	-0.322185	0.0498182
chr3R	3628401	3661351	chr3R	3600002	3628400	1	0	0	3.89019e-05	0.308977	0.0498182
chrX	22766353	22799984	chrX	21479919	21508125	1	1	0	3.89526e-05	1.06634	0.0498182
chr3R	31048423	31078994	chr3R	30757124	30778630	1	0	1	3.89993e-05	-0.759298	0.0498182
chr3L	17521862	17578909	chr3L	17458496	17491966	2	0	0	3.90087e-05	-0.365501	0.0498182
chr3R	15029756	15064438	chr3R	14882764	14912083	1	0	0	3.90197e-05	-0.26166	0.0498182
chr3L	17847857	17910172	chr3L	17578910	17638278	3	0	0	3.90264e-05	-0.401818	0.0498182
chr3R	3718802	3748366	chr3R	3718802	3748366	1	0	0	3.90879e-05	0.304801	0.0498182
chr3L	5160046	5188906	chr3L	5160046	5188906	1	0	0	3.92774e-05	0.247806	0.0498182
chr2L	2069154	2098163	chr2L	1801457	1830741	1	0	0	3.94253e-05	0.451227	0.0498182
chrX	630656	658640	chrX	605164	630655	1	0	0	3.94888e-05	-0.28171	0.0498182
chr2R	15300781	15331989	chr2R	14668758	14704703	1	0	1	3.96239e-05	-0.624095	0.0498182
chr2L	5010513	5099303	chr2L	5010513	5075976	3	0	0	3.96421e-05	-0.349792	0.0498182
chr3R	26936954	26968767	chr3R	26760754	26789681	1	0	0	3.96549e-05	-0.382959	0.0498182
chr3L	28053549	28080815	chr3L	26850189	26877233	1	1	0	3.96969e-05	1.11779	0.0498182
chrX	18960301	18986944	chrX	18719766	18747804	1	1	0	3.97465e-05	0.733235	0.0498182
chr2L	18061273	18090088	chr2L	17035667	17068324	1	1	0	3.97668e-05	0.605184	0.0498182
chr2R	14280789	14305117	chr2R	14280789	14305117	1	0	0	3.98011e-05	0.252757	0.0498182
chr3R	2130687	2159327	chr3R	1530286	1562068	1	1	0	3.99662e-05	0.646136	0.0498182
chr2L	12268995	12300156	chr2L	9032157	9056472	1	1	0	3.99836e-05	1.32264	0.0498182
chr2R	627664	691793	chr2R	270041	330250	2	1	0	4.00575e-05	0.537116	0.0498182
chr3L	25889721	25919261	chr3L	25199743	25230465	1	1	0	4.03102e-05	0.602184	0.0498182
chr2L	18211338	18240650	chr2L	18211338	18240650	1	0	0	4.049e-05	0.298728	0.0498182
chrX	14160087	14188195	chrX	13469032	13499609	1	1	0	4.05625e-05	0.886159	0.0498182
chr3R	28173207	28199429	chr3R	23283485	23308415	1	0	1	4.05712e-05	-1.7181	0.0498182
chr2R	15507984	15540925	chr2R	4740282	4770240	1	0	1	4.06035e-05	-2.14292	0.0498182
chr2R	869849	899976	chr2R	508926	540113	1	1	0	4.06351e-05	0.500363	0.0498182
chr2L	16140591	16232518	chr2L	16081347	16112212	3	0	0	4.07494e-05	0.287707	0.0498182
chr2R	22141234	22173200	chr2R	22048866	22077493	1	0	0	4.07611e-05	-0.338269	0.0498182
chrX	2877846	2913432	chrX	2847406	2877845	1	0	0	4.08089e-05	0.333123	0.0498182
chr3L	3781719	3836566	chr3L	3716815	3749667	2	0	0	4.08173e-05	-0.303661	0.0498182
chrX	3835712	3868355	chrX	3092052	3121691	1	1	0	4.08619e-05	0.513502	0.0498182
chr2R	25201015	25230091	chr2R	24987997	25019953	1	0	0	4.09167e-05	-0.346383	0.0498182
chr2L	23073022	23108232	chr2L	22739308	22770205	1	0	0	4.10489e-05	0.402411	0.0498182
chr3L	997295	1020971	chr3L	964207	997294	1	0	0	4.10777e-05	-0.251387	0.0498182
chr2R	6929550	6953759	chr2R	6150923	6179705	1	0	0	4.11487e-05	0.422539	0.0498182
chr3L	7169888	7200488	chr3L	2637185	2669742	1	1	0	4.11948e-05	1.70626	0.0498182
chr3R	25410863	25443471	chr3R	25108930	25138626	1	0	0	4.12316e-05	-0.371783	0.0498182
chr2R	5370871	5400477	chr2R	4470668	4499077	1	1	0	4.12322e-05	1.07033	0.0498182
chr2R	1320893	1351027	chr2R	540114	571606	1	1	0	4.13432e-05	0.848169	0.0498182
chr2R	13557566	13589923	chr2R	10019498	10050165	1	0	1	4.14744e-05	-1.29716	0.0498182
chr3R	6239434	6269282	chr3R	6061203	6091376	1	0	0	4.16436e-05	0.294153	0.0498182
chrX	12536939	12577455	chrX	12332112	12360584	1	1	0	4.16527e-05	0.54881	0.0498182
chr2L	23008695	23038120	chr2L	22739308	22770205	1	0	0	4.16618e-05	0.332485	0.0498182
chr3R	32010307	32040865	chr3R	32010307	32040865	1	0	0	4.17077e-05	0.259874	0.0498182
chr3R	30656969	30689685	chr3R	29730931	29760796	1	0	1	4.17338e-05	-0.99467	0.0498182
chrX	22019155	22050513	chrX	21899996	21929712	1	1	0	4.2069e-05	0.645091	0.0498182
chr2R	3149422	3177814	chr2R	2040260	2069685	1	1	0	4.20912e-05	0.810104	0.0498182
chr2L	12511059	12542009	chr2L	12059778	12085557	1	0	1	4.21945e-05	-0.590218	0.0498182
chr3L	24151089	24179273	chr3L	23911210	23939773	1	1	0	4.2284e-05	0.501041	0.0498182
chrX	20791960	20821512	chrX	20038004	20070004	1	1	0	4.2285e-05	1.21608	0.0498182
chr2R	1859847	1891167	chr2R	1829053	1859846	1	0	0	4.23151e-05	0.293658	0.0498182
chr3R	4170244	4202205	chr3R	1410093	1439882	1	1	0	4.24139e-05	1.38227	0.0498182
chr2L	17580003	17607814	chr2L	17100972	17158850	2	0	0	4.24547e-05	0.470226	0.0498182
chr3L	22532493	22564457	chr3L	22468554	22499953	1	0	0	4.24624e-05	0.272693	0.0498182
chr3L	26524442	26550166	chr3L	25471078	25500570	1	1	0	4.25549e-05	0.769494	0.0498182
chr3L	26790008	26818075	chr3L	26340560	26371289	1	0	0	4.25775e-05	0.474534	0.0498182
chr3L	7800035	7829834	chr3L	7650125	7692057	1	0	0	4.27e-05	-0.40095	0.0498182
chr2R	5191346	5220004	chr2R	4709370	4740281	1	0	0	4.27725e-05	0.388906	0.0498182
chrX	1259004	1291427	chrX	11248	59043	1	0	1	4.2878e-05	-0.848369	0.0498182
chr3R	25291194	25319722	chr3R	25196629	25260281	2	0	0	4.28809e-05	-0.283447	0.0498182
chr3R	12690499	12720292	chr3R	12656205	12720292	2	0	0	4.30159e-05	-0.252339	0.0498182
chr3R	31944231	31979547	chr3R	31709376	31743285	1	0	0	4.30295e-05	-0.415882	0.0498182
chr3R	2101346	2130686	chr3R	1980110	2003964	1	0	0	4.3055e-05	0.449238	0.0498182
chr3R	3118683	3150297	chr3R	3089442	3118682	1	1	0	4.3176e-05	0.548928	0.0498182
chr2R	5070648	5099450	chr2R	4650519	4770240	4	0	0	4.3211e-05	0.388498	0.0498182
chr2L	9180060	9237843	chr2L	9148699	9180059	2	0	0	4.32296e-05	0.245008	0.0498182
chr2R	2489051	2520219	chr2R	1739766	1770490	1	1	0	4.3358e-05	0.581144	0.0498182
chr2R	8608325	8643994	chr2R	8519460	8548484	1	0	0	4.33705e-05	-0.385084	0.0498182
chr2R	932573	957864	chr2R	717634	753672	1	1	0	4.34352e-05	0.734376	0.0498182
chrX	21179859	21210208	chrX	20791960	20821512	1	0	0	4.38564e-05	0.499611	0.0498182
chrX	4713609	4739301	chrX	4671894	4739301	2	0	0	4.39126e-05	0.302643	0.0498182
chrX	3809366	3835711	chrX	1468293	1495858	1	0	1	4.39356e-05	-1.04389	0.0498182
chr3R	21932048	21958985	chr3R	21628770	21663167	1	0	1	4.39384e-05	-0.620213	0.0498182
chrX	3332266	3360657	chrX	3180148	3303927	4	0	0	4.3979e-05	0.402341	0.0498182
chr3R	16980424	17009561	chr3R	16802029	16863679	2	0	0	4.40528e-05	-0.380414	0.0498182
chr3R	5550792	5584167	chr3R	5165061	5189468	1	0	1	4.40585e-05	-0.711475	0.0498182
chrX	2042670	2072101	chrX	478964	509351	1	0	1	4.41144e-05	-0.704051	0.0498182
chr3R	1469630	1500001	chr3R	1321492	1349732	1	0	0	4.41359e-05	0.398125	0.0498182
chr2L	2168598	2249449	chr2L	2130234	2221753	3	0	0	4.42853e-05	-0.326688	0.0498182
chr3R	20578836	20606818	chr3R	20371246	20400291	1	0	0	4.43625e-05	-0.408487	0.0498182
chr2L	23430193	23459821	chr2L	22289903	22319086	1	1	0	4.45193e-05	0.611166	0.0498182
chr3R	1469630	1500001	chr3R	692544	718358	1	1	0	4.46293e-05	0.753779	0.0498182
chr2R	5340155	5434280	chr2R	4620099	4709369	4	3	0	4.46478e-05	0.666782	0.0498182
chr3R	24626399	24658139	chr3R	23283485	23308415	1	0	1	4.46691e-05	-0.757691	0.0498182
chrX	1082186	1108906	chrX	1050625	1082185	1	0	0	4.47076e-05	-0.383603	0.0498182
chr3R	4110795	4140103	chr3R	2130687	2159327	1	1	0	4.48063e-05	1.74594	0.0498182
chr2L	8399793	8431303	chr2L	8339272	8431303	3	0	0	4.48706e-05	-0.253427	0.0498182
chr2R	17039963	17070271	chr2R	16800551	16828243	1	0	0	4.49871e-05	-0.45578	0.0498182
chr2R	5520819	5549478	chr2R	4169878	4200401	1	0	0	4.49925e-05	0.458619	0.0498182
chr3R	10584021	10622853	chr3R	10584021	10622853	1	0	0	4.50343e-05	-0.264838	0.0498182
chr2L	12782916	12814096	chr2L	12026339	12059777	1	0	1	4.51644e-05	-0.875661	0.0498182
chr3R	22916294	22945791	chr3R	22769843	22807130	1	0	0	4.52175e-05	-0.306808	0.0498182
chr2L	11517880	11547171	chr2L	11219213	11251471	1	0	1	4.54152e-05	-0.574822	0.0498182
chr2L	14850650	14997194	chr2L	14850650	14911296	8	0	0	4.54184e-05	0.275397	0.0498182
chr2L	22198393	22227583	chr2L	21574755	21602367	1	0	0	4.54935e-05	0.475408	0.0498182
chr3R	22468471	22500178	chr3R	22438136	22500178	2	0	0	4.56045e-05	-0.275986	0.0498182
chr3R	29786943	29822169	chr3R	29340823	29401306	2	0	2	4.60315e-05	-0.621723	0.0498182
chr2L	10140465	10169729	chr2L	8159627	8193956	1	0	1	4.60343e-05	-1.27503	0.0498182
chr2L	22084878	22109783	chr2L	20251495	20282737	1	1	0	4.60719e-05	1.03186	0.0498182
chr3L	1770854	1800094	chr3L	599672	630225	1	0	0	4.62284e-05	-0.406761	0.0498182
chr2R	3120417	3149421	chr2R	2306640	2340274	1	1	0	4.6248e-05	0.587804	0.0498182
chr3L	2187923	2221782	chr3L	1620158	1650580	1	0	0	4.62808e-05	-0.453905	0.0498182
chr3L	3808024	3836566	chr3L	3448702	3479365	1	0	0	4.62889e-05	-0.308721	0.0498182
chr3L	1296622	1347694	chr3L	599672	670484	2	0	0	4.6374e-05	-0.338561	0.0498182
chr2R	5277883	5308958	chr2R	5220005	5253200	1	0	0	4.64826e-05	0.31724	0.0498182
chr3R	9870549	9929941	chr3R	9689218	9721679	2	0	1	4.658e-05	-0.473399	0.0498182
chr2L	8612990	8702722	chr2L	7921634	7949399	3	0	0	4.67827e-05	0.329388	0.0498182
chr3R	24299651	24330850	chr3R	24241711	24268927	1	0	0	4.68481e-05	-0.276381	0.0498182
chr3L	17521862	17549381	chr3L	16771014	16805269	1	0	0	4.69457e-05	-0.475645	0.0498182
chr3L	24300741	24329377	chr3L	17131059	17163817	1	1	0	4.70809e-05	2.08072	0.0498182
chr3R	2399377	2427609	chr3R	1289534	1321491	1	1	0	4.71721e-05	0.707257	0.0498182
chr3L	26729747	26761478	chr3L	26457226	26524441	2	1	0	4.77132e-05	0.518173	0.0498182
chr3R	2970696	3028065	chr3R	2907653	2940075	2	0	0	4.77358e-05	0.31441	0.0498182
chr2R	932573	957864	chr2R	540114	571606	1	1	0	4.77577e-05	0.554158	0.0498182
chr3R	1259390	1289533	chr3R	360412	389725	1	1	0	4.80567e-05	0.615979	0.0498182
chr2L	4948276	4974976	chr2L	4919715	4948275	1	0	0	4.80632e-05	-0.253654	0.0498182
chr3R	14912084	14940369	chr3R	13110884	13139558	1	1	0	4.80921e-05	0.842576	0.0498182
chr3R	23247927	23283484	chr3R	19890990	19919749	1	0	1	4.81141e-05	-1.09026	0.0498182
chr3R	31499717	31528957	chr3R	30778631	30810355	1	0	1	4.83621e-05	-1.25646	0.0498182
chr3R	31558722	31620085	chr3R	30959628	31021937	2	0	2	4.84283e-05	-0.713192	0.0498182
chr3R	14698237	14730283	chr3R	14520329	14549965	1	0	0	4.84808e-05	-0.316648	0.0498182
chr2R	24472864	24510602	chr2R	24358918	24392804	1	0	0	4.86099e-05	-0.296367	0.0498182
chr3L	6179346	6208465	chr3L	5968137	6002377	1	0	0	4.8612e-05	-0.391763	0.0498182
chr2L	18061273	18090088	chr2L	15870456	15896980	1	1	0	4.87826e-05	0.966709	0.0498182
chr2L	7106282	7140195	chr2L	7076037	7106281	1	0	0	4.88419e-05	0.265594	0.0498182
chr2L	4770716	4802062	chr2L	4110093	4138519	1	1	0	4.88946e-05	0.623851	0.0498182
chr2R	23850417	23880843	chr2R	23344310	23370194	1	0	1	4.88982e-05	-0.554122	0.0498182
chr2R	8762137	8786879	chr2R	5790226	5851199	2	2	0	4.90379e-05	1.37436	0.0498182
chr3L	3121108	3156034	chr3L	2911446	2940398	1	0	0	4.91655e-05	-0.394185	0.0498182
chr2L	17850849	17876854	chr2L	15810752	15841781	1	1	0	4.92104e-05	0.916123	0.0498182
chrX	13107235	13139864	chrX	12810764	12844253	1	1	0	4.92479e-05	1.16702	0.0498182
chr3R	24844805	24874010	chr3R	24688731	24719376	1	0	0	4.95333e-05	-0.297532	0.0498182
chr2R	23973368	24001569	chr2R	23454767	23493314	1	0	1	4.97559e-05	-0.83447	0.0498182
chr2L	17850849	17876854	chr2L	17100972	17129289	1	0	0	4.97846e-05	0.433993	0.0498182
chr2R	23222826	23249982	chr2R	22919668	22987257	2	0	2	4.99027e-05	-0.739382	0.0498182
chrX	23162907	23217366	chrX	23130155	23162906	2	0	0	4.99443e-05	0.449788	0.0498182
chr2R	13497989	13557565	chr2R	13348416	13443562	5	0	0	4.99626e-05	-0.329389	0.0498182
chr3L	21603002	21630360	chr3L	21514537	21542994	1	0	0	5.00554e-05	-0.259191	0.0498182
chr3R	4617613	4648914	chr3R	4170244	4202205	1	0	1	5.02148e-05	-0.656419	0.0498182
chr4	1225945	1259558	chr4	931711	956766	1	1	0	5.02377e-05	0.53233	0.0498182
chr2L	18119725	18159542	chr2L	18090089	18119724	1	0	0	5.03406e-05	0.245496	0.0498182
chr2L	17938961	17969236	chr2L	16950048	16977174	1	0	0	5.04167e-05	0.437996	0.0498182
chr3R	25291194	25349571	chr3R	25108930	25138626	2	0	0	5.04284e-05	-0.305839	0.0498182
chr2R	12441782	12479432	chr2R	10530203	10560825	1	0	1	5.08108e-05	-0.789374	0.0498182
chr2R	17039963	17070271	chr2R	14668758	14704703	1	0	1	5.09335e-05	-1.39843	0.0498182
chr2R	2219963	2279109	chr2R	1951078	2040259	4	4	0	5.11751e-05	0.509849	0.0498182
chr3L	25081431	25113127	chr3L	24910496	24929624	1	0	0	5.12327e-05	0.345747	0.0498182
chrX	22829795	22891688	chrX	21365077	21391172	2	2	0	5.13476e-05	1.20086	0.0498182
chr3L	27119629	27154572	chr3L	24239732	24269967	1	1	0	5.14416e-05	0.863219	0.0498182
chr3R	1920224	1950219	chr3R	1830415	1859573	1	0	0	5.14778e-05	0.36172	0.0498182
chr2R	1377672	1410034	chr2R	869849	899976	1	0	0	5.1544e-05	0.354873	0.0498182
chr3R	3001280	3028065	chr3R	1950220	1980109	1	1	0	5.1558e-05	0.636253	0.0498182
chr3L	8251278	8344981	chr3L	8069137	8127083	3	0	0	5.18433e-05	-0.449435	0.0498182
chr3L	11964420	11995165	chr3L	11940405	11964419	1	0	0	5.20777e-05	-0.266199	0.0498182
chr3L	25230466	25259760	chr3L	23222590	23250353	1	1	0	5.20907e-05	0.694864	0.0498182
chr2L	22528962	22559314	chr2L	21574755	21602367	1	0	0	5.2157e-05	0.402776	0.0498182
chr2L	17068325	17129289	chr2L	15356333	15420102	2	2	0	5.22252e-05	0.901645	0.0498182
chr3R	7561908	7591682	chr3R	7524052	7561907	1	0	0	5.23463e-05	0.25979	0.0498182
chr3L	12511387	12537540	chr3L	12299720	12333571	1	0	1	5.24113e-05	-0.705178	0.0498182
chr4	452243	482186	chr4	179820	208372	1	0	0	5.25313e-05	0.362837	0.0498182
chr2R	16409862	16439019	chr2R	16238248	16289225	2	0	0	5.25497e-05	-0.359825	0.0498182
chr3R	30444848	30480939	chr3R	30424685	30444847	1	0	0	5.25907e-05	-0.292911	0.0498182
chr3R	32040866	32067769	chr3R	31470869	31499716	1	0	0	5.29915e-05	-0.469777	0.0498182
chr3L	10563000	10591762	chr3L	10530136	10562999	1	0	0	5.30348e-05	0.338694	0.0498182
chr2R	12128789	12212440	chr2R	11846983	11939362	4	0	0	5.30536e-05	-0.42859	0.0498182
chrX	3960772	3991842	chrX	2188991	2220155	1	0	1	5.31521e-05	-0.847195	0.0498182
chr3R	5165061	5189468	chr3R	5068220	5103688	1	0	0	5.32471e-05	-0.309525	0.0498182
chr3R	9957363	10019994	chr3R	9843072	9870548	2	0	0	5.32758e-05	-0.296088	0.0498182
chr2L	12754966	12782915	chr2L	11849966	11911821	2	2	0	5.3343e-05	0.686536	0.0498182
chr2R	6421521	6449734	chr2R	6392038	6421520	1	1	0	5.35705e-05	0.686296	0.0498182
chrX	20821513	20842200	chrX	20700094	20726692	1	1	0	5.35773e-05	0.719217	0.0498182
chr2R	20794102	20821586	chr2R	20700425	20735485	1	0	0	5.38363e-05	0.285532	0.0498182
chr3L	5765598	5792709	chr3L	5638749	5705392	2	0	0	5.40126e-05	-0.344039	0.0498182
chr3R	25020366	25047014	chr3R	24569387	24605189	1	0	1	5.4058e-05	-0.635019	0.0498182
chr3L	14975747	15001264	chr3L	14930223	14975746	1	0	0	5.41185e-05	0.27532	0.0498182
chr3R	1321492	1349732	chr3R	1019421	1054124	1	0	0	5.4131e-05	0.443566	0.0498182
chr2R	2582315	2609791	chr2R	1739766	1770490	1	1	0	5.44655e-05	0.628573	0.0498182
chr3R	18836947	18871177	chr3R	16227813	16259156	1	0	1	5.46675e-05	-1.96604	0.0498182
chr2R	2729581	2791343	chr2R	2010514	2040259	2	2	0	5.47594e-05	0.595036	0.0498182
chr3R	692544	718358	chr3R	360412	389725	1	1	0	5.48582e-05	0.562069	0.0498182
chr3R	20578836	20606818	chr3R	18892087	18932093	1	0	1	5.50328e-05	-1.132	0.0498182
chr2L	1141271	1170367	chr2L	1020102	1050043	1	0	0	5.50782e-05	-0.289392	0.0498182
chr3R	29374249	29401306	chr3R	2085311	2101345	1	0	0	5.51985e-05	0.32346	0.0498182
chr2R	10110865	10139799	chr2R	8879045	8909402	1	0	1	5.52211e-05	-0.894137	0.0498182
chr3R	7078494	7109320	chr3R	6781248	6808717	1	0	0	5.52987e-05	-0.351307	0.0498182
chr3L	9691512	9721864	chr3L	893571	930123	1	0	1	5.532e-05	-1.51849	0.0498182
chr3L	2940399	2971671	chr3L	2550588	2578870	1	0	0	5.53499e-05	-0.398311	0.0498182
chr3R	24505786	24569386	chr3R	24452666	24505785	3	0	0	5.53553e-05	-0.276608	0.0498182
chrX	5759930	5788888	chrX	3180148	3210038	1	0	1	5.53832e-05	-1.51874	0.0498182
chr3L	18057829	18088480	chr3L	8816204	8851228	1	1	0	5.55511e-05	1.56491	0.0498182
chr3R	21958986	21989493	chr3R	21958986	21989493	1	0	0	5.5722e-05	0.277332	0.0498182
chr2R	3269154	3300552	chr2R	3240211	3269153	1	1	0	5.58609e-05	0.595745	0.0498182
chr2L	17006884	17068324	chr2L	16169706	16199298	2	2	0	5.59188e-05	0.824307	0.0498182
chr2L	16020205	16052231	chr2L	15321690	15356332	1	0	0	5.59813e-05	0.395132	0.0498182
chr3L	15989192	16048132	chr3L	15959604	15989191	2	0	0	5.59827e-05	-0.245873	0.0498182
chr3L	599672	670484	chr3L	180837	272446	4	0	0	5.60715e-05	-0.301645	0.0498182
chrX	14518733	14557672	chrX	14006762	14041075	1	1	0	5.6311e-05	0.877057	0.0498182
chr2L	16920652	16950047	chr2L	15149929	15180157	1	1	0	5.64101e-05	0.868439	0.0498182
chr3R	13652010	13678633	chr3R	12868519	12900029	1	0	1	5.64223e-05	-0.810791	0.0498182
chr2R	22588378	22647009	chr2R	22531023	22563046	2	0	0	5.64517e-05	-0.287493	0.0498182
chr3L	4620464	4649525	chr3L	1438720	1469907	1	0	1	5.64581e-05	-1.79146	0.0498182
chr3L	27751367	27780726	chr3L	27420409	27452734	1	1	0	5.64626e-05	0.587571	0.0498182
chrX	20758528	20791959	chrX	20637285	20669854	1	0	0	5.66529e-05	0.44886	0.0498182
chr2R	9295317	9331078	chr2R	9124189	9151456	1	0	0	5.69418e-05	-0.459453	0.0498182
chrX	22708686	22741131	chrX	21391173	21420578	1	1	0	5.69932e-05	1.19877	0.0498182
chr3L	26638068	26671217	chr3L	25740530	25799986	2	2	0	5.70046e-05	0.51975	0.0498182
chrX	20940112	20972401	chrX	20610094	20637284	1	1	0	5.71082e-05	0.65557	0.0498182
chr2L	15896981	15929227	chr2L	15600922	15628986	1	0	0	5.7157e-05	0.358466	0.0498182
chr3L	4348995	4380543	chr3L	3028635	3054464	1	0	1	5.719e-05	-1.46078	0.0498182
chr2R	13710067	13740452	chr2R	13410169	13443562	1	0	1	5.74077e-05	-0.581795	0.0498182
chrX	16949809	16981632	chrX	16884308	16915141	1	1	0	5.7514e-05	0.564318	0.0498182
chr2L	8639733	8672640	chr2L	8639733	8672640	1	0	0	5.76216e-05	0.232426	0.0498182
chr3L	5279148	5307516	chr3L	3690689	3716814	1	1	0	5.77348e-05	1.52434	0.0498182
chrX	22741132	22829794	chrX	21531649	21602950	4	4	0	5.77583e-05	1.13326	0.0498182
chr2R	5400478	5434280	chr2R	4740282	4770240	1	0	0	5.77692e-05	0.404421	0.0498182
chr3R	29705240	29760796	chr3R	29520561	29581573	4	0	0	5.77893e-05	-0.430986	0.0498182
chr3R	31201410	31229518	chr3R	30088213	30118955	1	0	1	5.7807e-05	-0.72317	0.0498182
chr3R	2101346	2130686	chr3R	1229941	1259389	1	1	0	5.78946e-05	0.625819	0.0498182
chr3R	24539960	24605189	chr3R	24299651	24330850	2	0	0	5.78999e-05	-0.34369	0.0498182
chr2R	2939830	2970698	chr2R	2134727	2159011	1	0	0	5.79797e-05	0.491684	0.0498182
chr3R	5282944	5366589	chr3R	5248087	5301805	4	0	0	5.79839e-05	-0.295462	0.0498182
chr2R	8968249	8998963	chr2R	4919483	4950911	1	0	1	5.80558e-05	-1.11801	0.0498182
chrX	20880700	20940111	chrX	20552963	20579897	2	1	0	5.84863e-05	0.518177	0.0498182
chrX	2999692	3028070	chrX	2847406	2877845	1	1	0	5.88114e-05	0.520716	0.0498182
chr3R	2220453	2249799	chr3R	1562069	1589739	1	1	0	5.89137e-05	1.25128	0.0498182
chr2L	1567525	1588799	chr2L	1499663	1537285	1	0	0	5.90375e-05	0.243733	0.0498182
chr3R	8727666	8758195	chr3R	8698482	8727665	1	0	0	5.91151e-05	-0.250258	0.0498182
chr2R	9599782	9625224	chr2R	8909403	8938244	1	0	1	5.93545e-05	-0.661822	0.0498182
chr2L	17158851	17189752	chr2L	15420103	15453726	1	1	0	5.94611e-05	0.931469	0.0498182
chrX	6326210	6361899	chrX	5759930	5788888	1	0	1	5.95023e-05	-1.05303	0.0498182
chr2R	10349834	10408843	chr2R	10110865	10139799	2	0	0	5.95412e-05	-0.379055	0.0498182
chr2R	3391503	3420992	chr2R	3120417	3177814	2	0	0	5.96632e-05	0.496353	0.0498182
chr2R	5308959	5340154	chr2R	4740282	4770240	1	0	0	5.97814e-05	0.311943	0.0498182
chr3L	8311381	8344981	chr3L	8159846	8185777	1	0	0	5.99015e-05	-0.381689	0.0498182
chr2R	5459502	5520818	chr2R	4111185	4169877	2	2	0	6.00339e-05	0.659179	0.0498182
chr2R	3780643	3809391	chr2R	3750314	3780642	1	0	0	6.05663e-05	-0.406476	0.0498182
chr3L	24058962	24089447	chr3L	23609671	23639996	1	0	0	6.05762e-05	0.428257	0.0498182
chr3L	4898558	4921774	chr3L	2669743	2703312	1	1	0	6.05918e-05	1.72544	0.0498182
chr3R	25378772	25410862	chr3R	25230372	25260281	1	0	0	6.06347e-05	-0.329453	0.0498182
chr3L	25259761	25291197	chr3L	24959597	24990733	1	1	0	6.06465e-05	0.56379	0.0498182
chr2L	20551112	20583768	chr2L	20519284	20551111	1	0	0	6.09407e-05	0.2538	0.0498182
chr3R	1650495	1676227	chr3R	1195859	1229940	1	1	0	6.11458e-05	1.18045	0.0498182
chr2L	9870867	9894235	chr2L	9687233	9719457	1	0	0	6.13233e-05	-0.314871	0.0498182
chr3L	26850189	26877233	chr3L	25977990	26013878	1	0	0	6.13881e-05	0.410734	0.0498182
chr3L	25051079	25140641	chr3L	23700685	23727695	3	3	0	6.18796e-05	0.660322	0.0498182
chrX	5070441	5099424	chrX	4955344	4980855	1	1	0	6.19275e-05	0.654568	0.0498182
chr2R	19558457	19591227	chr2R	15451992	15478023	1	1	0	6.19339e-05	1.972	0.0498182
chr2R	12567340	12601169	chr2R	12268899	12300168	1	0	0	6.20044e-05	-0.481936	0.0498182
chr2R	9389358	9421795	chr2R	9060218	9089438	1	0	1	6.20464e-05	-0.582401	0.0498182
chr3R	6120434	6152681	chr3R	5610465	5641702	1	0	1	6.23565e-05	-0.748672	0.0498182
chr3R	32040866	32067769	chr3R	31636732	31679380	1	0	1	6.27206e-05	-0.50869	0.0498182
chr3R	2370785	2399376	chr3R	1711830	1738457	1	1	0	6.27222e-05	0.725822	0.0498182
chr3L	14668636	14730165	chr3L	14668636	14730165	3	0	0	6.28057e-05	0.260086	0.0498182
chr2R	24537665	24573662	chr2R	24425243	24510602	3	0	0	6.28235e-05	-0.448734	0.0498182
chr3L	26638068	26671217	chr3L	25440236	25471077	1	1	0	6.285e-05	0.644633	0.0498182
chrX	22619975	22650740	chrX	22050514	22080999	1	1	0	6.29368e-05	0.990796	0.0498182
chr2R	2489051	2520219	chr2R	2399784	2430664	1	1	0	6.29587e-05	0.615583	0.0498182
chr2R	4169878	4200401	chr2R	1559242	1590317	1	1	0	6.29679e-05	0.756453	0.0498182
chr3R	16620213	16714313	chr3R	16412026	16471356	3	0	1	6.30037e-05	-0.565089	0.0498182
chr3R	15983437	16021473	chr3R	14912084	14940369	1	0	1	6.30743e-05	-1.21103	0.0498182
chr3L	5129750	5160045	chr3L	1507599	1528933	1	0	1	6.31576e-05	-1.60757	0.0498182
chr3L	24910496	24929624	chr3L	24779843	24809134	1	0	0	6.31697e-05	0.326244	0.0498182
chr3L	14846384	14882711	chr3L	12600128	12628299	1	1	0	6.32195e-05	1.83339	0.0498182
chr2L	6389417	6423327	chr2L	5579942	5612296	1	1	0	6.32805e-05	0.576106	0.0498182
chr2R	627664	661567	chr2R	120264	145761	1	0	0	6.35042e-05	0.371978	0.0498182
chr2R	24958177	24987996	chr2R	24809586	24838824	1	0	0	6.35313e-05	-0.430924	0.0498182
chr3R	540681	570227	chr3R	180154	207343	1	1	0	6.35352e-05	0.820967	0.0498182
chr3R	23729593	23790076	chr3R	23337414	23399610	4	0	0	6.37743e-05	-0.360613	0.0498182
chr2L	10589219	10619678	chr2L	10498231	10529903	1	0	0	6.38204e-05	-0.273071	0.0498182
chrX	22799985	22829794	chrX	20726693	20758527	1	1	0	6.39143e-05	1.833	0.0498182
chr3L	21001562	21029488	chr3L	20851720	20880662	1	0	0	6.40082e-05	-0.305033	0.0498182
chr2R	2340275	2367843	chr2R	2069686	2098936	1	1	0	6.40351e-05	0.63557	0.0498182
chr2R	8007572	8038301	chr2R	7799671	7833738	1	0	0	6.41432e-05	-0.483635	0.0498182
chr3R	23126092	23159652	chr3R	23068694	23097392	1	0	0	6.44018e-05	-0.323794	0.0498182
chr2R	24472864	24510602	chr2R	23937551	23973367	1	0	1	6.4439e-05	-0.760493	0.0498182
chr2R	23344310	23370194	chr2R	22563047	22588377	1	0	1	6.48471e-05	-1.10156	0.0498182
chr2R	1829053	1859846	chr2R	1619911	1648744	1	1	0	6.48814e-05	0.705215	0.0498182
chr3R	8429959	8465117	chr3R	7888716	7920056	1	0	1	6.50388e-05	-0.659563	0.0498182
chr3L	1174174	1202741	chr3L	751215	777746	1	0	0	6.51176e-05	-0.409323	0.0498182
chrX	14290309	14307844	chrX	14160087	14188195	1	1	0	6.51744e-05	0.656648	0.0498182
chr2R	3391503	3420992	chr2R	2939830	2970698	1	1	0	6.51996e-05	0.519204	0.0498182
chr3L	26340560	26371289	chr3L	25320070	25349648	1	0	0	6.52146e-05	0.464679	0.0498182
chr3R	29730931	29760796	chr3R	27956193	27984381	1	0	1	6.52575e-05	-1.45348	0.0498182
chr2R	5070648	5099450	chr2R	4111185	4139722	1	0	0	6.55157e-05	0.481725	0.0498182
chr3R	13652010	13678633	chr3R	13110884	13139558	1	0	1	6.55389e-05	-0.609216	0.0498182
chr2L	18211338	18240650	chr2L	18159543	18179863	1	0	0	6.55777e-05	0.265225	0.0498182
chr3L	5037876	5071810	chr3L	751215	777746	1	0	1	6.56005e-05	-1.20781	0.0498182
chr3L	2399122	2430555	chr3L	1770854	1800094	1	0	0	6.59868e-05	-0.463917	0.0498182
chr2R	24690662	24722973	chr2R	24659478	24690661	1	0	0	6.60145e-05	-0.231158	0.0498182
chr2R	15263140	15300780	chr2R	8128832	8159681	1	0	1	6.60526e-05	-1.38139	0.0498182
chr3L	9629621	9660136	chr3L	9600261	9629620	1	0	0	6.61231e-05	-0.24697	0.0498182
chr3L	5037876	5071810	chr3L	4898558	4921774	1	0	0	6.65074e-05	0.304963	0.0498182
chr2R	5158471	5191345	chr2R	4889914	4919482	1	0	0	6.65188e-05	0.308125	0.0498182
chr3L	1020972	1052359	chr3L	840072	876947	1	0	0	6.65233e-05	-0.314364	0.0498182
chr2R	22647010	22680565	chr2R	22623042	22647009	1	0	0	6.65497e-05	-0.250612	0.0498182
chr3L	1940755	1974427	chr3L	1920369	1940754	1	0	0	6.6555e-05	-0.261007	0.0498182
chr3R	12811290	12842028	chr3R	10503390	10529431	1	1	0	6.68094e-05	1.00647	0.0498182
chrX	12360585	12388142	chrX	12178102	12209200	1	0	0	6.72315e-05	0.406814	0.0498182
chr2L	6629220	6660228	chr2L	6602573	6629219	1	0	0	6.73547e-05	-0.346586	0.0498182
chr2R	17727695	17760813	chr2R	17397867	17490422	3	0	2	6.74349e-05	-0.430471	0.0498182
chr2R	3391503	3420992	chr2R	3240211	3269153	1	1	0	6.74754e-05	0.875973	0.0498182
chr2R	16466663	16496238	chr2R	16257699	16289225	1	0	0	6.77529e-05	-0.353944	0.0498182
chr2R	2970699	2999832	chr2R	2399784	2430664	1	1	0	6.79604e-05	1.77102	0.0498182
chr3L	5938557	5968136	chr3L	5765598	5792709	1	0	0	6.80269e-05	-0.427805	0.0498182
chr3R	23961445	24001199	chr3R	23790077	23820604	1	0	0	6.82264e-05	-0.343368	0.0498182
chr3L	26490022	26550166	chr3L	26280434	26310321	2	1	0	6.82419e-05	0.58695	0.0498182
chr2L	22198393	22227583	chr2L	21750611	21775881	1	0	0	6.84459e-05	0.411817	0.0498182
chr2R	6627963	6660577	chr2R	6266945	6300907	1	0	0	6.85493e-05	-0.410758	0.0498182
chr3L	5847119	5910493	chr3L	5765598	5792709	2	0	0	6.85611e-05	-0.349274	0.0498182
chr2L	1199877	1261019	chr2L	1199877	1228660	2	0	0	6.88971e-05	0.295312	0.0498182
chrX	10920736	10981176	chrX	10920736	10948785	2	0	0	6.89953e-05	0.278734	0.0498182
chr2R	5041940	5099450	chr2R	4794724	4861931	2	0	0	6.90851e-05	0.292144	0.0498182
chr3L	18930540	18956258	chr3L	18360703	18387909	1	1	0	6.91728e-05	0.666531	0.0498182
chr3L	23973454	23999541	chr3L	23700685	23727695	1	1	0	6.91845e-05	0.571514	0.0498182
chrX	11876789	11911709	chrX	9840812	9873354	1	0	1	6.92686e-05	-1.47412	0.0498182
chr2R	16350091	16380061	chr2R	16179985	16200029	1	0	0	6.93804e-05	-0.438593	0.0498182
chr3L	12388778	12420655	chr3L	12208806	12245241	1	0	0	6.94909e-05	-0.360689	0.0498182
chr3R	7591683	7648121	chr3R	7561908	7620396	2	0	0	6.95044e-05	0.273059	0.0498182
chr2R	23850417	23880843	chr2R	17159644	17191482	1	0	1	6.99126e-05	-1.82298	0.0498182
chr2R	20700425	20735485	chr2R	17878336	17911383	1	1	0	7.02404e-05	1.0029	0.0498182
chr3L	16081177	16108429	chr3L	15601501	15629912	1	0	1	7.03703e-05	-0.530678	0.0498182
chr2R	4889914	4950911	chr2R	1351028	1410034	2	2	0	7.05802e-05	0.783139	0.0498182
chr3L	3121108	3156034	chr3L	630226	670484	1	0	0	7.07388e-05	-0.405009	0.0498182
chr2R	17607022	17640197	chr2R	17425011	17460207	1	0	0	7.12981e-05	-0.339228	0.0498182
chr2R	21061088	21118274	chr2R	21030502	21087027	2	0	0	7.13651e-05	-0.343122	0.0498182
chr3L	17312457	17340490	chr3L	16771014	16805269	1	0	1	7.13763e-05	-0.597289	0.0498182
chr3L	544600	569460	chr3L	448385	483864	1	0	0	7.14148e-05	-0.30483	0.0498182
chr3R	9748944	9817109	chr3R	9689218	9721679	2	0	0	7.14321e-05	-0.314354	0.0498182
chr3R	6028746	6061202	chr3R	3688763	3718801	1	1	0	7.15718e-05	1.76343	0.0498182
chr3R	3362964	3389346	chr3R	2548477	2580288	1	1	0	7.18636e-05	0.778013	0.0498182
chr3R	29340823	29434757	chr3R	29133423	29161026	3	0	0	7.18719e-05	-0.407824	0.0498182
chr2R	23311590	23344309	chr2R	23161267	23190779	1	0	0	7.18933e-05	0.301035	0.0498182
chr3R	10257969	10352108	chr3R	10078907	10166626	6	0	0	7.21117e-05	-0.292647	0.0498182
chr3R	16680709	16714313	chr3R	16347332	16382132	1	0	0	7.23081e-05	-0.463729	0.0498182
chr3L	26371290	26402130	chr3L	25471078	25500570	1	1	0	7.24151e-05	0.635829	0.0498182
chr2R	19972193	20007407	chr2R	19502613	19537057	1	0	1	7.24888e-05	-0.584208	0.0498182
chr2R	12811896	12840084	chr2R	12629447	12665824	1	0	0	7.25202e-05	-0.310771	0.0498182
chr3L	21514537	21542994	chr3L	21210187	21240248	1	0	0	7.28774e-05	-0.313693	0.0498182
chr3L	27660687	27689917	chr3L	25408027	25440235	1	1	0	7.33604e-05	1.1992	0.0498182
chr2L	6218460	6242990	chr2L	5457892	5486844	1	1	0	7.33983e-05	1.18344	0.0498182
chr3R	27956193	27984381	chr3R	27931753	27956192	1	0	0	7.34696e-05	-0.372302	0.0498182
chrX	20972402	21031623	chrX	20842201	20880699	2	0	0	7.35663e-05	0.4718	0.0498182
chr3R	10376945	10408461	chr3R	10166627	10200162	1	0	0	7.40725e-05	-0.449202	0.0498182
chrX	10470339	10504318	chrX	9626782	9651506	1	0	1	7.42809e-05	-0.747563	0.0498182
chr3R	28227820	28259338	chr3R	28079661	28116561	1	1	0	7.44094e-05	0.560099	0.0498182
chr2R	7052252	7079538	chr2R	6627963	6660577	1	0	0	7.44408e-05	-0.452504	0.0498182
chr3L	5672753	5705392	chr3L	5549516	5610646	2	0	0	7.46191e-05	-0.282877	0.0498182
chr3L	27721615	27780726	chr3L	27627337	27689917	2	0	0	7.46931e-05	0.42445	0.0498182
chr3L	17521862	17578909	chr3L	17401454	17429149	2	0	0	7.48707e-05	-0.392388	0.0498182
chr3R	6538856	6569369	chr3R	6360103	6386171	1	0	0	7.49163e-05	-0.461767	0.0498182
chr2L	22084878	22109783	chr2L	21574755	21630403	2	0	0	7.49758e-05	0.321721	0.0498182
chr2L	15510608	15571519	chr2L	15356333	15389113	2	0	0	7.49801e-05	0.34762	0.0498182
chr3R	5217902	5282943	chr3R	5068220	5131948	3	0	0	7.52778e-05	-0.391463	0.0498182
chr2L	6358096	6389416	chr2L	6330722	6358095	1	0	0	7.52872e-05	-0.317706	0.0498182
chr3R	1410093	1439882	chr3R	896024	931803	1	0	0	7.55735e-05	0.462762	0.0498182
chr2R	17550283	17576823	chr2R	16526546	16558916	1	0	1	7.58661e-05	-1.10365	0.0498182
chr3L	26818076	26877233	chr3L	26638068	26697703	3	0	0	7.64586e-05	0.389044	0.0498182
chr2L	10407946	10439303	chr2L	8639733	8672640	1	0	1	7.64997e-05	-0.874958	0.0498182
chr2L	12754966	12782915	chr2L	11699098	11729061	1	1	0	7.65809e-05	0.867607	0.0498182
chr3R	22564916	22593792	chr3R	22468471	22500178	1	0	0	7.67451e-05	-0.280884	0.0498182
chr3L	7017829	7050985	chr3L	3749668	3781718	1	0	1	7.68304e-05	-1.87111	0.0498182
chr3L	25889721	25952169	chr3L	25349649	25408026	2	2	0	7.6946e-05	0.714239	0.0498182
chr2L	22084878	22109783	chr2L	21750611	21806861	2	0	0	7.7498e-05	0.282199	0.0498182
chr2L	10350591	10407945	chr2L	10350591	10378253	2	0	0	7.75607e-05	-0.238827	0.0498182
chrX	19500732	19525008	chrX	19476447	19500731	1	0	0	7.75693e-05	-0.31115	0.0498182
chrX	2548695	2578439	chrX	2518391	2548694	1	0	0	7.75983e-05	0.347287	0.0498182
chr3R	24539960	24569386	chr3R	24539960	24569386	1	0	0	7.7644e-05	0.245085	0.0498182
chr3L	1680318	1705841	chr3L	1528934	1560339	1	0	0	7.76616e-05	-0.447311	0.0498182
chrX	9745259	9812807	chrX	9691314	9745258	2	1	0	7.81172e-05	0.331882	0.0498182
chr3R	27510051	27539839	chr3R	26578254	26613526	1	1	0	7.81964e-05	1.95463	0.0498182
chr2L	9928498	9957354	chr2L	9687233	9719457	1	0	0	7.82121e-05	-0.361448	0.0498182
chr3L	15090693	15119331	chr3L	15059934	15090692	1	0	0	7.82398e-05	-0.25386	0.0498182
chr2R	12927876	12960870	chr2R	12567340	12601169	1	0	1	7.82671e-05	-0.615922	0.0498182
chrX	7978810	8010674	chrX	3809366	3835711	1	0	1	7.83714e-05	-1.03655	0.0498182
chr3R	26034651	26069783	chr3R	26011409	26034650	1	0	0	7.84933e-05	-0.261145	0.0498182
chr2L	1074935	1110147	chr2L	477717	510257	1	0	0	7.85211e-05	-0.410574	0.0498182
chr3L	27059287	27179580	chr3L	27059287	27091131	4	1	0	7.8526e-05	0.307443	0.0498182
chr3L	26310322	26340559	chr3L	25383708	25408026	1	1	0	7.86194e-05	1.11345	0.0498182
chr3L	25829600	25862697	chr3L	23609671	23639996	1	1	0	7.86715e-05	0.987762	0.0498182
chr3R	14912084	14940369	chr3R	12811290	12842028	1	1	0	7.88537e-05	0.682359	0.0498182
chrX	3028071	3092051	chrX	2999692	3061118	2	0	0	7.90272e-05	0.278547	0.0498182
chrX	21302021	21330442	chrX	21179859	21210208	1	0	0	7.90304e-05	0.343646	0.0498182
chr2L	16081347	16112212	chr2L	15989041	16052231	2	0	0	7.92974e-05	0.290335	0.0498182
chr2R	3033383	3059604	chr2R	2699604	2729580	1	1	0	7.9298e-05	1.16553	0.0498182
chrX	5314342	5340447	chrX	5282128	5314341	1	0	0	7.95863e-05	-0.384936	0.0498182
chr3L	19531584	19552708	chr3L	19349296	19469985	4	0	0	7.96766e-05	-0.32792	0.0498182
chr3L	6658852	6690900	chr3L	6179346	6208465	1	0	1	7.97799e-05	-0.528588	0.0498182
chr3L	24329378	24360073	chr3L	23911210	23939773	1	1	0	7.99589e-05	0.524409	0.0498182
chr3L	3359900	3389575	chr3L	1347695	1380213	1	0	1	8.00759e-05	-0.931035	0.0498182
chr3R	1589740	1619218	chr3R	1259390	1289533	1	1	0	8.00835e-05	0.690162	0.0498182
chr3L	12932035	12960034	chr3L	12841620	12900598	2	1	0	8.00886e-05	0.515629	0.0498182
chrX	13979068	14041075	chrX	13833404	13889559	2	1	0	8.02148e-05	0.780994	0.0498182
chr3L	22590582	22625617	chr3L	22590582	22625617	1	0	0	8.0291e-05	0.269783	0.0498182
chr2L	21304497	21328668	chr2L	21059232	21089744	1	0	0	8.04405e-05	-0.412045	0.0498182
chr3L	22289796	22319565	chr3L	19289990	19319652	1	0	1	8.04542e-05	-1.6246	0.0498182
chrX	3775890	3835711	chrX	3713337	3775889	2	0	0	8.09282e-05	-0.294738	0.0498182
chrX	3749949	3775889	chrX	3544301	3570406	1	0	0	8.10367e-05	-0.493484	0.0498182
chr2L	17761919	17790105	chr2L	17550306	17580002	1	0	0	8.10601e-05	0.310223	0.0498182
chrX	2434806	2459416	chrX	2042670	2072101	1	0	0	8.1072e-05	-0.425442	0.0498182
chr3R	17667941	17730633	chr3R	17550903	17584257	2	0	0	8.10887e-05	-0.496473	0.0498182
chrX	20552963	20579897	chrX	20516033	20579897	2	0	0	8.14271e-05	0.340735	0.0498182
chr3R	1229941	1259389	chr3R	631071	659861	1	1	0	8.15369e-05	0.516848	0.0498182
chr2R	20247094	20274567	chr2R	19828781	19864107	1	0	0	8.15594e-05	-0.419359	0.0498182
chr2R	3359540	3391502	chr2R	2791344	2820237	1	1	0	8.16931e-05	0.784265	0.0498182
chr3R	22381494	22410937	chr3R	22351263	22381493	1	0	0	8.17148e-05	-0.238387	0.0498182
chr3R	15064439	15089854	chr3R	14940370	14968859	1	0	0	8.19029e-05	0.244132	0.0498182
chr3L	15361485	15391437	chr3L	14846384	14882711	1	1	0	8.21332e-05	0.565646	0.0498182
chrX	14371673	14427357	chrX	14335882	14371672	2	0	0	8.23643e-05	0.420849	0.0498182
chr2L	13621455	13648371	chr2L	10589219	10619678	1	0	1	8.26095e-05	-1.34479	0.0498182
chr2R	17277088	17308978	chr2R	15149269	15178914	1	1	0	8.26336e-05	1.57098	0.0498182
chr2L	22260378	22289902	chr2L	18179864	18211337	1	1	0	8.27478e-05	1.24016	0.0498182
chr3R	6870166	6900833	chr3R	6870166	6900833	1	0	0	8.27789e-05	0.240523	0.0498182
chr2L	17790106	17819352	chr2L	17790106	17819352	1	0	0	8.2967e-05	0.248836	0.0498182
chr3R	30959628	30990422	chr3R	29760797	29786942	1	0	1	8.31918e-05	-1.05921	0.0498182
chr2L	2432123	2460141	chr2L	932935	959633	1	1	0	8.31976e-05	0.947898	0.0498182
chr2R	4889914	4919482	chr2R	1019949	1050432	1	1	0	8.32616e-05	0.78983	0.0498182
chr2R	4557764	4589786	chr2R	2670331	2699603	1	1	0	8.33445e-05	0.647111	0.0498182
chr2R	15869682	15899681	chr2R	5730796	5760551	1	0	1	8.36774e-05	-0.879817	0.0498182
chr3R	2490213	2518970	chr3R	1562069	1589739	1	1	0	8.37385e-05	0.77832	0.0498182
chr2R	23973368	24001569	chr2R	23701293	23730739	1	0	0	8.37462e-05	-0.459122	0.0498182
chr2L	10589219	10649485	chr2L	10378254	10439303	2	0	1	8.37542e-05	-0.685916	0.0498182
chr2R	16439020	16466662	chr2R	15927609	15960045	1	0	1	8.38064e-05	-1.03318	0.0498182
chr3L	3028635	3054464	chr3L	2578871	2612452	1	0	0	8.3851e-05	-0.388796	0.0498182
chr3L	2637185	2669742	chr3L	2466125	2490658	1	0	0	8.38643e-05	-0.346089	0.0498182
chr2R	21541317	21568263	chr2R	21304033	21329687	1	0	0	8.39413e-05	-0.414563	0.0498182
chrX	9599132	9626781	chrX	8219179	8251935	1	0	1	8.40085e-05	-1.28688	0.0498182
chrX	4049540	4074026	chrX	3151938	3210038	2	0	0	8.41785e-05	0.488377	0.0498182
chr3L	26402131	26429697	chr3L	25889721	25919261	1	1	0	8.42504e-05	0.781802	0.0498182
chr2L	9657807	9687232	chr2L	8639733	8672640	1	1	0	8.43867e-05	0.716536	0.0498182
chr3R	1289534	1349732	chr3R	896024	959763	2	0	0	8.45968e-05	0.423417	0.0498182
chrX	15389625	15418992	chrX	15154975	15176813	1	0	0	8.46871e-05	0.386655	0.0498182
chr2R	1203259	1229459	chr2R	1019949	1050432	1	0	0	8.47956e-05	0.365001	0.0498182
chr2L	2939050	2970934	chr2L	2851005	2881510	1	0	0	8.48047e-05	-0.315523	0.0498182
chrX	22708686	22741131	chrX	20552963	20579897	1	1	0	8.48345e-05	1.60768	0.0498182
chrX	3901977	3929942	chrX	1350286	1381690	1	0	1	8.49903e-05	-1.43362	0.0498182
chr3R	10951757	10979470	chr3R	9031736	9058102	1	0	1	8.49986e-05	-1.05793	0.0498182
chr3L	4471376	4501703	chr3L	3218981	3240077	1	0	1	8.5052e-05	-1.0969	0.0498182
chr2L	8220771	8252587	chr2L	8041875	8069897	1	0	0	8.51069e-05	-0.409948	0.0498182
chr2R	11908272	11939362	chr2R	11908272	11939362	1	0	0	8.51097e-05	0.229503	0.0498182
chr3L	27869171	27901806	chr3L	23700685	23727695	1	1	0	8.51973e-05	1.2987	0.0498182
chr3L	25624190	25651878	chr3L	24779843	24809134	1	1	0	8.57251e-05	0.825657	0.0498182
chr3L	1296622	1347694	chr3L	893571	964206	3	0	2	8.57835e-05	-0.476883	0.0498182
chrX	8816602	8851640	chrX	8694515	8729615	1	0	0	8.6079e-05	0.358451	0.0498182
chrX	12927573	12963482	chrX	12750549	12781638	1	1	0	8.63666e-05	0.547674	0.0498182
chr2L	14122961	14164210	chr2L	13949447	13979371	1	0	0	8.63878e-05	0.42536	0.0498182
chr3L	6266758	6294501	chr3L	2368899	2399121	1	0	1	8.64423e-05	-1.93205	0.0498182
chr2R	3149422	3177814	chr2R	2637952	2670330	1	0	0	8.65248e-05	0.478031	0.0498182
chr2R	18839772	18870337	chr2R	18779109	18811271	1	0	0	8.68108e-05	-0.275357	0.0498182
chr3L	8674695	8704592	chr3L	8580742	8611912	1	0	0	8.71861e-05	-0.404801	0.0498182
chr2R	1590318	1619910	chr2R	957865	990080	1	1	0	8.72761e-05	0.578268	0.0498182
chr2R	932573	1019948	chr2R	270041	330250	3	2	0	8.73461e-05	0.921652	0.0498182
chr3R	6120434	6152681	chr3R	4953177	4979976	1	1	0	8.74567e-05	1.25429	0.0498182
chr2R	23190780	23222825	chr2R	23009476	23039699	1	0	0	8.75886e-05	-0.479228	0.0498182
chr3R	1950220	1980109	chr3R	540681	570227	1	1	0	8.76229e-05	0.641712	0.0498182
chr3L	24724926	24779842	chr3L	23849787	23973453	4	4	0	8.76256e-05	0.694533	0.0498182
chr3R	10766186	10801138	chr3R	10584021	10622853	1	0	0	8.7682e-05	-0.326628	0.0498182
chr3L	5129750	5160045	chr3L	1620158	1650580	1	0	1	8.78283e-05	-0.902817	0.0498182
chr2L	13350108	13409147	chr2L	13287748	13319942	2	0	0	8.80876e-05	-0.231808	0.0498182
chr3L	25740530	25769065	chr3L	23879806	23911209	1	1	0	8.82566e-05	0.9006	0.0498182
chr2R	6421521	6449734	chr2R	6240077	6266944	1	0	0	8.82592e-05	0.283849	0.0498182
chrX	1684057	1718944	chrX	1495859	1532828	1	0	0	8.82613e-05	-0.344165	0.0498182
chr2L	23372681	23399478	chr2L	17006884	17035666	1	1	0	8.82953e-05	1.80812	0.0498182
chr2R	3149422	3177814	chr2R	2699604	2758875	2	1	0	8.83507e-05	0.81113	0.0498182
chr2L	16169706	16199298	chr2L	15929228	15961472	1	0	0	8.84289e-05	0.302362	0.0498182
chr3L	8704593	8730441	chr3L	840072	876947	1	0	1	8.85026e-05	-1.7533	0.0498182
chr3R	1676228	1711829	chr3R	1530286	1589739	2	1	0	8.86656e-05	0.576371	0.0498182
chr3R	10503390	10561488	chr3R	10288651	10352108	3	0	1	8.87904e-05	-0.45725	0.0498182
chr3L	23009924	23039978	chr3L	22532493	22564457	1	0	0	8.89373e-05	0.375798	0.0498182
chr2R	16179985	16238247	chr2R	16141873	16200029	3	0	0	8.89579e-05	-0.332605	0.0498182
chr3L	25680448	25707930	chr3L	25383708	25408026	1	0	0	8.89645e-05	0.478365	0.0498182
chr3R	7709996	7740475	chr3R	5641703	5667921	1	0	1	8.92664e-05	-1.32069	0.0498182
chr2R	2939830	2999832	chr2R	1708879	1770490	2	2	0	8.92983e-05	0.793598	0.0498182
chr3R	21327908	21416963	chr3R	21180295	21239700	4	0	0	8.93028e-05	-0.395033	0.0498182
chr2R	5158471	5191345	chr2R	1590318	1619910	1	1	0	8.93168e-05	0.818812	0.0498182
chr2R	13138273	13171349	chr2R	13051348	13079385	1	0	0	8.93765e-05	-0.366476	0.0498182
chr2R	12063218	12091217	chr2R	11969145	12001534	1	0	0	8.94513e-05	-0.253799	0.0498182
chr3R	2130687	2189483	chr3R	869552	931803	2	2	0	8.95481e-05	0.966762	0.0498182
chr2L	118291	146643	chr2L	93869	118290	1	0	0	8.96078e-05	-0.232932	0.0498182
chr2L	22559315	22590372	chr2L	22021454	22050004	1	0	0	8.96363e-05	0.403744	0.0498182
chr3R	22500179	22531258	chr3R	21355809	21384604	1	0	1	8.97594e-05	-0.736617	0.0498182
chr2R	11433819	11489945	chr2R	11249407	11310029	2	0	0	8.97844e-05	-0.403897	0.0498182
chrX	14942436	14969074	chrX	14879685	14910364	1	0	0	8.9828e-05	0.25776	0.0498182
chr3R	8791043	8820293	chr3R	8310082	8340553	1	0	0	9.01899e-05	-0.432791	0.0498182
chr2R	3300553	3331009	chr2R	2549272	2582314	1	1	0	9.03239e-05	1.8674	0.0498182
chrX	14608732	14640375	chrX	14557673	14583722	1	0	0	9.03381e-05	0.428862	0.0498182
chrX	20311549	20341050	chrX	19799946	19831219	1	1	0	9.09344e-05	0.594725	0.0498182
chr3R	11185602	11208458	chr3R	11128173	11160025	1	0	0	9.09789e-05	0.376053	0.0498182
chr3L	1202742	1260261	chr3L	1174174	1231769	2	0	0	9.13851e-05	-0.247672	0.0498182
chr2R	3629323	3659823	chr2R	3149422	3177814	1	0	0	9.15397e-05	0.492591	0.0498182
chr2R	23973368	24001569	chr2R	9573169	9599781	1	0	1	9.23509e-05	-1.98664	0.0498182
chr3L	27268959	27301232	chr3L	27059287	27091131	1	0	0	9.26778e-05	0.295581	0.0498182
chr3R	1711830	1738457	chr3R	1676228	1711829	1	0	0	9.28616e-05	0.39233	0.0498182
chr3L	1507599	1528933	chr3L	1079160	1106461	1	0	1	9.29063e-05	-1.10284	0.0498182
chr3R	16284512	16325246	chr3R	13652010	13678633	1	0	1	9.34447e-05	-1.65932	0.0498182
chr2R	2791344	2820237	chr2R	1619911	1648744	1	1	0	9.36228e-05	0.896829	0.0498182
chrX	22410433	22432374	chrX	22353050	22379274	1	1	0	9.40784e-05	0.581276	0.0498182
chr3R	7109321	7143262	chr3R	6720063	6748311	1	0	0	9.41836e-05	-0.482982	0.0498182
chr2R	13200511	13230317	chr2R	12960871	12990010	1	0	0	9.45434e-05	-0.363874	0.0498182
chr2L	10649486	10680612	chr2L	5703241	5728970	1	1	0	9.45931e-05	1.93425	0.0498182
chr2R	9869051	9898606	chr2R	9746687	9781127	1	0	0	9.47237e-05	-0.298705	0.0498182
chr3R	18329177	18360731	chr3R	18297582	18329176	1	0	0	9.48055e-05	0.261453	0.0498182
chr3L	20576683	20611013	chr3L	17672015	17697976	1	1	0	9.48515e-05	1.07021	0.0498182
chrX	4229959	4263782	chrX	4138475	4170629	1	0	0	9.49404e-05	0.321489	0.0498182
chr3L	1079160	1106461	chr3L	840072	876947	1	0	1	9.49473e-05	-0.524366	0.0498182
chr3L	1770854	1800094	chr3L	1680318	1770853	3	0	0	9.5047e-05	-0.228238	0.0498182
chr2R	23850417	23880843	chr2R	12441782	12479432	1	0	1	9.51594e-05	-1.35586	0.0498182
chrX	22650741	22683117	chrX	21210209	21241413	1	1	0	9.51755e-05	1.01013	0.0498182
chr3R	1530286	1589739	chr3R	1195859	1259389	2	1	0	9.52596e-05	0.561195	0.0498182
chr3R	12753814	12774026	chr3R	12753814	12774026	1	0	0	9.54286e-05	0.283706	0.0498182
chr2R	1919212	1981383	chr2R	1708879	1770490	2	1	0	9.59165e-05	0.476442	0.0498182
chrX	20430051	20456504	chrX	19799946	19831219	1	1	0	9.6051e-05	0.560459	0.0498182
chr3L	2187923	2221782	chr3L	1770854	1800094	1	0	0	9.60908e-05	-0.409343	0.0498182
chr3R	896024	931803	chr3R	360412	389725	1	0	0	9.65352e-05	0.481232	0.0498182
chr2R	13200511	13230317	chr2R	13138273	13171349	1	0	0	9.6574e-05	-0.24812	0.0498182
chr3L	25320070	25349648	chr3L	24959597	24990733	1	1	0	9.67585e-05	0.528483	0.0498182
chr3R	7679422	7709995	chr3R	7679422	7709995	1	0	0	9.6766e-05	0.413509	0.0498182
chr3L	25889721	25919261	chr3L	24990734	25024951	1	1	0	9.68117e-05	0.510393	0.0498182
chr2R	3691317	3720163	chr2R	2999833	3059604	2	2	0	9.69022e-05	0.875518	0.0498182
chr3L	14767678	14823433	chr3L	14730166	14788610	2	0	0	9.72908e-05	-0.288013	0.0498182
chr2L	1110148	1170367	chr2L	1	30235	2	0	1	9.73041e-05	-0.508998	0.0498182
chr3L	6208466	6238998	chr3L	6179346	6208465	1	0	0	9.76265e-05	-0.24525	0.0498182
chr3R	18747673	18779314	chr3R	17310888	17337540	1	1	0	9.78066e-05	0.913569	0.0498182
chr3L	14370376	14400411	chr3L	14279692	14310307	1	0	0	9.78473e-05	0.267536	0.0498182
chrX	22353050	22432374	chrX	21747566	21808903	3	3	0	9.80279e-05	1.53278	0.0498182
chr3R	2490213	2518970	chr3R	1920224	1950219	1	0	0	9.80693e-05	0.478687	0.0498182
chr3L	27660687	27689917	chr3L	27569761	27596462	1	1	0	9.85018e-05	0.758109	0.0498182
chr2L	2636938	2673827	chr2L	722245	747067	1	1	0	9.88271e-05	0.705122	0.0498182
chr3L	27660687	27689917	chr3L	26490022	26524441	1	1	0	9.88744e-05	0.77188	0.0498182
chr3L	18930540	18956258	chr3L	18057829	18088480	1	1	0	9.89837e-05	0.645581	0.0498182
chr3R	23759069	23790076	chr3R	23283485	23308415	1	0	0	9.90569e-05	-0.491995	0.0498182
chr3R	27898715	27931752	chr3R	27868334	27898714	1	0	0	9.97549e-05	0.280115	0.0498182
chr3L	9773989	9809126	chr3L	2519925	2550587	1	0	1	9.99384e-05	-1.09852	0.0498182
chr2L	21689950	21717706	chr2L	12418734	12447791	1	0	1	0.000100127	-1.5056	0.0498182
chr3L	25977990	26013878	chr3L	24748990	24779842	1	1	0	0.000100551	0.51329	0.0498182
chr2R	12748746	12774233	chr2R	12720997	12748745	1	0	0	0.000100831	-0.246469	0.0498182
chr3L	10563000	10591762	chr3L	10469802	10500516	1	0	0	0.000100991	0.309089	0.0498182
chr3R	17968192	18002128	chr3R	14641702	14673964	1	0	1	0.000101016	-1.64895	0.0498182
chr3R	29161027	29193487	chr3R	17428399	17460164	1	1	0	0.000101142	1.79242	0.0498182
chr2R	3331010	3359539	chr2R	3033383	3059604	1	1	0	0.000101253	0.999344	0.0498182
chr3R	2101346	2130686	chr3R	1289534	1321491	1	1	0	0.000101272	0.588222	0.0498182
chr2R	9151457	9177743	chr2R	6480054	6509828	1	0	1	0.000101791	-1.97751	0.0498182
chr2L	19463872	19499337	chr2L	16824669	16859818	1	1	0	0.000101841	0.829053	0.0498182
chrX	12209201	12240930	chrX	12149226	12209200	2	0	0	0.000101906	0.454629	0.0498182
chr2R	20520369	20550889	chr2R	19942443	19972192	1	1	0	0.000102026	1.03381	0.0498182
chr3R	1711830	1738457	chr3R	1019421	1054124	1	1	0	0.000102424	0.663544	0.0498182
chr3L	4021065	4046518	chr3L	3867739	3899277	1	0	0	0.000102812	-0.298115	0.0498182
chr2R	8368400	8401612	chr2R	5191346	5220004	1	0	1	0.00010308	-1.56848	0.0498182
chr3L	26219972	26249245	chr3L	26159352	26190016	1	1	0	0.000103599	0.554912	0.0498182
chr2L	17006884	17035666	chr2L	16020205	16052231	1	1	0	0.00010362	0.677852	0.0498182
chr2R	13527425	13557565	chr2R	13200511	13230317	1	0	0	0.00010363	-0.393036	0.0498182
chrX	20311549	20341050	chrX	18241246	18268694	1	0	1	0.000103657	-1.79446	0.0498182
chr3R	3838756	3865206	chr3R	3748367	3779941	1	0	0	0.000104002	0.256914	0.0498182
chr3L	22259377	22289795	chr3L	22022932	22052330	1	0	0	0.000104007	-0.337877	0.0498182
chr3R	15983437	16021473	chr3R	15777657	15812147	1	0	1	0.000104432	-0.600633	0.0498182
chr3R	31979548	32010306	chr3R	24779278	24810185	1	0	1	0.000104502	-1.44413	0.0498182
chr3L	16260303	16288619	chr3L	12511387	12537540	1	0	1	0.000104562	-0.514708	0.0498182
chr2R	4889914	4950911	chr2R	4079160	4111184	2	0	0	0.000104759	0.467377	0.0498182
chr2R	2134727	2190600	chr2R	1859847	1919211	3	1	0	0.000104951	0.509971	0.0498182
chr3R	6028746	6061202	chr3R	5641703	5667921	1	0	1	0.000105079	-0.596385	0.0498182
chr3L	18451440	18480454	chr3L	18239721	18269490	1	0	0	0.000105816	0.288073	0.0498182
chr2L	6389417	6423327	chr2L	2636938	2673827	1	1	0	0.000106049	0.930972	0.0498182
chr3R	17063422	17091835	chr3R	16834740	16863679	1	0	1	0.000106053	-0.559291	0.0498182
chr3L	13832253	13862331	chr3L	13801130	13832252	1	0	0	0.000106179	0.279159	0.0498182
chr2L	6450212	6477088	chr2L	6242991	6270638	1	0	0	0.000106278	-0.433885	0.0498182
chr2R	4260386	4286214	chr2R	899977	932572	1	1	0	0.000106523	1.32147	0.0498182
chr2L	19077380	19108324	chr2L	15089870	15116541	1	1	0	0.000106707	1.45318	0.0498182
chrX	11776549	11821779	chrX	10050663	10084851	1	0	1	0.000106977	-1.20688	0.0498182
chr3R	6000414	6028745	chr3R	5943370	5971079	1	0	0	0.000107579	0.331762	0.0498182
chr3L	12511387	12537540	chr3L	11849599	11880092	1	0	1	0.000107707	-0.915535	0.0498182
chr3R	18571759	18600256	chr3R	18448291	18479961	1	0	0	0.000107734	0.298335	0.0498182
chrX	4560329	4589763	chrX	2127260	2160275	1	0	1	0.000108113	-1.39341	0.0498182
chr3R	6061203	6091376	chr3R	5584168	5610464	1	0	1	0.00010814	-0.555284	0.0498182
chr3R	29786943	29847284	chr3R	29193488	29251897	3	0	0	0.00010822	-0.394647	0.0498182
chr3R	3600002	3628400	chr3R	2824131	2850316	1	1	0	0.000108366	0.872333	0.0498182
chr2R	2939830	2970698	chr2R	2340275	2367843	1	1	0	0.000108398	0.624903	0.0498182
chrX	16061240	16111131	chrX	16061240	16078502	2	0	0	0.000108434	0.335163	0.0498182
chr3L	1770854	1800094	chr3L	1600621	1650580	2	0	0	0.000108511	-0.254594	0.0498182
chr3L	2519925	2550587	chr3L	599672	630225	1	0	0	0.000108521	-0.392052	0.0498182
chr2R	5253201	5277882	chr2R	4079160	4111184	1	1	0	0.000108542	1.05215	0.0498182
chr3L	27268959	27301232	chr3L	23609671	23639996	1	1	0	0.000108705	0.707848	0.0498182
chrX	12388143	12418101	chrX	12121078	12149225	1	0	0	0.000108788	0.457129	0.0498182
chr3L	4021065	4046518	chr3L	3716815	3749667	1	0	0	0.000109149	-0.405746	0.0498182
chr2L	12268995	12330946	chr2L	11849966	11880405	2	1	0	0.000109329	0.454548	0.0498182
chr3L	22980570	23009923	chr3L	22441040	22468553	1	0	0	0.000109516	0.473388	0.0498182
chr3L	27660687	27689917	chr3L	26729747	26761478	1	1	0	0.000109542	0.62599	0.0498182
chr2L	22500143	22528961	chr2L	22021454	22050004	1	0	0	0.000109561	0.397085	0.0498182
chr2L	840821	867275	chr2L	690648	722244	1	0	0	0.000109744	-0.407492	0.0498182
chr3L	23309404	23338618	chr3L	21179237	21210186	1	0	1	0.000109784	-1.11469	0.0498182
chr3R	21839714	21869124	chr3R	18212620	18239321	1	0	1	0.000109855	-1.11753	0.0498182
chr2R	8216417	8249680	chr2R	8128832	8159681	1	0	0	0.000110012	-0.347159	0.0498182
chr3L	14310308	14342055	chr3L	14279692	14310307	1	0	0	0.000110021	0.232071	0.0498182
chr2R	2999833	3059604	chr2R	2582315	2609791	2	2	0	0.000110043	1.02362	0.0498182
chr3R	28680317	28708239	chr3R	28529921	28566629	1	0	0	0.000110155	-0.328405	0.0498182
chrX	17167164	17186745	chrX	16833629	16856748	1	1	0	0.000110213	0.603899	0.0498182
chr3R	3329822	3362963	chr3R	2666357	2702215	1	1	0	0.000110307	0.679338	0.0498182
chrX	8816602	8851640	chrX	8760171	8790686	1	0	0	0.000110409	0.337393	0.0498182
chr3R	4824542	4857624	chr3R	4800562	4857624	2	0	0	0.000110661	-0.294037	0.0498182
chr3L	24210236	24239731	chr3L	22980570	23009923	1	1	0	0.000110707	0.596233	0.0498182
chr2L	21869311	21930016	chr2L	20220927	20282737	2	2	0	0.000110758	0.93413	0.0498182
chr2R	2637952	2670330	chr2R	1981384	2010513	1	1	0	0.00011082	0.56675	0.0498182
chr3R	26613527	26641615	chr3R	25770619	25800251	1	1	0	0.000111363	0.734122	0.0498182
chr3L	2101227	2129368	chr3L	2041570	2071026	1	0	0	0.000111375	0.26111	0.0498182
chr3L	26729747	26761478	chr3L	25829600	25862697	1	0	0	0.000111519	0.485173	0.0498182
chrX	20972402	21000236	chrX	20726693	20758527	1	0	0	0.000111926	0.397023	0.0498182
chrX	2042670	2072101	chrX	1350286	1381690	1	0	1	0.000111985	-0.591375	0.0498182
chr2R	415311	508925	chr2R	270041	330250	4	2	0	0.000112499	0.416412	0.0498182
chr3L	26190017	26249245	chr3L	24724926	24779842	2	2	0	0.000112542	1.56143	0.0498182
chr2R	18839772	18870337	chr2R	17997235	18029184	1	0	1	0.000112548	-0.739634	0.0498182
chrX	12536939	12577455	chrX	12418102	12449380	1	0	0	0.000112809	0.347009	0.0498182
chr2R	8067468	8098809	chr2R	7736091	7769762	1	0	0	0.00011289	-0.429888	0.0498182
chr2L	1499663	1537285	chr2L	1141271	1170367	1	0	0	0.000112893	-0.32067	0.0498182
chrX	15366313	15389624	chrX	14160087	14188195	1	1	0	0.000112925	1.44431	0.0498182
chr3R	14999869	15029755	chr3R	14730284	14764110	1	0	0	0.000112969	-0.292397	0.0498182
chr3L	25889721	25919261	chr3L	24724926	24779842	2	2	0	0.000113226	0.596101	0.0498182
chr3R	7409734	7439580	chr3R	2666357	2702215	1	1	0	0.000113236	1.99718	0.0498182
chr2R	15418639	15451991	chr2R	15331990	15359164	1	0	0	0.000113288	-0.334965	0.0498182
chr3R	27417370	27448566	chr3R	25230372	25260281	1	0	1	0.000113508	-1.39267	0.0498182
chr2L	10021690	10051467	chr2L	9928498	9957354	1	0	0	0.000113685	-0.265481	0.0498182
chr2R	6421521	6449734	chr2R	6330179	6360244	1	1	0	0.000113918	0.74793	0.0498182
chr3L	26310322	26340559	chr3L	25471078	25500570	1	1	0	0.000114049	0.628984	0.0498182
chr2L	7348224	7378820	chr2L	5457892	5486844	1	1	0	0.000114157	1.5467	0.0498182
chr3R	10649552	10680192	chr3R	10321451	10352108	1	0	1	0.000114449	-0.596501	0.0498182
chr2R	24592769	24627655	chr2R	24269360	24298754	1	0	1	0.000114822	-0.814108	0.0498182
chr3L	26249246	26280433	chr3L	22468554	22499953	1	1	0	0.00011488	1.50943	0.0498182
chr2L	15841782	15870455	chr2L	15356333	15389113	1	0	0	0.000115591	0.379971	0.0498182
chr2L	18061273	18090088	chr2L	17580003	17607814	1	0	0	0.000115908	0.384481	0.0498182
chrX	23459345	23489871	chrX	23130155	23162906	1	1	0	0.000115966	0.820106	0.0498182
chr2R	23549840	23577519	chr2R	23432679	23454766	1	0	0	0.000116039	-0.401137	0.0498182
chr3L	3630409	3657418	chr3L	3448702	3479365	1	0	0	0.000116305	-0.294971	0.0498182
chrX	5759930	5788888	chrX	4346725	4381234	1	0	1	0.00011633	-1.41306	0.0498182
chr3R	6360103	6386171	chr3R	6213199	6239433	1	0	0	0.000116405	-0.373711	0.0498182
chr3R	4770335	4800561	chr3R	4170244	4202205	1	0	1	0.000116556	-0.812872	0.0498182
chr2R	5698864	5730795	chr2R	1708879	1739765	1	0	1	0.000116669	-1.59782	0.0498182
chr3R	28769564	28800351	chr3R	28319186	28349108	1	0	1	0.000116749	-0.5267	0.0498182
chr3L	25230466	25259760	chr3L	24329378	24360073	1	1	0	0.00011676	0.64216	0.0498182
chr3L	3178805	3218980	chr3L	1620158	1650580	1	0	0	0.000116978	-0.437209	0.0498182
chrX	22591766	22619974	chrX	21179859	21210208	1	1	0	0.000117335	1.0601	0.0498182
chr3L	22499954	22532492	chr3L	20187262	20218989	1	0	1	0.000117358	-1.46626	0.0498182
chr3R	4140104	4170243	chr3R	3779942	3810475	1	0	0	0.000117368	0.405014	0.0498182
chrX	8969657	9002469	chrX	8729616	8760170	1	1	0	0.000117691	0.574413	0.0498182
chr3R	28584884	28621020	chr3R	27479615	27510050	1	0	1	0.000117794	-1.03202	0.0498182
chrX	15366313	15449904	chrX	15211180	15272057	4	1	0	0.000117799	0.452874	0.0498182
chr3R	14038063	14067265	chr3R	12720293	12753813	1	0	1	0.000118031	-0.613271	0.0498182
chr2L	20315679	20339412	chr2L	20189819	20220926	1	1	0	0.000118141	0.511427	0.0498182
chrX	15508617	15539985	chrX	15389625	15418992	1	0	0	0.000118388	0.459594	0.0498182
chr2L	23159345	23190966	chr2L	22260378	22289902	1	0	0	0.00011857	0.481508	0.0498182
chr2R	6509829	6539537	chr2R	6117831	6150922	1	0	1	0.000118683	-0.610634	0.0498182
chr2R	990081	1019948	chr2R	92754	120263	1	0	0	0.000119184	0.480945	0.0498182
chr2R	3597423	3629322	chr2R	2249675	2279109	1	1	0	0.000119218	1.18522	0.0498182
chr2L	17938961	17998989	chr2L	17580003	17607814	2	0	0	0.000119271	0.317047	0.0498182
chr2L	13172300	13193394	chr2L	12754966	12782915	1	0	0	0.000119433	-0.397646	0.0498182
chr2L	6389417	6423327	chr2L	4291679	4313731	1	1	0	0.000119505	0.998206	0.0498182
chr2R	3511177	3537963	chr2R	2637952	2670330	1	1	0	0.000119539	0.846554	0.0498182
chr3L	26638068	26671217	chr3L	25591827	25624189	1	1	0	0.000119685	0.521904	0.0498182
chr3R	9228887	9270143	chr3R	8429959	8465117	1	0	1	0.000119761	-0.792503	0.0498182
chrX	7528856	7560693	chrX	3544301	3570406	1	0	1	0.000119764	-1.83395	0.0498182
chr3L	19590296	19624801	chr3L	19202031	19226957	1	0	0	0.000119837	-0.31323	0.0498182
chr3L	15749270	15782139	chr3L	15749270	15782139	1	0	0	0.000119852	0.239412	0.0498182
chr3L	21001562	21060014	chr3L	20910082	20969192	3	0	0	0.000119913	-0.293001	0.0498182
chr3L	691818	719074	chr3L	544600	569460	1	0	0	0.000120034	-0.268942	0.0498182
chr3L	16829864	16865148	chr3L	16829864	16865148	1	0	0	0.000120212	-0.295077	0.0498182
chrX	5189047	5220045	chrX	4713609	4739301	1	1	0	0.000120599	0.536799	0.0498182
chr2R	13348416	13385736	chr2R	13200511	13230317	1	0	0	0.000120619	-0.298658	0.0498182
chr2L	23159345	23190966	chr2L	22559315	22590372	1	0	0	0.000120803	0.380249	0.0498182
chr3R	11070514	11100430	chr3R	6269283	6302700	1	1	0	0.000120851	1.35936	0.0498182
chr3L	27329543	27360569	chr3L	24839028	24870675	1	1	0	0.000120876	0.883936	0.0498182
chr3R	27773785	27810736	chr3R	27566794	27606200	1	0	1	0.000121626	-0.680387	0.0498182
chr3L	14038821	14099447	chr3L	14038821	14070526	2	0	0	0.000121679	-0.292614	0.0498182
chr2R	1708879	1739765	chr2R	1590318	1619910	1	0	0	0.000121761	0.292922	0.0498182
chr2R	20821587	20854159	chr2R	20550890	20581472	1	0	1	0.000121879	-0.541868	0.0498182
chr3R	22167317	22201051	chr3R	21598165	21628769	1	0	1	0.000121977	-1.09695	0.0498182
chr3L	1231770	1260261	chr3L	1079160	1106461	1	0	0	0.000122187	-0.357953	0.0498182
chr3R	6386172	6419994	chr3R	6360103	6386171	1	0	0	0.000122327	-0.245693	0.0498182
chr3R	1500002	1562068	chr3R	814591	842277	2	2	0	0.000122503	0.532011	0.0498182
chr2L	2460142	2484395	chr2L	146644	178466	1	0	1	0.000122507	-1.30097	0.0498182
chr3L	26280434	26310321	chr3L	24058962	24089447	1	1	0	0.000122517	0.927939	0.0498182
chr3R	11312756	11339116	chr3R	11253437	11278301	1	0	0	0.000122583	0.268958	0.0498182
chr2R	4709370	4770240	chr2R	4529697	4557763	2	0	0	0.000122655	0.358125	0.0498182
chr2R	3569214	3597422	chr2R	3240211	3269153	1	1	0	0.000122931	0.609281	0.0498182
chr2R	21929809	21962224	chr2R	21681260	21717117	1	0	0	0.000122932	-0.308069	0.0498182
chr2R	7641240	7676294	chr2R	7530615	7558084	1	0	0	0.000123085	-0.287811	0.0498182
chr2L	23130136	23159344	chr2L	21993479	22021453	1	1	0	0.000123491	1.12738	0.0498182
chrX	22353050	22379274	chrX	22108894	22139461	1	1	0	0.00012358	0.76525	0.0498182
chr3L	26280434	26310321	chr3L	25952170	25977989	1	0	0	0.000123888	0.393572	0.0498182
chr2R	24358918	24392804	chr2R	24358918	24392804	1	0	0	0.000124788	-0.257474	0.0498182
chr2R	18152192	18181702	chr2R	17821995	17846644	1	0	0	0.000124916	-0.424981	0.0498182
chr2L	19285681	19315951	chr2L	18272053	18299502	1	1	0	0.000125098	0.779078	0.0498182
chr2L	17639265	17670276	chr2L	17100972	17129289	1	0	0	0.000125269	0.469819	0.0498182
chr2R	4831039	4861931	chr2R	4079160	4111184	1	1	0	0.000125929	0.535347	0.0498182
chr3L	24422706	24449609	chr3L	24388291	24422705	1	1	0	0.000125999	0.770155	0.0498182
chr3R	5851890	5880261	chr3R	5760096	5790142	1	0	0	0.000126065	-0.266056	0.0498182
chr2L	22528962	22559314	chr2L	22465789	22500142	1	1	0	0.000126099	0.568514	0.0498182
chr3R	25770619	25800251	chr3R	23399611	23430101	1	1	0	0.000126253	0.782484	0.0498182
chr2R	23880844	23910520	chr2R	21541317	21568263	1	0	1	0.000126487	-1.0413	0.0498182
chr2R	15359165	15389765	chr2R	15115198	15149268	1	0	0	0.000126698	-0.421437	0.0498182
chr3R	30928461	30959627	chr3R	30868224	30899422	1	0	0	0.000127178	0.310845	0.0498182
chr2L	12118670	12212270	chr2L	12026339	12059777	3	0	0	0.000127183	-0.274625	0.0498182
chr2R	4889914	4919482	chr2R	4557764	4589786	1	0	0	0.000128216	0.364432	0.0498182
chr2R	3391503	3420992	chr2R	2582315	2609791	1	1	0	0.000128339	1.08568	0.0498182
chr2L	3479475	3509501	chr2L	3450122	3479474	1	0	0	0.000128446	-0.255602	0.0498182
chr3L	24910496	24929624	chr3L	23879806	23911209	1	1	0	0.000128567	0.711312	0.0498182
[truncated: 553 more rows]

## Sheet: HiC-msl3
seqnames1	start1	end1	seqnames2	start2	end2	nWindows	logFC.up	logFC.down	PValue	logFC	FDR
chrX	23281515	23309793	chrX	23191395	23217366	1	0	1	1.92772e-08	-0.793198	0

## Sheet: 4C viewpoint 1
			gaf/gfp RNAi					msl2/gfp RNAi					clamp/gfp RNAi					clamp
chr	start	end	log2FoldChange	lfcSE	stat	pvalue	padj	log2FoldChange	lfcSE	stat	pvalue	padj	log2FoldChange	lfcSE	stat	pvalue	padj
chrX	41507	61295	-1.00621	0.335406	-2.99998	0.00269993	0.550449	-0.5715	0.336678	-1.69747	0.089608	0.55437	-0.567545	0.335908	-1.68958	0.0911077	0.691365
chrX	51476	71114	-0.850229	0.339725	-2.5027	0.0123251	0.886865	-0.535173	0.340814	-1.57028	0.11635	0.611457	-0.504787	0.340108	-1.4842	0.137756	0.797137
chrX	61370	80858	-5.06745	2.89213	-1.75215	0.0797475	0.999855	-0.478763	3.06127	-0.156393	0.875723	NA	-0.0234287	3.06123	-0.00765338	0.993894	0.999562
chrX	71188	90528	-0.118126	3.62764	-0.0325627	0.974023	0.999855	-0.479546	3.62764	-0.132192	0.894832	NA	-0.0316282	3.62757	-0.00871885	0.993043	0.999562
chrX	80931	100124	-1.06735	2.04311	-0.522413	0.601383	0.999855	-1.32894	2.04334	-0.650373	0.515451	0.963113	-1.5186	2.04212	-0.743636	0.457097	0.988629
chrX	90601	109648	0.166298	0.793919	0.209465	0.834085	0.999855	-0.262678	0.793738	-0.330939	0.740691	0.989491	-0.437991	0.792407	-0.552735	0.580445	0.999562
chrX	100196	119099	-0.378197	0.736518	-0.513494	0.607606	0.999855	-0.309731	0.737581	-0.419928	0.674538	0.989491	0.0305427	0.737326	0.0414235	0.966958	0.999562
chrX	109719	128479	-1.81108	1.48838	-1.21681	0.223676	0.999855	-0.618225	1.49383	-0.413854	0.678981	0.989491	-1.64421	1.48857	-1.10455	0.269353	0.930786
chrX	119170	137788	-0.674715	0.734884	-0.918124	0.358554	0.999855	-1.04994	0.734865	-1.42875	0.153077	0.680692	-0.0172497	0.736041	-0.0234358	0.981303	0.999562
chrX	128549	147026	-0.374489	0.364892	-1.0263	0.30475	0.999855	-0.569695	0.365089	-1.56043	0.118658	0.61527	0.373948	0.365847	1.02214	0.306714	0.944062
chrX	137857	156195	-0.242933	0.380861	-0.637853	0.52357	0.999855	-0.248099	0.381299	-0.650668	0.515261	0.963113	0.26824	0.381418	0.70327	0.481888	0.994467
chrX	147095	165294	-0.828661	0.487914	-1.69838	0.0894369	0.999855	-0.661783	0.488978	-1.3534	0.175928	0.720723	-0.871797	0.487734	-1.78744	0.0738658	0.63847
chrX	156263	174325	-0.747364	0.762032	-0.980752	0.326715	0.999855	-0.821421	0.762723	-1.07696	0.281499	0.821781	-0.970564	0.761461	-1.27461	0.202448	0.885665
chrX	165362	183289	-0.0249047	0.62524	-0.0398323	0.968227	0.999855	-0.596027	0.624694	-0.95411	0.340028	0.869509	-0.0868937	0.624885	-0.139055	0.889406	0.999562
chrX	174392	192185	-0.584823	0.534659	-1.09382	0.274032	0.999855	-0.55924	0.535521	-1.04429	0.296351	0.838276	-0.0530839	0.53571	-0.0990907	0.921066	0.999562
chrX	183355	201015	-0.415437	0.484218	-0.857954	0.390918	0.999855	0.605799	0.487411	1.24289	0.213908	0.766051	-0.341405	0.484225	-0.705054	0.480777	0.994467
chrX	192250	209779	-0.357301	1.43277	-0.249378	0.803068	0.999855	1.77231	1.43711	1.23325	0.217482	0.767881	-0.312982	1.43275	-0.218449	0.82708	0.999562
chrX	201080	218478	-0.118126	3.62764	-0.0325627	0.974023	0.999855	-0.479546	3.62764	-0.132192	0.894832	NA	-0.0316282	3.62757	-0.00871885	0.993043	0.999562
chrX	209843	227113	-0.118126	3.62764	-0.0325627	0.974023	0.999855	-0.479546	3.62764	-0.132192	0.894832	NA	-0.0316282	3.62757	-0.00871885	0.993043	0.999562
chrX	218542	235684	-0.118126	3.62764	-0.0325627	0.974023	0.999855	-0.479546	3.62764	-0.132192	0.894832	NA	-0.0316282	3.62757	-0.00871885	0.993043	0.999562
chrX	227176	244193	-0.118126	3.62764	-0.0325627	0.974023	0.999855	-0.479546	3.62764	-0.132192	0.894832	NA	-0.0316282	3.62757	-0.00871885	0.993043	0.999562
chrX	235747	252639	-0.14931	0.439879	-0.339434	0.734283	0.999855	-0.0926199	0.440854	-0.210092	0.833596	0.989491	-0.526857	0.439108	-1.19984	0.230203	0.905703
chrX	244254	261024	0.0117307	0.322475	0.036377	0.970982	0.999855	-0.113343	0.322784	-0.351142	0.725482	0.989491	0.0587285	0.322449	0.182133	0.855478	0.999562
chrX	252700	269348	0.0858008	0.440666	0.194707	0.845622	0.999855	-0.228291	0.440727	-0.517988	0.604466	0.980492	0.214888	0.440741	0.48756	0.625861	0.999562
chrX	261084	277612	-0.000262578	0.485469	-0.000540876	0.999568	0.999855	0.612321	0.487223	1.25676	0.208842	0.762591	-0.262016	0.485097	-0.540132	0.589106	0.999562
chrX	269407	285816	-0.272986	1.64807	-0.16564	0.86844	0.999855	0.944805	1.64901	0.572953	0.566677	0.974435	-0.334262	1.64803	-0.202826	0.839271	0.999562
chrX	277670	293962	-0.63173	0.56585	-1.11643	0.26424	0.999855	-0.324239	0.567056	-0.571794	0.567462	0.974903	-0.299581	0.566258	-0.529054	0.596768	0.999562
chrX	285874	302050	-0.304273	0.860909	-0.353432	0.723765	0.999855	-0.409298	0.861507	-0.475095	0.634719	0.982731	0.0988479	0.861704	0.114712	0.908673	0.999562
chrX	294019	310081	-0.0500015	1.61873	-0.0308894	0.975358	0.999855	0.588305	1.61973	0.36321	0.716448	0.989491	1.48654	1.6205	0.917331	0.358969	0.966955
chrX	302107	318056	0.727149	0.466153	1.55989	0.118786	0.999855	0.174759	0.46583	0.375156	0.707544	0.989491	1.25522	0.467135	2.68705	0.00720854	0.226099
chrX	310137	325975	1.03328	0.438657	2.35555	0.0184953	0.918587	0.138505	0.43736	0.316685	0.751483	0.989491	0.906428	0.438119	2.06891	0.0385547	0.495641
chrX	318111	333839	0.0417476	0.531033	0.0786158	0.937338	0.999855	-0.173054	0.531402	-0.325656	0.744685	0.989491	0.320734	0.531564	0.603379	0.546257	0.999562
chrX	326029	341649	-0.504857	0.389451	-1.29633	0.194862	0.999855	-0.593028	0.389926	-1.52087	0.128292	0.641186	0.0578172	0.390371	0.148108	0.882257	0.999562
chrX	333892	349405	-0.494538	0.343462	-1.43986	0.149907	0.999855	-0.353137	0.344427	-1.02529	0.305228	0.842281	-0.294094	0.34368	-0.855719	0.392153	0.972771
chrX	341702	357109	0.303425	0.427904	0.709096	0.478265	0.999855	0.325841	0.428671	0.760118	0.447184	0.94183	0.32969	0.42783	0.77061	0.440938	0.985325
chrX	349457	364761	0.0714144	0.339829	0.210148	0.833552	0.999855	-0.140646	0.340146	-0.413489	0.679249	0.989491	0.213659	0.339975	0.628455	0.529706	0.999562
chrX	357160	372362	-0.979517	0.424995	-2.30478	0.0211792	0.985178	-0.7746	0.426096	-1.8179	0.0690791	0.482371	-0.837183	0.425113	-1.96932	0.0489166	0.53899
chrX	364812	379913	-0.340914	0.614554	-0.554735	0.579076	0.999855	-0.296338	0.615499	-0.48146	0.630189	0.982731	-0.400345	0.614307	-0.651702	0.514593	0.997394
chrX	372412	387414	0.130646	0.636325	0.205314	0.837327	0.999855	-0.540409	0.635758	-0.850022	0.395313	0.912693	-0.313612	0.635443	-0.493533	0.621636	0.999562
chrX	379962	394866	-0.583288	0.414131	-1.40846	0.158994	0.999855	-0.292834	0.415206	-0.705272	0.480641	0.954748	0.108512	0.415142	0.261385	0.793795	0.999562
chrX	387462	402270	-0.440353	0.472546	-0.931873	0.351402	0.999855	-0.302329	0.473227	-0.638866	0.52291	0.9651	0.987395	0.475103	2.07827	0.0376842	0.49434
chrX	394914	409627	0.148045	0.49816	0.297182	0.766327	0.999855	0.624058	0.499795	1.24863	0.211802	0.76447	0.955182	0.499543	1.91211	0.0558617	0.569733
chrX	402317	416938	0.0241372	0.475082	0.0508063	0.95948	0.999855	0.787981	0.477441	1.65043	0.0988557	0.573973	0.861095	0.476481	1.8072	0.0707319	0.623587
chrX	409673	424203	0.215368	0.396193	0.543593	0.586721	0.999855	0.27746	0.397133	0.698658	0.484766	0.955513	0.261596	0.396148	0.660349	0.50903	0.997394
chrX	416983	431422	-0.0546911	0.365117	-0.149791	0.88093	0.999855	-0.123553	0.365725	-0.337829	0.735492	0.989491	-0.220277	0.364711	-0.603979	0.545858	0.999562
chrX	424247	438598	-0.00177433	0.457441	-0.00387882	0.996905	0.999855	0.263617	0.459183	0.5741	0.5659	0.974055	-0.144474	0.457003	-0.316133	0.751902	0.999562
chrX	431466	445730	-0.21772	0.486351	-0.447661	0.654398	0.999855	-0.66073	0.486185	-1.35901	0.174144	0.720723	-0.0877335	0.486482	-0.180343	0.856883	0.999562
chrX	438641	452819	-0.355984	0.472086	-0.754065	0.45081	0.999855	-0.818892	0.471913	-1.73526	0.0826944	0.533487	-0.489267	0.471747	-1.03714	0.299671	0.942346
chrX	445772	459867	-0.145543	0.505572	-0.287879	0.773439	0.999855	-0.112917	0.506405	-0.222979	0.823552	0.989491	-0.613387	0.50475	-1.21523	0.224279	0.902464
chrX	452861	466873	-0.0874521	0.370903	-0.235781	0.813602	0.999855	0.277342	0.372937	0.743669	0.457077	0.942653	-0.508659	0.370005	-1.37474	0.169214	0.844104
chrX	459907	473838	0.334027	0.332663	1.0041	0.315331	0.999855	0.833456	0.334411	2.49231	0.0126915	0.204412	0.204581	0.332387	0.615489	0.538232	0.999562
chrX	466913	480764	0.137261	0.257591	0.532865	0.594127	0.999855	0.583641	0.258784	2.25532	0.0241131	0.287273	0.194407	0.257578	0.754749	0.450399	0.987204
chrX	473877	487651	0.00498209	0.277751	0.0179373	0.985689	0.999855	0.720464	0.279092	2.58146	0.00983848	0.172219	0.0101186	0.277698	0.0364373	0.970934	0.999562
chrX	480803	494500	0.0727765	0.291457	0.249699	0.80282	0.999855	0.411719	0.292197	1.40905	0.158821	0.693284	0.153763	0.291467	0.527548	0.597813	0.999562
chrX	487689	501310	0.256908	0.290685	0.883802	0.376803	0.999855	0.00895662	0.290825	0.0307972	0.975431	0.994495	0.268206	0.290618	0.92288	0.35607	0.966955
chrX	494536	508084	0.293636	0.369575	0.794523	0.426891	0.999855	-0.110953	0.369527	-0.300256	0.763982	0.989491	0.478414	0.369717	1.294	0.195665	0.876336
chrX	501347	514822	0.271918	0.355289	0.765345	0.444066	0.999855	0.369847	0.355895	1.0392	0.298711	0.83971	0.461227	0.355429	1.29766	0.194403	0.876336
chrX	508120	521524	0.524871	0.294914	1.77974	0.0751187	0.999855	0.904311	0.296472	3.05024	0.00228655	0.0808545	0.596702	0.294916	2.02329	0.0430433	0.517471
chrX	514857	528191	0.18465	0.278067	0.664049	0.506659	0.999855	0.00934246	0.278383	0.0335597	0.973228	0.994487	-0.182168	0.277471	-0.65653	0.511483	0.997394
chrX	521558	534824	0.106567	0.36987	0.288122	0.773254	0.999855	-0.11946	0.370087	-0.322788	0.746855	0.989491	-0.331019	0.369224	-0.896526	0.369972	0.969071
chrX	528225	541424	-0.207039	0.429092	-0.482506	0.629447	0.999855	-0.324198	0.429756	-0.754377	0.450623	0.942653	-0.291508	0.428728	-0.679936	0.496545	0.995418
chrX	534857	547990	-0.393672	0.724101	-0.54367	0.586669	0.999855	-0.808671	0.723997	-1.11695	0.264014	0.805277	0.248783	0.72554	0.342894	0.731678	0.999562
chrX	541456	554524	-0.243048	0.858156	-0.283221	0.777007	0.999855	-0.418605	0.85858	-0.487555	0.625865	0.982731	0.996816	0.861963	1.15645	0.247497	0.921248
chrX	548022	561026	-0.857801	1.03769	-0.826647	0.408437	0.999855	-0.515251	1.03928	-0.495779	0.62005	0.981922	-0.140991	1.03911	-0.135684	0.892071	0.999562
chrX	554555	567498	0.00306214	0.692881	0.00441943	0.996474	0.999855	0.458354	0.695525	0.659005	0.509892	0.963113	0.102763	0.692954	0.148298	0.882108	0.999562
chrX	561057	573938	0.587104	0.598916	0.980278	0.326949	0.999855	0.352671	0.599174	0.588594	0.556133	0.972353	-0.0336763	0.597864	-0.0563277	0.955081	0.999562
chrX	567527	580349	0.424886	0.401369	1.05859	0.289786	0.999855	-0.647471	0.399872	-1.61919	0.105405	0.588542	-0.920136	0.398959	-2.30634	0.0210916	0.377697
chrX	573968	586731	0.296642	0.508912	0.582895	0.559964	0.999855	-0.513993	0.508058	-1.01168	0.31169	0.848799	-0.684519	0.507256	-1.34945	0.177191	0.851779
chrX	580378	593083	-0.0948441	0.647474	-0.146483	0.88354	0.999855	0.173548	0.648531	0.267602	0.789006	0.989491	0.16724	0.64775	0.258185	0.796264	0.999562
chrX	586759	599408	0.219808	0.402684	0.545857	0.585164	0.999855	0.212123	0.403295	0.525975	0.598906	0.980492	0.121352	0.402444	0.301537	0.763005	0.999562
chrX	593111	605705	0.274987	0.41806	0.657768	0.510687	0.999855	0.273253	0.418655	0.652693	0.513954	0.963113	0.150156	0.417798	0.359398	0.719297	0.999562
chrX	599435	611974	-0.341275	0.375495	-0.908866	0.363421	0.999855	0.106869	0.376845	0.283589	0.776725	0.989491	-0.113916	0.375703	-0.303209	0.761731	0.999562
chrX	605731	618218	0.000923011	0.250692	0.00368185	0.997062	0.999855	0.0482387	0.25136	0.191911	0.847812	0.989491	0.10126	0.250734	0.403852	0.686321	0.999562
chrX	612000	624435	0.274547	0.271217	1.01228	0.311404	0.999855	0.531068	0.272102	1.95172	0.0509713	0.416177	0.312229	0.27118	1.15137	0.249579	0.921693
chrX	618243	630626	-0.317022	0.217216	-1.45948	0.144433	0.999855	0.0891341	0.218261	0.408383	0.682993	0.989491	-0.252957	0.217209	-1.16458	0.24419	0.920122
chrX	624460	636793	-0.393526	0.215731	-1.82415	0.0681289	0.999855	-0.253531	0.216279	-1.17224	0.241101	0.788174	-0.507171	0.215574	-2.35266	0.0186397	0.359171
chrX	630651	642935	0.132556	0.268777	0.493184	0.621883	0.999855	0.25682	0.269237	0.953881	0.340144	0.869509	-0.0179672	0.268615	-0.0668882	0.946671	0.999562
chrX	636817	649053	0.166361	0.245552	0.677498	0.49809	0.999855	0.216735	0.246014	0.880987	0.378325	0.905544	0.0583461	0.24539	0.237768	0.812061	0.999562
chrX	642958	655147	0.134495	0.306055	0.439445	0.660339	0.999855	0.0495457	0.306318	0.161746	0.871506	0.990613	0.016634	0.305905	0.0543764	0.956635	0.999562
chrX	649076	661218	0.364881	0.373244	0.977595	0.328275	0.999855	0.294936	0.373557	0.789534	0.4298	0.929255	0.129629	0.372979	0.347551	0.728177	0.999562
chrX	655170	667267	0.280185	0.537766	0.521015	0.602356	0.999855	-0.462744	0.537152	-0.861476	0.388976	0.909917	-0.159751	0.536978	-0.297501	0.766084	0.999562
chrX	661241	673294	-0.413893	0.686333	-0.603051	0.546475	0.999855	-0.693685	0.686544	-1.0104	0.312303	0.848799	-0.468086	0.686041	-0.682299	0.49505	0.995418
chrX	667289	679298	-0.241322	0.74721	-0.322963	0.746723	0.999855	0.591767	0.751145	0.78782	0.430802	0.929813	-0.452699	0.746671	-0.60629	0.544322	0.999562
chrX	673315	685281	0.509282	0.691085	0.736931	0.461164	0.999855	0.423578	0.692038	0.612073	0.540489	0.971783	-0.538865	0.688656	-0.782488	0.433928	0.982058
chrX	679319	691244	-0.72762	0.450902	-1.6137	0.106593	0.999855	-1.02193	0.451066	-2.2656	0.0234761	0.287273	-1.56437	0.449331	-3.48156	0.000498504	0.0497781
chrX	685302	697185	-0.678432	0.546161	-1.24218	0.214168	0.999855	-1.2446	0.54575	-2.28054	0.0225759	0.282379	-1.54907	0.544664	-2.84409	0.00445387	0.181606
chrX	691264	703107	-0.066826	0.64633	-0.103393	0.917651	0.999855	-1.05792	0.645088	-1.63996	0.101014	0.581085	-0.745069	0.644908	-1.15531	0.247963	0.921248
chrX	697205	709008	0.168393	0.541683	0.310871	0.755899	0.999855	0.24931	0.542626	0.45945	0.645911	0.984906	0.186294	0.541592	0.343975	0.730865	0.999562
chrX	703126	714891	-0.396145	0.564784	-0.701409	0.483048	0.999855	0.369555	0.568122	0.650485	0.515379	0.963113	-0.187627	0.56507	-0.332043	0.739857	0.999562
chrX	709028	720754	-1.26784	0.701463	-1.80742	0.0706975	0.999855	-0.785146	0.703387	-1.11624	0.264322	0.805277	-1.2952	0.701307	-1.84684	0.0647702	0.60896
chrX	714909	726598	-0.417257	1.18291	-0.352737	0.724286	0.999855	-0.54317	1.18324	-0.459054	0.646195	0.984906	0.147732	1.18366	0.12481	0.900674	0.999562
chrX	720772	732424	0.3874	1.66334	0.232905	0.815835	0.999855	-0.251289	1.6631	-0.151097	0.879899	0.990613	1.24488	1.66434	0.747976	0.454475	0.987926
chrX	726616	738231	1.27055	0.583324	2.17812	0.0293973	0.999855	0.371566	0.581137	0.639378	0.522577	0.9651	0.963183	0.581698	1.65581	0.0977595	0.702404
chrX	732441	744021	-0.0946863	0.501414	-0.188839	0.850219	0.999855	-0.380483	0.501582	-0.758566	0.448112	0.94238	-0.2915	0.500899	-0.581953	0.560598	0.999562
chrX	738249	749794	-0.148993	0.532715	-0.279686	0.779718	0.999855	0.138761	0.533523	0.260085	0.794798	0.989491	0.184351	0.533001	0.345874	0.729438	0.999562
chrX	744038	755549	0.402374	0.479815	0.838602	0.401693	0.999855	0.305994	0.480141	0.637301	0.523929	0.9651	0.827639	0.480264	1.7233	0.0848344	0.675782
chrX	749811	761287	0.22733	0.268879	0.845475	0.397846	0.999855	0.155313	0.269293	0.576743	0.564113	0.973793	0.293922	0.268875	1.09316	0.274324	0.930786
chrX	755565	767009	0.101581	0.269967	0.376271	0.706715	0.999855	0.0274695	0.270355	0.101605	0.91907	0.992743	-0.172066	0.269596	-0.638238	0.523319	0.999562
chrX	761304	772714	-0.309411	0.388399	-0.796634	0.425664	0.999855	-0.559022	0.388531	-1.43881	0.150204	0.677938	-0.670388	0.387982	-1.72788	0.0840091	0.675782
chrX	767025	778403	-0.15254	0.38088	-0.400495	0.688792	0.999855	-0.457888	0.380969	-1.2019	0.229401	0.785017	-0.446792	0.380394	-1.17455	0.240175	0.919544
chrX	772730	784077	-0.0641037	0.588556	-0.108917	0.913268	0.999855	-0.390979	0.588609	-0.664243	0.506535	0.963113	-0.0216195	0.588519	-0.0367354	0.970696	0.999562
chrX	778419	789735	-0.160045	0.400274	-0.399839	0.689275	0.999855	-0.427177	0.400458	-1.06672	0.286098	0.830054	-0.338103	0.399852	-0.845572	0.397792	0.975948
chrX	784092	795377	0.558471	0.27331	2.04336	0.0410166	0.999855	-0.343672	0.272472	-1.26131	0.207198	0.762591	-0.176104	0.272162	-0.647057	0.517595	0.998263
chrX	789750	801004	0.417941	0.220956	1.89151	0.0585557	0.999855	0.00882779	0.220904	0.0399621	0.968123	0.994109	0.177409	0.220638	0.804073	0.421355	0.979425
chrX	795392	806617	0.181052	0.34734	0.521252	0.602191	0.999855	0.173088	0.34763	0.49791	0.618548	0.981375	0.255852	0.347345	0.736595	0.461369	0.989845
chrX	801019	812215	-0.363114	0.396648	-0.915455	0.359953	0.999855	0.103191	0.398005	0.259272	0.795426	0.989491	-0.438414	0.396482	-1.10576	0.26883	0.930786
chrX	806631	817798	-0.78458	0.455739	-1.72156	0.0851501	0.999855	-0.970327	0.456136	-2.12728	0.0333971	0.337777	-0.949486	0.455283	-2.08549	0.0370252	0.49096
chrX	812229	823367	-0.601956	0.494426	-1.21748	0.22342	0.999855	-1.48467	0.49329	-3.00974	0.00261474	0.0884686	-1.29467	0.492885	-2.62671	0.00862137	0.249261
chrX	817812	828922	-0.238498	0.752475	-0.316951	0.751281	0.999855	-0.08114	0.753383	-0.107701	0.914233	0.992743	-0.315505	0.752275	-0.419401	0.674923	0.999562
chrX	823381	834463	0.0856633	1.23105	0.0695858	0.944523	0.999855	0.188348	1.23188	0.152895	0.878481	0.990613	0.0719565	1.23092	0.0584573	0.953384	0.999562
chrX	828936	839990	0.331567	1.8654	0.177746	0.858923	0.999855	6.98848	2.12423	3.28989	0.00100227	0.0506845	7.46188	2.1242	3.51279	0.000443421	0.0471665
chrX	834476	845504	0.0409059	0.625533	0.0653938	0.94786	0.999855	0.586642	0.628243	0.933783	0.350416	0.881287	-0.187322	0.624956	-0.299736	0.764379	0.999562
chrX	840003	851004	-0.0817012	0.627799	-0.130139	0.896456	0.999855	-0.145997	0.628638	-0.232244	0.816349	0.989491	-0.402858	0.626934	-0.642584	0.520494	0.998736
chrX	845517	856491	0.421004	0.747598	0.563143	0.573338	0.999855	0.340829	0.748478	0.455363	0.648848	0.985024	0.497532	0.747617	0.66549	0.505737	0.996601
chrX	851017	861965	1.02653	1.6358	0.627545	0.530302	0.999855	0.760999	1.63599	0.465161	0.641816	0.982755	0.900999	1.63544	0.550921	0.581688	0.999562
chrX	856504	867426	1.25305	2.15454	0.581583	0.560848	0.999855	-0.17261	2.15202	-0.0802086	0.936071	0.992743	0.338652	2.15214	0.157356	0.874964	0.999562
chrX	861978	872874	-0.0822843	1.91875	-0.0428844	0.965794	0.999855	-1.43017	1.91609	-0.746401	0.455425	0.942653	-1.59426	1.91516	-0.83244	0.405161	0.975948
chrX	867439	878310	0.622981	1.28194	0.485968	0.62699	0.999855	0.64727	1.28284	0.504562	0.613867	0.980492	0.134757	1.281	0.105197	0.91622	0.999562
chrX	872887	883733	0.282048	1.13959	0.247501	0.804521	0.999855	0.134651	1.13997	0.118118	0.905974	0.992036	-0.227247	1.1388	-0.199549	0.841833	0.999562
chrX	878322	889143	0.395564	1.17884	0.335554	0.737207	0.999855	0.186135	1.17909	0.157862	0.874565	0.990613	0.472415	1.17885	0.400742	0.68861	0.999562
chrX	883745	894541	0.115496	0.676301	0.170776	0.8644	0.999855	0.597721	0.678404	0.881069	0.37828	0.905544	-0.222894	0.675651	-0.329896	0.741479	0.999562
chrX	889155	899927	0.189569	0.618887	0.306307	0.759371	0.999855	0.165807	0.619815	0.267511	0.789076	0.989491	-0.380036	0.617633	-0.61531	0.53835	0.999562
chrX	894553	905301	0.508367	0.84134	0.604235	0.545687	0.999855	0.738024	0.84329	0.875172	0.38148	0.90657	-0.0590958	0.839968	-0.0703548	0.943911	0.999562
chrX	899939	910662	-0.301608	1.40921	-0.214026	0.830526	0.999855	3.55263	1.43919	2.46849	0.0135686	0.210187	-0.695798	1.40873	-0.493918	0.621364	0.999562
chrX	905313	916012	-0.742961	0.54258	-1.36931	0.170902	0.999855	0.64163	0.547557	1.1718	0.241276	0.788174	0.148113	0.544203	0.272164	0.785496	0.999562
chrX	910674	921350	-0.348254	0.498879	-0.698074	0.485131	0.999855	0.759674	0.503368	1.50918	0.131253	0.64977	0.382958	0.500355	0.765372	0.44405	0.98694
chrX	916024	926676	0.232714	0.421081	0.55266	0.580497	0.999855	0.417226	0.421863	0.989007	0.32266	0.855548	0.363628	0.421156	0.863404	0.387915	0.972771
chrX	921361	931990	0.3205	0.313256	1.02312	0.306249	0.999855	0.324389	0.313694	1.03409	0.301093	0.840431	0.51992	0.313399	1.65897	0.0971214	0.701465
chrX	926687	937292	0.221539	0.290631	0.762272	0.445898	0.999855	0.112631	0.290937	0.387133	0.698658	0.989491	0.724023	0.291186	2.48646	0.012902	0.310982
chrX	932001	942583	0.16421	0.250207	0.656296	0.511633	0.999855	0.12518	0.250635	0.499452	0.617461	0.981375	0.498544	0.250548	1.98982	0.0466111	0.538011
chrX	937304	947862	0.500098	0.263576	1.89735	0.0577813	0.999855	-0.033261	0.263258	-0.126344	0.89946	0.990613	0.0120305	0.262659	0.0458028	0.963467	0.999562
chrX	942595	953130	0.491682	0.460561	1.06757	0.285714	0.999855	-0.539764	0.459257	-1.1753	0.239875	0.788174	-0.258985	0.459036	-0.564194	0.572622	0.999562
chrX	947874	958386	0.359255	1.73334	0.207262	0.835805	0.999855	0.426924	1.7337	0.246251	0.805488	0.989491	-0.111985	1.73301	-0.064619	0.948477	0.999562
chrX	953141	963631	0.562329	1.17442	0.478814	0.632071	0.999855	2.47361	1.18338	2.0903	0.0365908	0.352752	0.316454	1.17396	0.26956	0.787499	0.999562
chrX	958398	968864	0.550295	1.07973	0.509659	0.61029	0.999855	1.36841	1.08305	1.26348	0.206415	0.762591	0.182769	1.07905	0.16938	0.865497	0.999562
chrX	963642	974086	0.27259	0.587619	0.463888	0.642728	0.999855	0.441293	0.589239	0.74892	0.453906	0.942653	-0.156597	0.586556	-0.266977	0.789487	0.999562
chrX	968876	979297	0.429033	0.595812	0.72008	0.471476	0.999855	0.0409194	0.595739	0.0686868	0.945239	0.992743	0.00518617	0.59458	0.0087224	0.993041	0.999562
chrX	974098	984496	-0.533795	0.722774	-0.738537	0.460188	0.999855	-0.532635	0.723566	-0.736125	0.461655	0.942653	0.24413	0.724519	0.336955	0.736151	0.999562
chrX	979308	989684	-0.183405	0.876473	-0.209253	0.834251	0.999855	7.5643	1.34354	5.63014	1.80059e-08	1.20974e-05	0.0772251	0.87678	0.0880781	0.929815	0.999562
chrX	984508	994861	0.524495	1.08073	0.485316	0.627452	0.999855	2.50318	1.09151	2.29332	0.0218295	0.277351	0.498919	1.08056	0.461723	0.64428	0.999562
chrX	989696	1000026	0.204573	1.2074	0.169433	0.865456	0.999855	0.187696	1.20791	0.155389	0.876515	0.990613	0.660037	1.20798	0.546396	0.584793	0.999562
chrX	994872	1005181	1.49111	1.26999	1.17411	0.24035	0.999855	0.81239	1.26929	0.640035	0.52215	0.9651	1.2805	1.26936	1.00878	0.313081	0.94686
chrX	1000038	1010324	1.68824	1.15499	1.4617	0.143824	0.999855	0.122194	1.15182	0.106088	0.915513	0.992743	0.292181	1.15141	0.253759	0.799682	0.999562
chrX	1005192	1015455	0.651501	0.546988	1.19107	0.233626	0.999855	0.46234	0.547495	0.844465	0.39841	0.914248	-0.100595	0.545265	-0.184488	0.853631	0.999562
chrX	1010335	1020576	-0.0534897	0.939144	-0.0569558	0.95458	0.999855	2.60348	0.951998	2.73475	0.00624271	0.140476	-0.103475	0.939001	-0.110197	0.912253	0.999562
chrX	1015467	1025685	-0.970769	1.06473	-0.911754	0.361898	0.999855	-0.924012	1.06528	-0.867387	0.38573	0.908861	-0.8911	1.06474	-0.836918	0.402639	0.975948
chrX	1020587	1030783	-0.422596	0.36763	-1.14951	0.250344	0.999855	-0.905272	0.367469	-2.46353	0.0137576	0.211445	-0.702937	0.367195	-1.91434	0.0555764	0.568947
chrX	1025696	1035870	-0.0764979	0.314182	-0.243483	0.807631	0.999855	-0.643581	0.313829	-2.05074	0.0402927	0.368576	-0.433933	0.313497	-1.38417	0.166307	0.838906
chrX	1030794	1040945	0.872894	0.955768	0.913291	0.36109	0.999855	-0.444114	0.952711	-0.466158	0.641102	0.982755	0.587564	0.954391	0.615643	0.53813	0.999562
chrX	1035881	1046009	-0.327002	0.418353	-0.78164	0.434426	0.999855	-0.387932	0.41897	-0.925918	0.354489	0.886316	-0.111676	0.418634	-0.266763	0.789651	0.999562
chrX	1040956	1051062	0.282628	0.422253	0.669333	0.503283	0.999855	-0.277819	0.422047	-0.658266	0.510367	0.963113	0.306283	0.422204	0.725438	0.468183	0.992106
chrX	1046020	1056103	0.693463	0.476912	1.45407	0.145927	0.999855	0.00619705	0.476415	0.0130077	0.989622	0.997199	0.603121	0.476654	1.26532	0.205755	0.887799
chrX	1051073	1061133	0.641157	1.29988	0.493242	0.621841	0.999855	0.694945	1.30078	0.53425	0.593168	0.980492	0.991591	1.30046	0.762491	0.445767	0.98694
chrX	1056115	1066152	0.982658	2.08603	0.471067	0.637593	0.999855	6.34257	2.31785	2.73641	0.00621143	0.140476	1.08849	2.08614	0.521773	0.601828	0.999562
chrX	1061145	1071159	0.842803	2.90416	0.290205	0.771659	0.999855	5.33332	3.07226	1.73596	0.0825707	NA	0.0789576	2.90141	0.0272135	0.978289	0.999562
chrX	1066163	1076155	2.66966	2.30438	1.15852	0.246653	0.999855	6.68379	2.51011	2.66275	0.0077505	0.158556	0.0510414	2.29515	0.0222389	0.982257	0.999562
chrX	1071171	1081139	0.914024	1.01875	0.897197	0.369614	0.999855	2.20398	1.02466	2.15094	0.0314806	0.331958	-0.0338687	1.01736	-0.0332908	0.973443	0.999562
chrX	1076166	1086112	0.200309	0.51272	0.390679	0.696035	0.999855	0.10433	0.513476	0.203185	0.838991	0.989491	-0.114504	0.511849	-0.223706	0.822986	0.999562
chrX	1081151	1091073	-0.403456	0.750654	-0.537472	0.590941	0.999855	-0.813002	0.75054	-1.08322	0.27871	0.818452	-0.835385	0.749601	-1.11444	0.26509	0.930786
chrX	1086124	1096023	0.0524394	1.31424	0.0399009	0.968172	0.999855	0.0757159	1.31514	0.0575726	0.954089	0.992743	-0.862509	1.31279	-0.657003	0.511179	0.997394
chrX	1091085	1100962	1.23903	1.30885	0.946654	0.343815	0.999855	0.269485	1.30732	0.206136	0.836685	0.989491	0.0131572	1.3062	0.0100729	0.991963	0.999562
chrX	1096035	1105888	0.006472	1.14489	0.00565293	0.99549	0.999855	-0.411534	1.14481	-0.359478	0.719238	0.989491	-0.0204426	1.14475	-0.0178576	0.985752	0.999562
chrX	1100973	1110803	0.631822	1.05267	0.60021	0.548367	0.999855	0.355026	1.05284	0.337207	0.735961	0.989491	-0.532358	1.05104	-0.506505	0.612502	0.999562
chrX	1105900	1115707	0.735155	0.722064	1.01813	0.308616	0.999855	0.952441	0.723919	1.31567	0.188284	0.740384	-0.00298023	0.720455	-0.0041366	0.996699	0.999562
chrX	1110815	1120599	0.670417	1.40371	0.477603	0.632933	0.999855	0.564314	1.40436	0.401829	0.68781	0.989491	-0.0193151	1.40234	-0.0137735	0.989011	0.999562
chrX	1115719	1125479	0.810334	1.60866	0.503731	0.61445	0.999855	0.946783	1.6099	0.5881	0.556465	0.972353	-0.162565	1.60712	-0.101153	0.919429	0.999562
chrX	1120610	1130347	0.345126	1.3696	0.25199	0.801049	0.999855	-0.446457	1.36887	-0.32615	0.744311	0.989491	0.300847	1.36938	0.219695	0.826108	0.999562
chrX	1125491	1135204	0.612122	0.821964	0.744707	0.456449	0.999855	-0.609588	0.81976	-0.743618	0.457108	0.942653	0.175752	0.820512	0.214198	0.830392	0.999562
chrX	1130359	1140049	0.0991289	0.757195	0.130916	0.895842	0.999855	-0.215101	0.757333	-0.284024	0.776392	0.989491	-0.0253296	0.756692	-0.0334741	0.973297	0.999562
chrX	1135216	1144882	0.101642	1.13647	0.0894363	0.928735	0.999855	-0.0312405	1.13713	-0.0274731	0.978082	0.994578	0.0485426	1.13616	0.042725	0.965921	0.999562
chrX	1140061	1149703	-0.0508671	1.44117	-0.0352957	0.971844	0.999855	-0.135395	1.4418	-0.093907	0.925183	0.992743	1.05438	1.44427	0.73004	0.465366	0.989845
chrX	1144894	1154513	-0.36118	1.44592	-0.249793	0.802748	0.999855	-0.0638787	1.4475	-0.0441305	0.9648	0.9941	0.5147	1.44795	0.355468	0.722239	0.999562
chrX	1149715	1159311	1.26852	1.64828	0.7696	0.441537	0.999855	7.49178	1.93562	3.87047	0.000108624	0.0120816	0.410751	1.64672	0.249436	0.803023	0.999562
chrX	1154525	1164096	1.20159	0.668031	1.7987	0.0720654	0.999855	0.847256	0.668053	1.26825	0.20471	0.762591	0.965272	0.667342	1.44644	0.148053	0.819754
chrX	1159323	1168870	0.856181	0.592895	1.44407	0.148719	0.999855	0.066885	0.59197	0.112987	0.910041	0.992561	1.43633	0.594421	2.41635	0.0156772	0.33713
chrX	1164108	1173632	-0.725866	0.635207	-1.14272	0.253154	0.999855	-0.889306	0.635456	-1.39948	0.16167	0.694508	0.776897	0.63805	1.21761	0.223371	0.902464
chrX	1168882	1178382	-0.462376	0.52585	-0.879292	0.379243	0.999855	-0.98973	0.525618	-1.88298	0.0597029	0.449972	0.32256	0.527232	0.611799	0.540671	0.999562
chrX	1173644	1183120	0.16156	0.456496	0.353914	0.723403	0.999855	-1.24092	0.453606	-2.73567	0.00622526	0.140476	-0.858226	0.453513	-1.8924	0.0584382	0.578822
chrX	1178394	1187846	-0.496938	0.57855	-0.858937	0.390375	0.999855	-1.10148	0.577892	-1.90603	0.0566463	0.440537	-0.834717	0.577499	-1.4454	0.148346	0.819754
chrX	1183132	1192560	-0.333151	1.57546	-0.211462	0.832527	0.999855	-0.122053	1.57634	-0.0774278	0.938283	0.992743	0.993714	1.57796	0.629744	0.528862	0.999562
chrX	1187858	1197262	0.0475342	0.487664	0.0974732	0.922351	0.999855	0.0197842	0.488503	0.0404997	0.967695	0.994109	0.551541	0.488787	1.12839	0.259156	0.928598
chrX	1192573	1201952	0.455196	0.538559	0.84521	0.397993	0.999855	0.366825	0.538993	0.680575	0.49614	0.961643	1.0058	0.539378	1.86473	0.0622187	0.594602
chrX	1197275	1206630	0.72111	0.388866	1.85439	0.0636835	0.999855	0.164837	0.388487	0.424306	0.671343	0.989491	1.40967	0.390474	3.61016	0.000306008	0.040102
chrX	1201964	1211296	0.622771	0.397585	1.56639	0.117258	0.999855	0.0115055	0.397152	0.0289701	0.976888	0.994495	0.264142	0.396881	0.665545	0.505702	0.996601
chrX	1206642	1215949	-0.155623	0.329958	-0.471643	0.637182	0.999855	0.18888	0.331243	0.570217	0.56853	0.975127	-0.484096	0.329468	-1.46933	0.141745	0.80459
chrX	1211308	1220591	-0.65595	0.352815	-1.85919	0.063	0.999855	-0.0762681	0.354417	-0.215193	0.829617	0.989491	-0.912426	0.352463	-2.58871	0.00963357	0.263336
chrX	1215961	1225220	-0.322533	0.347402	-0.928417	0.353191	0.999855	0.578136	0.34948	1.65427	0.0980718	0.572958	-0.654129	0.347041	-1.88488	0.0594465	0.581744
chrX	1220603	1229837	-0.195051	0.309709	-0.629788	0.528833	0.999855	0.68106	0.311746	2.18467	0.0289134	0.312597	-0.14637	0.309688	-0.472635	0.636473	0.999562
chrX	1225232	1234442	0.17547	0.402458	0.435996	0.66284	0.999855	-0.132049	0.402537	-0.328042	0.74288	0.989491	0.450251	0.402765	1.1179	0.26361	0.930786
chrX	1229849	1239034	0.486998	0.337478	1.44305	0.149006	0.999855	-0.192233	0.336828	-0.570715	0.568193	0.974903	0.619709	0.337621	1.83552	0.0664288	0.616808
chrX	1234454	1243614	-0.0869048	0.400511	-0.216985	0.82822	0.999855	-0.191808	0.400925	-0.478413	0.632356	0.982731	-0.0637427	0.400444	-0.15918	0.873527	0.999562
chrX	1239046	1248183	0.11356	0.436711	0.260036	0.794836	0.999855	-0.209443	0.436766	-0.479532	0.63156	0.982731	-0.320216	0.43614	-0.734206	0.462823	0.989845
chrX	1243627	1252738	0.379429	0.434463	0.87333	0.382483	0.999855	-0.189243	0.434136	-0.435909	0.662903	0.989232	-0.179511	0.433594	-0.414008	0.678869	0.999562
chrX	1248195	1257282	-0.0288899	1.74784	-0.0165289	0.986812	0.999855	0.389448	1.7484	0.222745	0.823734	0.989491	0.5637	1.74817	0.322451	0.747111	0.999562
chrX	1252751	1261813	-0.470747	2.196	-0.214365	0.830262	0.999855	0.589458	2.1972	0.268277	0.788486	0.989491	0.617009	2.19672	0.280878	0.778804	0.999562
chrX	1257294	1266332	0.567648	0.720359	0.788007	0.430692	0.999855	0.424273	0.720992	0.588457	0.556225	0.972353	-0.041492	0.718912	-0.057715	0.953976	0.999562
chrX	1261826	1270839	0.526888	0.679312	0.77562	0.437974	0.999855	0.158176	0.679296	0.232852	0.815876	0.989491	-0.400799	0.677273	-0.591783	0.553996	0.999562
chrX	1266345	1275334	-0.197569	0.780702	-0.253066	0.800217	0.999855	-0.695976	0.780381	-0.891842	0.372478	0.903704	-0.915596	0.779192	-1.17506	0.239971	0.919484
chrX	1270851	1279816	-0.171332	0.28531	-0.600512	0.548165	0.999855	1.0201	0.289579	3.5227	0.000427178	0.0313909	0.103569	0.285647	0.362578	0.71692	0.999562
chrX	1275346	1284286	-0.306487	0.273305	-1.12141	0.262113	0.999855	0.151423	0.274628	0.551375	0.581377	0.977885	-0.251501	0.273287	-0.920283	0.357425	0.966955
chrX	1279828	1288744	-0.0438667	0.317028	-0.138369	0.889949	0.999855	-0.353815	0.317098	-1.11579	0.264511	0.805277	-0.505651	0.316453	-1.59787	0.110072	0.725566
chrX	1284298	1293189	-0.0761483	0.31732	-0.239973	0.810351	0.999855	0.0563905	0.317983	0.177338	0.859243	0.989491	-0.122743	0.317195	-0.386964	0.698783	0.999562
chrX	1288756	1297623	-0.450573	0.419802	-1.0733	0.283137	0.999855	-0.679721	0.419983	-1.61845	0.105566	0.588542	0.213719	0.42075	0.507947	0.611491	0.999562
chrX	1293202	1302043	0.461432	0.641357	0.719463	0.471856	0.999855	-0.53238	0.640262	-0.831503	0.40569	0.919417	0.166257	0.640668	0.259506	0.795245	0.999562
chrX	1297635	1306452	0.1723	0.640941	0.268824	0.788065	0.999855	-0.265156	0.640829	-0.413769	0.679043	0.989491	-0.0213465	0.640571	-0.0333241	0.973416	0.999562
chrX	1302056	1310849	0.0700415	0.683588	0.102462	0.91839	0.999855	-0.562877	0.683105	-0.823997	0.409941	0.92128	-0.108388	0.683142	-0.158661	0.873936	0.999562
chrX	1306464	1315233	-0.115764	1.17113	-0.0988483	0.921259	0.999855	-0.171361	1.17172	-0.146247	0.883726	0.990613	-1.1197	1.16981	-0.957163	0.338485	0.955688
chrX	1310861	1319605	-0.468167	0.567322	-0.825223	0.409245	0.999855	-0.772833	0.567455	-1.36193	0.17322	0.720723	-0.805074	0.566534	-1.42105	0.155301	0.824383
chrX	1315245	1323965	0.181787	0.556859	0.326451	0.744083	0.999855	0.393019	0.558032	0.704296	0.481249	0.954916	0.544926	0.557401	0.977619	0.328263	0.94686
chrX	1319617	1328312	0.180782	0.45152	0.400385	0.688873	0.999855	-0.244059	0.451433	-0.540632	0.588762	0.980492	0.152284	0.451384	0.33737	0.735838	0.999562
chrX	1323977	1332648	-0.252365	0.40809	-0.618406	0.536308	0.999855	-0.919494	0.407675	-2.25546	0.0241044	0.287273	-0.54685	0.407603	-1.34162	0.179718	0.858677
chrX	1328325	1336971	-0.0346681	0.359031	-0.0965602	0.923076	0.999855	-0.322148	0.359225	-0.896786	0.369833	0.903276	-0.461819	0.357976	-1.29009	0.197021	0.877982
chrX	1332660	1341282	0.0700154	0.38008	0.184212	0.853847	0.999855	0.178587	0.38107	0.468646	0.639323	0.982731	0.0479892	0.379922	0.126313	0.899484	0.999562
chrX	1336983	1345581	0.024146	0.296482	0.0814419	0.935091	0.999855	-0.257298	0.296587	-0.86753	0.385651	0.908861	0.266523	0.296712	0.898255	0.36905	0.969071
chrX	1341294	1349867	0.163597	0.213998	0.764478	0.444583	0.999855	-0.0812192	0.214148	-0.379266	0.70449	0.989491	0.329928	0.214118	1.54087	0.123349	0.75918
chrX	1345593	1354142	0.103759	0.275324	0.376862	0.706276	0.999855	0.413074	0.276179	1.49568	0.134738	0.653621	0.354109	0.275516	1.28526	0.198702	0.879807
chrX	1349879	1358404	-0.296614	0.258498	-1.14745	0.251195	0.999855	0.774909	0.260689	2.97254	0.0029535	0.0957952	0.085465	0.258811	0.330222	0.741232	0.999562
chrX	1354154	1362654	-0.532938	0.339521	-1.56968	0.11649	0.999855	0.660531	0.342405	1.92909	0.0537193	0.43114	-0.0719172	0.339986	-0.21153	0.832474	0.999562
chrX	1358416	1366892	-0.118126	3.62764	-0.0325627	0.974023	0.999855	-0.479546	3.62764	-0.132192	0.894832	NA	-0.0316282	3.62757	-0.00871885	0.993043	0.999562
chrX	1362666	1371118	-0.118126	0.434379	-0.271943	0.785666	0.999855	0.321073	0.435757	0.736816	0.461234	0.942653	0.0192433	0.434469	0.0442914	0.964672	0.999562
chrX	1366904	1375332	0.0862827	0.27372	0.315222	0.752593	0.999855	0.40707	0.274533	1.48277	0.138135	0.658207	0.236708	0.273798	0.864535	0.387294	0.972771
chrX	1371130	1379533	-0.270993	0.224387	-1.2077	0.227161	0.999855	-0.232487	0.224868	-1.03388	0.301191	0.840431	-0.121232	0.224472	-0.540076	0.589145	0.999562
chrX	1375344	1383723	-0.413709	0.336145	-1.23074	0.218418	0.999855	-0.700028	0.336219	-2.08206	0.0373372	0.354026	-0.309348	0.336179	-0.92019	0.357474	0.966955
chrX	1379545	1387900	0.347287	0.412332	0.842251	0.399648	0.999855	0.195399	0.412622	0.473555	0.635817	0.982731	0.248886	0.412131	0.603901	0.54591	0.999562
chrX	1383735	1392065	0.0754464	0.378857	0.199142	0.842152	0.999855	0.121508	0.379501	0.320178	0.748833	0.989491	-0.4356	0.378207	-1.15175	0.249424	0.921693
chrX	1387912	1396219	0.238297	0.372201	0.640239	0.522017	0.999855	0.00171669	0.372434	0.00460938	0.996322	0.998813	-0.444742	0.371162	-1.19824	0.230822	0.905703
chrX	1392078	1400360	-0.30576	0.462444	-0.661183	0.508495	0.999855	-0.252305	0.463044	-0.544882	0.585835	0.980142	0.0748818	0.462876	0.161775	0.871483	0.999562
chrX	1396231	1404489	-0.333178	1.76083	-0.189217	0.849923	0.999855	-0.412519	1.76092	-0.234263	0.81478	0.989491	0.911005	1.76135	0.517221	0.605002	0.999562
chrX	1400372	1408606	0.608887	0.478231	1.27321	0.202945	0.999855	0.21385	0.478149	0.447246	0.654698	0.987189	0.528272	0.477859	1.1055	0.268944	0.930786
chrX	1404501	1412711	0.380197	0.629298	0.604161	0.545737	0.999855	0.852589	0.631746	1.34958	0.177152	0.723214	1.27908	0.631717	2.02477	0.0428914	0.516915
chrX	1408618	1416804	-0.413431	0.565154	-0.731537	0.464451	0.999855	0.136668	0.56769	0.240744	0.809753	0.989491	-0.261365	0.565323	-0.462328	0.643846	0.999562
chrX	1412723	1420885	-0.231579	0.548791	-0.42198	0.673039	0.999855	-0.408626	0.549249	-0.743972	0.456893	0.942653	-1.02766	0.547287	-1.87773	0.0604177	0.585394
chrX	1416816	1424954	0.0933037	1.59746	0.0584074	0.953424	0.999855	1.27149	1.59937	0.794991	0.426619	0.928407	-0.249396	1.59721	-0.156145	0.875919	0.999562
chrX	1420897	1429011	-0.0532706	1.43157	-0.0372114	0.970316	0.999855	1.97696	1.43587	1.37684	0.168563	0.710184	-0.69135	1.43117	-0.483066	0.629049	0.999562
chrX	1424966	1433056	-0.287004	0.682126	-0.420749	0.673938	0.999855	-1.0053	0.681316	-1.47553	0.140071	0.662336	-1.1044	0.680422	-1.62311	0.104566	0.715596
chrX	1429023	1437089	0.468682	1.65358	0.283435	0.776843	0.999855	-0.254528	1.65322	-0.153958	0.877643	0.990613	0.61582	1.65367	0.372397	0.709598	0.999562
chrX	1433068	1441110	0.109076	0.737462	0.147907	0.882416	0.999855	0.930304	0.741274	1.25501	0.209476	0.762591	-0.575185	0.73624	-0.781246	0.434658	0.982058
chrX	1437101	1445119	0.733701	1.62069	0.452709	0.650758	0.999855	3.25319	1.64463	1.97807	0.0479204	0.401728	-0.653351	1.61828	-0.403732	0.68641	0.999562
chrX	1441122	1449116	0.338978	0.765474	0.442835	0.657885	0.999855	0.12076	0.765936	0.157664	0.874722	0.990613	-0.293352	0.763788	-0.384075	0.700923	0.999562
chrX	1445131	1453101	0.0779933	0.550815	0.141596	0.887399	0.999855	-0.455677	0.550441	-0.827839	0.407762	0.92128	-0.371854	0.549803	-0.676341	0.498824	0.995817
chrX	1449128	1457074	0.203421	0.500171	0.406702	0.684227	0.999855	0.325457	0.501103	0.649481	0.516027	0.963113	0.295074	0.500208	0.589902	0.555256	0.999562
chrX	1453113	1461036	-0.0994584	0.320201	-0.310612	0.756095	0.999855	-0.19655	0.320524	-0.613213	0.539735	0.971783	-0.20932	0.320015	-0.654094	0.513051	0.997394
chrX	1457086	1464985	-0.171566	0.25414	-0.675087	0.49962	0.999855	-0.0181214	0.254667	-0.0711573	0.943273	0.992743	-0.164777	0.254088	-0.648502	0.51666	0.997394
chrX	1461048	1468923	-0.0357891	0.243674	-0.146873	0.883232	0.999855	0.198155	0.244446	0.810629	0.417579	0.924176	0.257903	0.243927	1.0573	0.290375	0.936151
chrX	1464997	1472848	0.0348542	0.223657	0.155838	0.876161	0.999855	0.189917	0.224397	0.846346	0.39736	0.914248	-0.155114	0.223374	-0.694415	0.487422	0.995418
chrX	1468934	1476762	0.0989768	0.258615	0.382719	0.701928	0.999855	0.0838087	0.259015	0.323567	0.746266	0.989491	-0.460335	0.258097	-1.78357	0.0744931	0.639464
chrX	1472860	1480664	0.176944	0.338087	0.52337	0.600717	0.999855	0.0746742	0.338338	0.220709	0.825319	0.989491	0.0544706	0.33793	0.161189	0.871944	0.999562
chrX	1476774	1484553	-0.0485999	0.336741	-0.144324	0.885244	0.999855	0.242887	0.337564	0.719527	0.471816	0.949081	0.566087	0.337399	1.67779	0.0933872	0.69976
chrX	1480675	1488431	-0.106919	0.423659	-0.252369	0.800756	0.999855	0.285276	0.425083	0.671106	0.502153	0.963113	0.440757	0.424472	1.03836	0.2991	0.941157
chrX	1484565	1492298	0.429079	0.60755	0.706245	0.480036	0.999855	0.879771	0.609233	1.44406	0.148721	0.677494	0.523927	0.607591	0.862303	0.388521	0.972771
chrX	1488443	1496152	0.218939	0.600293	0.364721	0.71532	0.999855	0.399921	0.601171	0.665236	0.505899	0.963113	1.40257	0.602521	2.32784	0.0199208	0.370618
chrX	1492309	1499994	-0.533718	1.65462	-0.322562	0.747027	0.999855	-0.294359	1.65514	-0.177845	0.858845	0.989491	-0.0936954	1.65491	-0.0566166	0.954851	0.999562
chrX	1496164	1503825	1.4714	0.873573	1.68434	0.0921155	0.999855	0.126	0.870505	0.144743	0.884913	0.990613	0.196377	0.869807	0.225771	0.821379	0.999562
chrX	1500006	1507643	1.71617	1.73719	0.987903	0.3232	0.999855	7.48846	2.01088	3.72397	0.000196112	0.0188228	1.39936	1.73618	0.806001	0.420242	0.978232
chrX	1503837	1511450	0.221781	1.32562	0.167303	0.867131	0.999855	2.03134	1.3333	1.52355	0.127622	0.639197	1.25827	1.32772	0.947693	0.343286	0.958417
chrX	1507655	1515245	-0.549338	0.420203	-1.30731	0.191106	0.999855	-0.599581	0.420696	-1.42521	0.154095	0.682241	0.540723	0.422287	1.28046	0.200383	0.882514
chrX	1511462	1519028	-0.356294	0.38908	-0.915736	0.359806	0.999855	-0.427113	0.389458	-1.09669	0.272778	0.81246	-0.0691865	0.389354	-0.177695	0.858962	0.999562
chrX	1515257	1522800	0.0877787	0.557768	0.157375	0.874949	0.999855	0.706269	0.559844	1.26155	0.207112	0.762591	-0.144569	0.557366	-0.259379	0.795342	0.999562
chrX	1519040	1526559	-1.47876	1.4994	-0.986231	0.32402	0.999855	0.625262	1.50569	0.415266	0.677947	0.989491	-1.6448	1.49919	-1.09713	0.272586	0.930786
chrX	1522811	1530306	-1.04045	1.4141	-0.735766	0.461873	0.999855	1.9859	1.43259	1.38623	0.165676	0.707697	-0.765067	1.41441	-0.540911	0.588569	0.999562
chrX	1526571	1534042	0.269921	1.83999	0.146697	0.883371	0.999855	-0.546178	1.83922	-0.296962	0.766496	0.989491	1.27684	1.84258	0.692964	0.488332	0.995418
chrX	1530318	1537766	-0.344617	1.69416	-0.203415	0.838811	0.999855	-0.677086	1.6942	-0.39965	0.689415	0.989491	1.12887	1.69728	0.665101	0.505986	0.996601
chrX	1534054	1541478	-0.776835	2.02205	-0.384181	0.700844	0.999855	0.0868118	2.02425	0.0428858	0.965793	0.9941	-0.361404	2.02249	-0.178693	0.858179	0.999562
chrX	1537778	1545178	-0.291489	1.79536	-0.162357	0.871025	0.999855	6.12489	2.06264	2.96944	0.00298344	0.0961034	-0.142539	1.79551	-0.0793867	0.936725	0.999562
chrX	1541490	1548867	0.622071	1.81458	0.342818	0.731735	0.999855	6.23865	2.07769	3.00268	0.00267615	0.0888595	-0.502243	1.81201	-0.277175	0.781645	0.999562
chrX	1545190	1552543	-1.31287	1.69624	-0.773993	0.438935	0.999855	5.56304	1.97762	2.813	0.00490812	0.12753	-2.39916	1.69511	-1.41534	0.156968	0.829063
chrX	1548878	1556208	-1.51554	1.47305	-1.02885	0.303552	0.999855	5.73407	1.79031	3.20284	0.00136081	0.0576565	-1.66973	1.47279	-1.13372	0.256911	0.927332
chrX	1552555	1559861	-0.446987	1.28377	-0.348183	0.727703	0.999855	-1.70815	1.28228	-1.33212	0.18282	0.731124	-1.66126	1.28187	-1.29596	0.194989	0.876336
chrX	1556220	1563502	-0.725755	2.1438	-0.338537	0.734959	0.999855	-1.4139	2.14358	-0.659599	0.509511	0.963113	-1.19352	2.14345	-0.556824	0.577648	0.999562
chrX	1559873	1567132	-0.240875	1.18758	-0.202828	0.839269	0.999855	0.33785	1.18913	0.284115	0.776322	0.989491	1.04178	1.1898	0.875596	0.38125	0.971264
chrX	1563514	1570750	-0.441709	1.73112	-0.255158	0.798601	0.999855	6.47646	2.00767	3.22586	0.00125594	0.056254	0.0427682	1.73176	0.0246963	0.980297	0.999562
chrX	1567144	1574356	-5.01406	2.81034	-1.78415	0.0743997	0.999855	-0.478619	2.98391	-0.1604	0.872566	NA	-5.60813	2.80802	-1.99718	0.0458054	0.536342
chrX	1570761	1577950	0.935867	0.78298	1.19526	0.231984	0.999855	-0.099531	0.781188	-0.12741	0.898616	0.990613	0.329383	0.781181	0.421648	0.673282	0.999562
chrX	1574367	1581533	0.50424	0.674538	0.747533	0.454742	0.999855	0.151847	0.674561	0.225105	0.821897	0.989491	0.921657	0.675386	1.36464	0.172367	0.847514
chrX	1577962	1585103	-0.271509	1.93535	-0.14029	0.888431	0.999855	0.464461	1.93708	0.239774	0.810505	0.989491	1.36681	1.93832	0.705151	0.480716	0.994467
chrX	1581544	1588663	-0.979074	2.23806	-0.437466	0.661773	0.999855	0.242891	2.24121	0.108375	0.913698	0.992743	0.272848	2.24005	0.121804	0.903054	0.999562
chrX	1585115	1592210	-1.11655	1.84804	-0.60418	0.545724	0.999855	-0.350623	1.84977	-0.18955	0.849662	0.989491	0.980601	1.85251	0.529337	0.596572	0.999562
chrX	1588674	1595746	-0.0820451	2.48725	-0.0329863	0.973686	0.999855	-0.382772	2.48738	-0.153886	0.8777	0.990613	0.134322	2.48756	0.0539975	0.956937	0.999562
chrX	1592222	1599270	6.26948	2.72644	2.29951	0.0214758	0.985178	-0.233073	2.53132	-0.0920758	0.926638	0.992743	0.848965	2.53296	0.335167	0.737499	0.999562
chrX	1595758	1602783	6.02647	2.96238	2.03433	0.0419181	0.999855	5.6657	2.96238	1.91255	0.0558058	NA	1.99871	2.79208	0.715851	0.474083	0.994467
chrX	1599282	1606284	1.17177	1.42697	0.821163	0.411554	0.999855	0.977013	1.42749	0.684427	0.493706	0.961643	0.553219	1.42536	0.388126	0.697923	0.999562
chrX	1602795	1609773	0.778604	0.878928	0.885856	0.375695	0.999855	0.72758	0.880096	0.826706	0.408404	0.92128	0.341815	0.877495	0.389535	0.69688	0.999562
chrX	1606296	1613251	0.972853	0.72862	1.3352	0.181811	0.999855	0.0481912	0.726823	0.0663039	0.947136	0.992743	0.650123	0.727293	0.893895	0.371378	0.969071
chrX	1609785	1616718	0.883188	0.579346	1.52446	0.127395	0.999855	-0.0389317	0.577793	-0.06738	0.946279	0.992743	0.68565	0.578528	1.18516	0.235953	0.914597
chrX	1613263	1620173	0.747675	0.433967	1.72288	0.0849098	0.999855	0.276321	0.433644	0.637207	0.52399	0.9651	0.360669	0.432751	0.833433	0.4046	0.975948
chrX	1616729	1623616	0.193332	0.364149	0.530914	0.595478	0.999855	0.152832	0.365018	0.418698	0.675437	0.989491	-0.500147	0.362719	-1.37888	0.167931	0.842017
chrX	1620184	1627048	-0.440588	0.591967	-0.744278	0.456709	0.999855	-0.31787	0.593169	-0.535884	0.592038	0.980492	-0.763797	0.591252	-1.29183	0.196416	0.876883
chrX	1623627	1630468	0.757487	1.90642	0.397334	0.691121	0.999855	6.51934	2.15874	3.01997	0.00252798	0.0867816	6.99159	2.15871	3.23878	0.00120042	0.0839092
chrX	1627059	1633877	-0.118126	3.62764	-0.0325627	0.974023	0.999855	-0.479546	3.62764	-0.132192	0.894832	NA	-0.0316282	3.62757	-0.00871885	0.993043	0.999562
chrX	1630480	1637275	6.12475	2.40054	2.55141	0.0107288	0.822278	-1.53133	2.17452	-0.704215	0.481299	0.954916	-0.216118	2.1758	-0.0993279	0.920878	0.999562
chrX	1633888	1640661	1.40912	1.13961	1.23649	0.216276	0.999855	-0.358136	1.13563	-0.315363	0.752486	0.989491	-1.09546	1.13428	-0.965771	0.334159	0.951711
chrX	1637286	1644035	-0.717427	1.3152	-0.545489	0.585417	0.999855	0.448742	1.31851	0.340339	0.733601	0.989491	-0.793536	1.31503	-0.603436	0.546218	0.999562
chrX	1640672	1647399	-0.0132896	2.14837	-0.00618591	0.995064	0.999855	1.11018	2.14999	0.516366	0.605599	0.980492	1.25783	2.14953	0.585167	0.558436	0.999562
chrX	1644047	1650751	0.677728	1.54088	0.439832	0.660059	0.999855	1.99141	1.54328	1.29037	0.196921	0.751832	1.20695	1.54129	0.783079	0.433581	0.982058
chrX	1647410	1654092	0.462549	0.616116	0.75075	0.452803	0.999855	0.327335	0.616613	0.530859	0.595516	0.980492	0.762193	0.616618	1.23609	0.216427	0.896134
chrX	1650762	1657421	0.776251	0.638071	1.21656	0.223772	0.999855	-0.244422	0.636677	-0.383902	0.701051	0.989491	0.46155	0.637182	0.724361	0.468844	0.992238
chrX	1654103	1660739	0.188824	0.456758	0.413401	0.679313	0.999855	0.0615945	0.457305	0.13469	0.892857	0.990613	0.416732	0.457114	0.91166	0.361948	0.966955
chrX	1657432	1664046	0.0474472	0.431489	0.109961	0.91244	0.999855	0.184462	0.432708	0.426298	0.669891	0.989491	0.221412	0.431708	0.512875	0.608039	0.999562
chrX	1660751	1667342	0.501076	0.463266	1.08162	0.279423	0.999855	0.276712	0.463459	0.59706	0.550467	0.972353	1.0916	0.464096	2.3521	0.0186676	0.359171
chrX	1664058	1670627	0.469962	0.340185	1.38149	0.167129	0.999855	-0.147114	0.339787	-0.43296	0.665044	0.989232	0.464074	0.340058	1.36469	0.172351	0.847514
chrX	1667353	1673900	-0.0826159	0.370426	-0.223029	0.823513	0.999855	-0.171763	0.370811	-0.46321	0.643214	0.983431	-0.401912	0.369991	-1.08627	0.277358	0.930786
chrX	1670638	1677163	-0.257007	0.326664	-0.786761	0.431422	0.999855	-0.143946	0.327347	-0.439737	0.660128	0.989232	-0.311672	0.326521	-0.954524	0.339818	0.95715
chrX	1673911	1680414	-0.118653	0.416831	-0.284656	0.775908	0.999855	-0.0273565	0.417535	-0.0655191	0.947761	0.992743	-0.41805	0.416402	-1.00396	0.315399	0.94686
chrX	1677174	1683654	0.084555	0.396981	0.212995	0.831331	0.999855	0.629932	0.398419	1.58108	0.11386	0.607043	0.327873	0.397192	0.825479	0.4091	0.978232
chrX	1680425	1686883	0.0670938	0.304614	0.220258	0.82567	0.999855	0.779261	0.3066	2.54163	0.0110338	0.186662	-0.076687	0.304367	-0.251956	0.801075	0.999562
chrX	1683665	1690101	0.262724	0.405644	0.647672	0.517197	0.999855	0.942578	0.407235	2.31458	0.020636	0.269586	-0.250723	0.405144	-0.618849	0.536016	0.999562
chrX	1686894	1693309	0.43894	0.348474	1.25961	0.207811	0.999855	0.365965	0.348865	1.04902	0.29417	0.836394	0.298217	0.348236	0.856366	0.391795	0.972771
chrX	1690112	1696505	-0.082957	0.311352	-0.266441	0.789899	0.999855	0.324252	0.312447	1.03778	0.299372	0.840431	0.091718	0.31147	0.294468	0.7684	0.999562
chrX	1693319	1699690	-0.464922	0.394505	-1.1785	0.238599	0.999855	0.446376	0.396941	1.12454	0.260785	0.802781	-0.276042	0.394654	-0.699454	0.484269	0.995418
chrX	1696516	1702865	-0.515423	0.598312	-0.861463	0.388983	0.999855	0.331889	0.601752	0.551537	0.581265	0.977885	-0.206185	0.598787	-0.344338	0.730592	0.999562
chrX	1699701	1706029	-0.691021	2.02932	-0.340518	0.733466	0.999855	1.63127	2.03778	0.800516	0.423412	0.926615	0.27581	2.03066	0.135823	0.891961	0.999562
chrX	1702876	1709182	0.273842	1.7147	0.159703	0.873115	0.999855	-1.57591	1.71223	-0.920382	0.357373	0.889647	0.0762438	1.71405	0.0444818	0.96452	0.999562
chrX	1706039	1712324	1.51151	1.17917	1.28185	0.199897	0.999855	-1.31065	1.17131	-1.11897	0.263155	0.805215	-0.793588	1.17141	-0.677461	0.498113	0.995418
chrX	1709192	1715455	0.688177	1.27091	0.541483	0.588174	0.999855	0.363631	1.27104	0.28609	0.774809	0.989491	-0.904119	1.26774	-0.713176	0.475737	0.994467
chrX	1712334	1718576	0.695532	2.17208	0.320214	0.748806	0.999855	0.748515	2.17295	0.344469	0.730493	0.989491	0.387421	2.17147	0.178414	0.858398	0.999562
chrX	1715466	1721687	0.260645	1.87904	0.138712	0.889678	0.999855	-0.702443	1.87807	-0.374024	0.708387	0.989491	-0.228636	1.87812	-0.121737	0.903108	0.999562
chrX	1718587	1724786	-0.57133	1.31587	-0.434184	0.664155	0.999855	-1.03506	1.31571	-0.786697	0.431459	0.92995	-0.931009	1.31524	-0.707861	0.479032	0.994467
chrX	1721697	1727876	0.194093	1.73036	0.112169	0.910689	0.999855	0.557808	1.732	0.32206	0.747408	0.989491	0.816898	1.73153	0.471779	0.637085	0.999562
chrX	1724797	1730954	-0.420424	2.16475	-0.194214	0.846009	0.999855	-0.0762037	2.16539	-0.0351917	0.971927	0.994299	0.972358	2.16625	0.448867	0.653528	0.999562
chrX	1727886	1734023	-0.779502	1.16058	-0.67165	0.501806	0.999855	-0.276064	1.16175	-0.237627	0.81217	0.989491	0.246607	1.16192	0.212241	0.831919	0.999562
chrX	1730965	1737081	-0.169456	1.84677	-0.0917583	0.92689	0.999855	0.340287	1.84871	0.184068	0.85396	0.989491	1.3933	1.85099	0.752731	0.451612	0.987204
chrX	1734033	1740128	0.317996	2.61004	0.121836	0.903029	0.999855	-0.715137	2.60825	-0.274183	0.783944	NA	5.78766	2.79778	2.06866	0.0385781	0.495641
chrX	1737091	1743165	-0.118126	3.62764	-0.0325627	0.974023	0.999855	-0.479546	3.62764	-0.132192	0.894832	NA	-0.0316282	3.62757	-0.00871885	0.993043	0.999562
chrX	1740138	1746192	-0.118126	3.62764	-0.0325627	0.974023	0.999855	-0.479546	3.62764	-0.132192	0.894832	NA	-0.0316282	3.62757	-0.00871885	0.993043	0.999562
chrX	1743176	1749209	-5.85128	2.90358	-2.0152	0.0438838	0.999855	-0.478786	3.07438	-0.155734	0.876243	NA	-7.01723	2.90161	-2.41839	0.0155893	0.33713
chrX	1746202	1752216	-1.22158	1.68957	-0.723012	0.469672	0.999855	-0.984339	1.69047	-0.582287	0.560374	0.973663	-1.41457	1.68928	-0.837384	0.402377	0.975948
chrX	1749219	1755212	-0.350163	1.20807	-0.289854	0.771928	0.999855	-0.271778	1.20864	-0.224863	0.822086	0.989491	0.178931	1.20867	0.14804	0.882311	0.999562
chrX	1752226	1758199	0.43659	0.723879	0.603126	0.546425	0.999855	0.188037	0.72415	0.259666	0.795121	0.989491	-0.112445	0.72274	-0.155581	0.876363	0.999562
chrX	1755222	1761175	1.52332	2.06118	0.739051	0.459876	0.999855	1.06949	2.06103	0.518909	0.603824	0.980492	-0.609307	2.0592	-0.295895	0.76731	0.999562
chrX	1758209	1764142	1.00148	1.81826	0.550792	0.581776	0.999855	6.92866	2.08168	3.32839	0.000873481	0.0472858	-0.596372	1.81574	-0.328446	0.742575	0.999562
chrX	1761185	1767098	-0.139524	2.69319	-0.0518063	0.958683	0.999855	6.06547	2.87801	2.10752	0.0350722	NA	6.52091	2.87796	2.26581	0.0234628	0.40282
chrX	1764151	1770045	-1.5541	1.71548	-0.905924	0.364976	0.999855	-1.93575	1.71546	-1.12842	0.259144	0.801812	-0.203407	1.7181	-0.118391	0.905758	0.999562
chrX	1767108	1772982	-6.25877	2.51562	-2.48796	0.0128477	0.88932	-7.5507	2.51423	-3.00319	0.00267166	0.0888595	-5.40751	2.51772	-2.14778	0.0317309	0.458862
chrX	1770055	1775909	0.5293	1.34467	0.393627	0.693856	0.999855	-0.64769	1.34218	-0.482564	0.629405	0.982731	6.73333	1.68322	4.00027	6.32706e-05	0.014072
chrX	1772991	1778826	-0.412157	0.457947	-0.900012	0.368114	0.999855	-0.789376	0.457913	-1.72385	0.084734	0.536942	-0.455664	0.457687	-0.995579	0.319455	0.94686
chrX	1775918	1781734	-0.0379507	0.450424	-0.0842556	0.932853	0.999855	-0.0655542	0.45114	-0.145308	0.884468	0.990613	-0.0717705	0.450234	-0.159407	0.873348	0.999562
chrX	1778836	1784632	0.235011	0.616059	0.381475	0.702851	0.999855	0.118159	0.616764	0.19158	0.848072	0.989491	0.469511	0.616516	0.761555	0.446325	0.987204
chrX	1781743	1787521	0.000663168	0.52787	0.00125631	0.998998	0.999855	-0.882289	0.526743	-1.67499	0.0939364	0.565663	1.00304	0.531222	1.88817	0.0590037	0.581744
chrX	1784642	1790400	0.0372415	0.577685	0.0644667	0.948599	0.999855	-0.653899	0.577135	-1.13301	0.25721	0.798982	0.455717	0.578425	0.787858	0.43078	0.982058
chrX	1787530	1793270	0.787764	0.607236	1.2973	0.19453	0.999855	0.0724939	0.606488	0.11953	0.904855	0.991504	0.89458	0.607326	1.47298	0.140756	0.80459
chrX	1790409	1796130	1.19133	0.59775	1.99302	0.046259	0.999855	0.357949	0.596532	0.600049	0.548473	0.971783	1.47641	0.59845	2.46706	0.0136228	0.31893
chrX	1793279	1798981	0.2398	1.34068	0.178864	0.858045	0.999855	0.0313793	1.341	0.0233998	0.981331	0.996131	-0.0479022	1.34006	-0.0357463	0.971485	0.999562
chrX	1796139	1801823	0.0188405	0.706376	0.026672	0.978721	0.999855	-1.03024	0.704229	-1.46293	0.143487	0.668727	-1.13707	0.703128	-1.61717	0.105842	0.715596
chrX	1798990	1804655	-0.120845	0.583809	-0.206994	0.836014	0.999855	-0.838697	0.582891	-1.43886	0.150191	0.677938	-0.1734	0.583466	-0.297189	0.766322	0.999562
chrX	1801832	1807479	0.394119	1.71847	0.229342	0.818603	0.999855	0.826074	1.72027	0.4802	0.631085	0.982731	0.405843	1.71837	0.236179	0.813294	0.999562
chrX	1804664	1810293	1.47777	2.31321	0.638842	0.522926	0.999855	7.12551	2.52496	2.82203	0.00477206	0.12538	2.12928	2.31493	0.919802	0.357676	0.966955
chrX	1807488	1813099	-1.34579	2.09747	-0.641622	0.521119	0.999855	-0.655998	2.09929	-0.312486	0.754671	0.989491	-0.790014	2.09814	-0.37653	0.706523	0.999562
chrX	1810302	1815895	-1.0441	2.07444	-0.503315	0.614743	0.999855	-0.718801	2.07523	-0.346372	0.729063	0.989491	-2.1839	2.07369	-1.05315	0.292274	0.936151
chrX	1813108	1818683	0.105517	1.15465	0.0913846	0.927187	0.999855	-0.523472	1.15416	-0.453553	0.65015	0.985024	-1.28201	1.1528	-1.11208	0.266105	0.930786
chrX	1815904	1821462	0.790201	0.749835	1.05383	0.29196	0.999855	-0.657371	0.747132	-0.87986	0.378935	0.905544	0.612698	0.749031	0.817988	0.413364	0.978232
chrX	1818692	1824232	0.334333	1.21324	0.275571	0.782878	0.999855	-1.1473	1.21149	-0.947009	0.343634	0.872631	1.31534	1.21608	1.08162	0.27942	0.930786
chrX	1821470	1826993	-0.996674	0.690993	-1.44238	0.149195	0.999855	-0.47878	0.693366	-0.690515	0.489871	0.961643	-0.331163	0.692436	-0.478258	0.632466	0.999562
chrX	1824240	1829746	-0.824099	1.56099	-0.527933	0.597546	0.999855	0.371218	1.56278	0.237537	0.81224	0.989491	-0.711062	1.56102	-0.455512	0.648741	0.999562
chrX	1827002	1832490	-0.652622	0.521231	-1.25208	0.210541	0.999855	-0.730959	0.521739	-1.401	0.161213	0.694508	-0.548962	0.521288	-1.05309	0.292301	0.936151
chrX	1829754	1835226	-0.0690948	0.424215	-0.162877	0.870615	0.999855	-0.224779	0.424561	-0.529439	0.596501	0.980492	-0.0683129	0.424111	-0.161073	0.872036	0.999562
chrX	1832499	1837953	0.684636	0.464674	1.47337	0.140651	0.999855	0.761748	0.465521	1.63633	0.10177	0.582976	0.389759	0.464143	0.839738	0.401055	0.975948
chrX	1835234	1840672	0.826131	0.712667	1.15921	0.24637	0.999855	1.26906	0.714163	1.77699	0.07557	0.509083	0.916699	0.712697	1.28624	0.19836	0.879807
chrX	1837961	1843383	0.635544	0.496712	1.2795	0.200721	0.999855	-0.0500638	0.496284	-0.100877	0.919648	0.992743	1.30767	0.497818	2.6268	0.00861913	0.249261
chrX	1840680	1846085	0.36803	0.349865	1.05192	0.292836	0.999855	-0.143338	0.349684	-0.409906	0.681875	0.989491	0.368732	0.349779	1.05418	0.291799	0.936151
chrX	1843391	1848780	-0.323802	0.291642	-1.11027	0.266881	0.999855	-0.293159	0.292329	-1.00284	0.31594	0.85186	-0.257067	0.291636	-0.881465	0.378066	0.969391
chrX	1846093	1851466	-0.23175	0.42975	-0.539268	0.589702	0.999855	-0.0980835	0.430358	-0.227912	0.819715	0.989491	-0.0219413	0.429902	-0.051038	0.959295	0.999562
chrX	1848788	1854144	-0.425208	0.405227	-1.04931	0.294036	0.999855	-0.106961	0.406137	-0.263363	0.792271	0.989491	-0.366159	0.405217	-0.903613	0.366201	0.969071
chrX	1851474	1856815	-0.284362	0.347985	-0.817168	0.413832	0.999855	-0.0451483	0.349009	-0.129362	0.897071	0.990613	0.0924496	0.348453	0.265314	0.790767	0.999562
chrX	1854152	1859477	-0.118474	0.304297	-0.389337	0.697027	0.999855	-0.108772	0.304961	-0.356676	0.721335	0.989491	-0.0725154	0.30426	-0.238334	0.811622	0.999562
chrX	1856822	1862132	0.205011	0.312006	0.657075	0.511133	0.999855	-0.345194	0.311699	-1.10746	0.268095	0.809054	-0.50792	0.310949	-1.63345	0.102374	0.715596
chrX	1859485	1864779	0.487546	0.279576	1.74387	0.0811812	0.999855	0.00893316	0.279432	0.031969	0.974497	0.994495	-0.169913	0.278835	-0.609367	0.542281	0.999562
chrX	1862139	1867418	0.0175479	0.276485	0.0634679	0.949394	0.999855	0.363865	0.277161	1.31283	0.189241	0.740495	0.291097	0.276647	1.05223	0.292693	0.936151
chrX	1864786	1870049	-0.253979	0.213135	-1.19164	0.233404	0.999855	-0.0999547	0.213661	-0.467819	0.639914	0.982731	-0.0682081	0.213237	-0.319869	0.749067	0.999562
chrX	1867425	1872674	0.0201914	0.222804	0.0906243	0.927791	0.999855	0.0695312	0.2232	0.311519	0.755406	0.989491	0.131819	0.222839	0.591542	0.554158	0.999562
chrX	1870057	1875290	0.0926878	0.241254	0.384191	0.700837	0.999855	0.177281	0.241604	0.733765	0.463092	0.942823	0.142303	0.241242	0.589879	0.555272	0.999562
chrX	1872681	1877900	-0.116725	0.250893	-0.465238	0.641761	0.999855	-0.213411	0.251061	-0.850033	0.395307	0.912693	-0.369483	0.250728	-1.47364	0.140578	0.80459
chrX	1875298	1880502	-0.0405771	0.188027	-0.215805	0.82914	0.999855	-0.00199108	0.188414	-0.0105676	0.991568	0.997199	-0.255001	0.187811	-1.35775	0.174543	0.849789
chrX	1877907	1883096	-0.0171551	0.287152	-0.0597422	0.952361	0.999855	0.544244	0.287952	1.89005	0.0587509	0.446714	0.202142	0.28725	0.703714	0.481611	0.994467
chrX	1880509	1885684	-0.22914	0.321481	-0.712765	0.475991	0.999855	0.0676225	0.322036	0.209984	0.83368	0.989491	-0.200496	0.321455	-0.623714	0.532815	0.999562
chrX	1883104	1888265	0.151911	0.221966	0.684388	0.49373	0.999855	0.14592	0.222338	0.656296	0.511633	0.963113	0.297782	0.222038	1.34113	0.179878	0.858677
chrX	1885691	1890838	0.162839	0.271539	0.59969	0.548713	0.999855	0.0669096	0.27177	0.2462	0.805528	0.989491	0.458652	0.271732	1.68788	0.0914339	0.691478
chrX	1888272	1893405	-0.275029	0.285804	-0.962298	0.3359	0.999855	-0.228214	0.286104	-0.797661	0.425067	0.927222	-0.14516	0.285844	-0.50783	0.611573	0.999562
chrX	1890845	1895964	-0.254248	0.213743	-1.18951	0.234241	0.999855	0.0529747	0.214305	0.247193	0.804759	0.989491	-0.274054	0.213686	-1.28251	0.199664	0.880142
chrX	1893412	1898517	-0.359579	0.199096	-1.80605	0.0709102	0.999855	0.280115	0.200034	1.40034	0.161411	0.694508	-0.123819	0.199211	-0.621548	0.534239	0.999562
chrX	1895971	1901063	-0.166242	0.209039	-0.795267	0.426458	0.999855	0.137623	0.209686	0.656332	0.511611	0.963113	0.303122	0.20939	1.44764	0.147718	0.819481
chrX	1898524	1903603	-0.00827028	0.287144	-0.0288019	0.977023	0.999855	0.0192556	0.28739	0.0670018	0.94658	0.992743	0.299282	0.287287	1.04175	0.297526	0.939786
chrX	1901070	1906136	-0.112302	0.253354	-0.443259	0.657578	0.999855	0.214532	0.253793	0.845301	0.397943	0.914248	0.527873	0.253702	2.08068	0.0374634	0.492765
chrX	1903609	1908662	-0.0702238	0.2614	-0.268645	0.788203	0.999855	0.340461	0.262139	1.29878	0.194019	0.746561	0.615882	0.261955	2.35109	0.0187183	0.359171
chrX	1906142	1911182	0.194552	0.276458	0.70373	0.481601	0.999855	0.32385	0.27712	1.16863	0.242553	0.788174	-0.0396949	0.276149	-0.143744	0.885702	0.999562
chrX	1908669	1913696	0.147727	0.275439	0.536333	0.591728	0.999855	0.60201	0.276213	2.17951	0.0292934	0.315114	0.239398	0.275455	0.869099	0.384793	0.972771
chrX	1911188	1916203	0.0756597	0.319609	0.236725	0.81287	0.999855	0.457467	0.320229	1.42856	0.15313	0.680692	0.287726	0.319706	0.899972	0.368135	0.969071
chrX	1913702	1918704	0.358299	0.332191	1.07859	0.28077	0.999855	0.438201	0.332655	1.31728	0.187743	0.740115	0.538675	0.332295	1.62107	0.105002	0.715596
chrX	1916209	1921199	0.0157146	0.260109	0.0604155	0.951825	0.999855	0.104588	0.260648	0.401261	0.688228	0.989491	0.122625	0.260147	0.471369	0.637378	0.999562
chrX	1918710	1923688	-0.48792	0.236313	-2.06472	0.0389494	0.999855	-0.00297394	0.237286	-0.0125332	0.99	0.997199	-0.151432	0.23656	-0.64014	0.522081	0.998771
chrX	1921205	1926171	-0.304341	0.304548	-0.999318	0.317641	0.999855	0.446392	0.305475	1.4613	0.143932	0.668886	0.139448	0.304785	0.457529	0.647291	0.999562
chrX	1923694	1928648	-0.187676	0.311232	-0.603008	0.546503	0.999855	-0.193598	0.311425	-0.621654	0.53417	0.970336	0.0963905	0.311343	0.309596	0.756868	0.999562
chrX	1926177	1931119	-0.116271	0.333469	-0.348672	0.727336	0.999855	-0.00927604	0.333785	-0.0277905	0.977829	0.994535	0.200009	0.333623	0.599506	0.548835	0.999562
chrX	1928653	1933584	0.0995313	0.394264	0.252448	0.800695	0.999855	0.92841	0.397924	2.33313	0.0196411	0.259578	0.389578	0.394734	0.986939	0.323673	0.94686
chrX	1931124	1936043	-0.118126	3.62764	-0.0325627	0.974023	0.999855	-0.479546	3.62764	-0.132192	0.894832	NA	-0.0316282	3.62757	-0.00871885	0.993043	0.999562
chrX	1933589	1938497	4.12497	2.97184	1.38802	0.165131	0.999855	3.7642	2.97184	1.26662	0.20529	NA	4.21836	2.97179	1.41947	0.155763	0.824838
chrX	1936049	1940945	0.563118	0.391219	1.43939	0.150039	0.999855	-0.0755686	0.390876	-0.193331	0.8467	0.989491	0.532967	0.391088	1.36278	0.172952	0.847951
chrX	1938503	1943388	0.359883	0.292046	1.23228	0.217844	0.999855	0.0660478	0.29212	0.226098	0.821125	0.989491	0.414952	0.292031	1.42092	0.155341	0.824383
chrX	1940951	1945825	0.07465	0.384283	0.194258	0.845974	0.999855	-0.13102	0.384509	-0.340747	0.733294	0.989491	0.0250027	0.384127	0.0650896	0.948103	0.999562
chrX	1943393	1948257	-0.671579	0.578194	-1.16151	0.245434	0.999855	-0.412586	0.579681	-0.711747	0.476622	0.953863	-0.755367	0.577916	-1.30705	0.191194	0.876336
chrX	1945831	1950684	0.0406711	0.551942	0.0736872	0.941259	0.999855	0.235171	0.553689	0.424735	0.67103	0.989491	-0.387829	0.550859	-0.704045	0.481405	0.994467
chrX	1948262	1953105	0.351236	0.398029	0.882439	0.37754	0.999855	-0.0106535	0.398032	-0.0267655	0.978647	0.994936	0.261681	0.397651	0.658066	0.510495	0.997394
chrX	1950689	1955521	0.0592188	0.33858	0.174903	0.861156	0.999855	-0.168201	0.33883	-0.496417	0.6196	0.981922	-0.256998	0.337985	-0.760383	0.447026	0.987204
chrX	1953110	1957932	0.481191	0.413798	1.16286	0.244885	0.999855	-0.454492	0.412554	-1.10165	0.270612	0.811289	-0.243335	0.41219	-0.590347	0.554958	0.999562
chrX	1955526	1960338	-0.118126	3.62764	-0.0325627	0.974023	0.999855	-0.479546	3.62764	-0.132192	0.894832	NA	-0.0316282	3.62757	-0.00871885	0.993043	0.999562
chrX	1957937	1962739	-0.118126	3.62764	-0.0325627	0.974023	0.999855	-0.479546	3.62764	-0.132192	0.894832	NA	-0.0316282	3.62757	-0.00871885	0.993043	0.999562
chrX	1960343	1965135	1.4575	2.5345	0.575065	0.565247	0.999855	6.16578	2.72641	2.2615	0.0237283	NA	6.62388	2.72637	2.42956	0.0151171	0.33713
chrX	1962744	1967527	0.179821	1.34424	0.133772	0.893583	0.999855	7.30996	1.68578	4.33625	1.44932e-05	0.00272646	0.746908	1.34513	0.55527	0.57871	0.999562
chrX	1965140	1969913	-0.271526	1.35951	-0.199724	0.841696	0.999855	1.13149	1.36295	0.830177	0.406439	0.919424	0.475055	1.36036	0.349212	0.72693	0.999562
chrX	1967531	1972295	-0.460129	0.573861	-0.801813	0.422661	0.999855	0.19205	0.576183	0.333315	0.738896	0.989491	-0.579704	0.573582	-1.01067	0.312173	0.94686
chrX	1969918	1974672	-0.55375	0.435295	-1.27213	0.203328	0.999855	-0.469664	0.436406	-1.07621	0.281834	0.822249	-1.00135	0.434372	-2.30529	0.0211504	0.377697
chrX	1972300	1977045	-0.701962	0.792208	-0.886083	0.375573	0.999855	-0.926924	0.792462	-1.16968	0.242131	0.788174	-0.503018	0.792447	-0.634766	0.525581	0.999562
chrX	1974677	1979413	-0.264261	0.468615	-0.56392	0.572808	0.999855	0.0874217	0.470079	0.185972	0.852466	0.989491	-0.156423	0.468677	-0.333755	0.738565	0.999562
chrX	1977049	1981777	-0.0148861	0.429589	-0.034652	0.972357	0.999855	0.055184	0.430357	0.128228	0.897968	0.990613	-0.0564993	0.429427	-0.131569	0.895325	0.999562
chrX	1979418	1984136	-0.161526	0.585037	-0.276096	0.782475	0.999855	-0.632241	0.584857	-1.08102	0.279689	0.81853	-0.476691	0.58445	-0.815624	0.414715	0.978232
chrX	1981781	1986491	0.150603	0.557485	0.270147	0.787047	0.999855	0.00804878	0.557942	0.0144258	0.98849	0.997199	-0.672846	0.556209	-1.2097	0.226394	0.904707
chrX	1984141	1988842	0.519383	1.04699	0.496073	0.619843	0.999855	2.33075	1.05702	2.20503	0.0274518	0.303065	-0.683249	1.04531	-0.653634	0.513347	0.997394
chrX	1986496	1991189	0.0432355	0.727312	0.0594456	0.952597	0.999855	-0.0740136	0.727828	-0.101691	0.919002	0.992743	0.66323	0.7286	0.910279	0.362675	0.966955
chrX	1988846	1993532	-0.0280037	0.485239	-0.057711	0.953979	0.999855	-0.239083	0.485548	-0.492397	0.622439	0.982731	0.166109	0.48549	0.342148	0.732239	0.999562
chrX	1991193	1995870	0.187352	0.532678	0.351717	0.72505	0.999855	0.362338	0.533668	0.678958	0.497164	0.961643	0.532765	0.53314	0.999296	0.317652	0.94686
chrX	1993535	1998205	-0.32106	0.377132	-0.851318	0.394593	0.999855	0.443094	0.379814	1.16661	0.243368	0.788174	0.51909	0.378728	1.37061	0.170495	0.846079
chrX	1995874	2000535	-0.136977	0.465396	-0.294323	0.768511	0.999855	0.16038	0.46626	0.343972	0.730868	0.989491	0.0252354	0.465496	0.0542119	0.956766	0.999562
chrX	1998208	2002862	0.560636	0.422592	1.32666	0.184621	0.999855	0.636987	0.423321	1.50474	0.132391	0.653342	0.462632	0.422368	1.09533	0.273372	0.930786
chrX	2000539	2005185	0.629063	0.617966	1.01796	0.308699	0.999855	1.99352	0.624371	3.19285	0.00140877	0.058118	1.32598	0.61948	2.14047	0.0323167	0.460035
chrX	2002866	2007505	-0.490208	0.547557	-0.895264	0.370646	0.999855	-0.0841759	0.549409	-0.153212	0.878231	0.990613	-0.580145	0.547282	-1.06005	0.289124	0.936151
chrX	2005189	2009820	-0.303121	0.393704	-0.769921	0.441347	0.999855	-0.309734	0.394371	-0.785388	0.432226	0.930392	-0.473777	0.393338	-1.2045	0.228396	0.905624
chrX	2007508	2012133	-0.0117023	0.359164	-0.0325819	0.974008	0.999855	-0.393048	0.359143	-1.0944	0.273778	0.813044	-0.405506	0.358707	-1.13047	0.25828	0.928554
chrX	2009824	2014441	0.279441	0.37464	0.745893	0.455732	0.999855	-0.123904	0.374593	-0.33077	0.740818	0.989491	-0.57694	0.373829	-1.54333	0.122752	0.75918
chrX	2012136	2016746	0.0386786	0.318692	0.121367	0.903401	0.999855	0.263286	0.319745	0.823425	0.410266	0.92128	-0.270047	0.318209	-0.848647	0.396078	0.975735
chrX	2014445	2019048	-0.140068	0.409904	-0.34171	0.732569	0.999855	0.0622935	0.410489	0.151754	0.879381	0.990613	0.380552	0.410353	0.927378	0.35373	0.965946
chrX	2016750	2021347	0.238369	0.42412	0.562032	0.574094	0.999855	0.216099	0.424438	0.509143	0.610652	0.980492	0.908592	0.424736	2.13919	0.0324201	0.460035
chrX	2019051	2023642	0.18127	0.34651	0.52313	0.600883	0.999855	0.333135	0.347061	0.959876	0.337118	0.866843	0.235766	0.346498	0.680427	0.496234	0.995418
chrX	2021350	2025934	-0.437176	0.321587	-1.35943	0.17401	0.999855	0.146544	0.32285	0.453907	0.649896	0.985024	-0.569433	0.32141	-1.77167	0.0764493	0.646607
chrX	2023645	2028223	-0.111252	0.317762	-0.35011	0.726256	0.999855	-0.139541	0.318244	-0.438473	0.661043	0.989232	-0.3437	0.317413	-1.08282	0.27889	0.930786
chrX	2025937	2030509	0.274334	0.295513	0.92833	0.353237	0.999855	0.00730483	0.295661	0.0247068	0.980289	0.995736	0.0961383	0.295173	0.325702	0.74465	0.999562
chrX	2028226	2032792	0.315697	0.26364	1.19745	0.231129	0.999855	0.220706	0.264095	0.835708	0.403319	0.919417	0.0424342	0.263167	0.161244	0.871901	0.999562
chrX	2030512	2035072	-0.0259478	0.243667	-0.106489	0.915195	0.999855	0.469894	0.244901	1.91871	0.0550206	0.434876	0.156838	0.24379	0.643331	0.520009	0.998589
chrX	2032795	2037349	-0.227436	0.255314	-0.890807	0.373033	0.999855	0.403048	0.256757	1.56977	0.116469	0.611457	0.336129	0.255908	1.31347	0.189024	0.876336
chrX	2035075	2039624	-0.229444	0.334384	-0.686168	0.492607	0.999855	-0.0172095	0.33531	-0.0513243	0.959067	0.993719	0.352871	0.335189	1.05275	0.292455	0.936151
chrX	2037352	2041895	0.116324	0.380782	0.305487	0.759995	0.999855	0.472817	0.381989	1.23778	0.215799	0.766241	-0.0464991	0.380505	-0.122204	0.902738	0.999562
chrX	2039626	2044164	0.175892	0.350228	0.502221	0.615512	0.999855	0.743376	0.351966	2.11207	0.0346807	0.344099	0.12975	0.350081	0.37063	0.710913	0.999562
chrX	2041898	2046431	0.0898474	0.272099	0.330202	0.741248	0.999855	0.408345	0.273173	1.49482	0.134961	0.653621	0.893323	0.273274	3.26896	0.00107942	0.0820296
chrX	2044167	2048695	-0.049701	0.248479	-0.200021	0.841464	0.999855	0.0313929	0.24895	0.126101	0.899652	0.990613	0.201848	0.248655	0.811758	0.416931	0.978232
chrX	2046433	2050956	-0.29084	0.253163	-1.14882	0.250628	0.999855	-0.147896	0.253636	-0.583104	0.559823	0.973663	-0.448164	0.253	-1.7714	0.0764941	0.646607
chrX	2048697	2053215	-0.22274	0.328305	-0.678452	0.497485	0.999855	-0.0376486	0.328851	-0.114485	0.908853	0.992561	0.124681	0.328557	0.37948	0.704331	0.999562
chrX	2050959	2055472	-0.296007	0.290261	-1.0198	0.307825	0.999855	-0.610322	0.290311	-2.1023	0.0355267	0.348173	0.114277	0.290649	0.393179	0.694187	0.999562
chrX	2053218	2057727	-0.243621	0.223517	-1.08995	0.275736	0.999855	-0.448584	0.223753	-2.00482	0.0449826	0.390319	-0.186218	0.223497	-0.833201	0.404731	0.975948
chrX	2055474	2059979	-0.22456	0.414867	-0.541283	0.588313	0.999855	-0.0948882	0.415395	-0.228429	0.819313	0.989491	-0.0158263	0.415	-0.0381358	0.969579	0.999562
chrX	2057729	2062229	0.017423	0.421824	0.0413039	0.967054	0.999855	0.234094	0.42247	0.554108	0.579505	0.977885	0.553191	0.422323	1.30988	0.190238	0.876336
chrX	2059981	2064477	-0.260373	0.260005	-1.00141	0.316627	0.999855	0.727404	0.261746	2.77904	0.00545193	0.132167	0.131436	0.260288	0.504964	0.613584	0.999562
chrX	2062231	2066723	-0.208188	0.278844	-0.74661	0.455299	0.999855	0.261383	0.279631	0.934742	0.349921	0.881287	0.138563	0.279058	0.49654	0.619514	0.999562
chrX	2064479	2068968	-0.142266	0.308377	-0.461338	0.644556	0.999855	-0.257609	0.308561	-0.834871	0.40379	0.919417	-0.295393	0.308237	-0.958331	0.337896	0.954576
chrX	2066725	2071210	-0.0992064	0.30251	-0.327944	0.742954	0.999855	-0.0316377	0.302828	-0.104474	0.916793	0.992743	-0.139721	0.302444	-0.461973	0.644101	0.999562
chrX	2068969	2073450	-0.0274461	0.38313	-0.0716367	0.942891	0.999855	0.249426	0.38421	0.649193	0.516214	0.963113	0.0647063	0.383161	0.168875	0.865895	0.999562
chrX	2071212	2075689	0.199387	0.302108	0.659985	0.509263	0.999855	0.0872492	0.302415	0.288508	0.772958	0.989491	0.449829	0.302324	1.48791	0.136776	0.79684
chrX	2073452	2077926	0.292781	0.238743	1.22635	0.220069	0.999855	0.205546	0.238984	0.860084	0.389743	0.909917	0.389887	0.238766	1.63293	0.102484	0.715596
chrX	2075691	2080162	-0.235265	0.302772	-0.777036	0.437137	0.999855	0.224059	0.303529	0.738181	0.460405	0.942653	-0.0725	0.302839	-0.239401	0.810795	0.999562
chrX	2077928	2082396	-0.635966	0.247436	-2.57023	0.0101632	0.815202	0.118184	0.248611	0.475378	0.634517	0.982731	-0.085829	0.247834	-0.346317	0.729105	0.999562
chrX	2080163	2084628	-0.403743	0.273312	-1.47723	0.139615	0.999855	0.109571	0.274137	0.399693	0.689382	0.989491	-0.309831	0.273329	-1.13355	0.256985	0.927332
chrX	2082397	2086859	-0.276672	0.364894	-0.758225	0.448317	0.999855	-0.0735968	0.365508	-0.201355	0.840421	0.989491	-0.383165	0.364748	-1.05049	0.293492	0.936151
chrX	2084630	2089089	-0.0867643	0.30289	-0.286454	0.77453	0.999855	-0.0547501	0.303382	-0.180466	0.856787	0.989491	0.147402	0.303079	0.486349	0.62672	0.999562
chrX	2086861	2091318	0.238911	0.289506	0.825238	0.409236	0.999855	-0.27906	0.289367	-0.964379	0.334856	0.865397	0.034724	0.289271	0.12004	0.904452	0.999562
chrX	2089090	2093545	-0.308798	0.294893	-1.04715	0.295029	0.999855	-0.668	0.294896	-2.26521	0.0235001	0.287273	-0.338489	0.294817	-1.14813	0.250914	0.925188
chrX	2091319	2095771	-0.627203	0.290364	-2.16006	0.0307683	0.999855	-0.953813	0.290401	-3.28447	0.00102176	0.0511207	-0.441821	0.290486	-1.52097	0.128267	0.771968
chrX	2093546	2097996	-0.449342	0.374256	-1.20063	0.229895	0.999855	-0.973401	0.374046	-2.60235	0.00925861	0.169429	-0.21565	0.374496	-0.575842	0.564722	0.999562
chrX	2095772	2100220	0.0745949	0.3868	0.192852	0.847075	0.999855	-0.21874	0.386889	-0.565381	0.571815	0.976305	0.513652	0.387326	1.32615	0.18479	0.869407
chrX	2097997	2102443	0.244029	0.447813	0.544934	0.585799	0.999855	0.150362	0.448157	0.335512	0.737239	0.989491	0.43137	0.447957	0.962973	0.335561	0.951914
chrX	2100221	2104665	0.175263	0.428528	0.408988	0.682548	0.999855	0.349748	0.42934	0.814617	0.415292	0.922847	0.162408	0.428429	0.379079	0.704629	0.999562
chrX	2102444	2106887	0.429084	0.32199	1.3326	0.182663	0.999855	0.704206	0.323146	2.17922	0.0293152	0.315114	0.521642	0.322023	1.61989	0.105256	0.715596
chrX	2104666	2109107	0.188465	0.377966	0.498629	0.61804	0.999855	0.90152	0.380369	2.37012	0.0177824	0.246697	0.305791	0.378039	0.808888	0.41858	0.978232
chrX	2106887	2111327	0.108215	0.45793	0.236314	0.813189	0.999855	0.762985	0.459647	1.65994	0.0969271	0.569992	-0.149872	0.45759	-0.327524	0.743271	0.999562
chrX	2109108	2113546	-0.0324439	0.454052	-0.0714542	0.943036	0.999855	0.370645	0.455176	0.81429	0.415479	0.922847	-0.165464	0.453842	-0.364586	0.715421	0.999562
chrX	2111328	2115765	-0.2066	0.308344	-0.670031	0.502838	0.999855	0.234537	0.310016	0.756533	0.44933	0.942653	0.400021	0.309351	1.2931	0.195977	0.876336
chrX	2113547	2117983	-0.0328532	0.247838	-0.132559	0.894542	0.999855	0.723916	0.24972	2.89891	0.00374466	0.106952	0.686217	0.248749	2.75867	0.00580364	0.195843
chrX	2115765	2120201	0.359577	0.272727	1.31845	0.187354	0.999855	0.904462	0.274733	3.29215	0.000994246	0.0506845	0.487242	0.27282	1.78595	0.0741072	0.63847
chrX	2117983	2122418	0.49933	0.441193	1.13177	0.25773	0.999855	0.122013	0.441162	0.276572	0.782109	0.989491	-0.147224	0.439985	-0.334612	0.737918	0.999562
chrX	2120201	2124635	-0.00881411	0.407575	-0.0216257	0.982747	0.999855	-0.160529	0.407841	-0.393606	0.693872	0.989491	0.132811	0.407662	0.325787	0.744586	0.999562
chrX	2122418	2126852	-0.427336	0.364469	-1.17249	0.241	0.999855	-0.399036	0.364895	-1.09357	0.274146	0.813443	-0.139669	0.364693	-0.382978	0.701736	0.999562
chrX	2124635	2129068	-0.00547904	0.328284	-0.0166899	0.986684	0.999855	-0.140178	0.328683	-0.426485	0.669754	0.989491	-0.0650559	0.328084	-0.19829	0.842818	0.999562
chrX	2126852	2131285	-0.453219	0.720774	-0.628795	0.529483	0.999855	-0.458459	0.72165	-0.635292	0.525238	0.966052	-0.0820132	0.721498	-0.113671	0.909499	0.999562
chrX	2129068	2133501	-0.296075	0.683106	-0.433424	0.664707	0.999855	-0.107117	0.684225	-0.156553	0.875597	0.990613	0.222761	0.683984	0.325682	0.744665	0.999562
chrX	2131285	2135718	0.148651	0.411406	0.361324	0.717857	0.999855	-0.334399	0.411219	-0.813189	0.41611	0.923287	0.131998	0.41127	0.320951	0.748247	0.999562
chrX	2133501	2137934	0.100965	0.276077	0.365714	0.714578	0.999855	-0.504013	0.275753	-1.82777	0.0675844	0.481819	0.983387	0.277653	3.54179	0.000397427	0.0453753
chrX	2135718	2140151	-0.0428194	0.329384	-0.129998	0.896568	0.999855	-0.356548	0.329452	-1.08225	0.279143	0.818452	0.99371	0.331227	3.00009	0.002699	0.134757
chrX	2137934	2142368	-0.42632	0.420103	-1.0148	0.310202	0.999855	0.249285	0.421759	0.59106	0.55448	0.972353	0.316976	0.421039	0.752843	0.451544	0.987204
chrX	2140151	2144585	-0.437698	0.281085	-1.55718	0.119429	0.999855	-0.0482304	0.282126	-0.170954	0.86426	0.989491	-0.466846	0.280984	-1.66146	0.0966202	0.701465
chrX	2142367	2146802	-0.520035	0.257417	-2.0202	0.0433623	0.999855	-0.25509	0.258141	-0.98818	0.323065	0.855548	-0.735429	0.257179	-2.8596	0.00424179	0.177394
chrX	2144584	2149020	-0.299144	0.289267	-1.03415	0.301068	0.999855	0.157022	0.29043	0.540654	0.588746	0.980492	-0.22234	0.289274	-0.768614	0.442122	0.986356
chrX	2146802	2151239	0.0945736	0.280642	0.33699	0.736124	0.999855	0.357393	0.281504	1.26958	0.204233	0.762591	0.117099	0.280591	0.417328	0.676438	0.999562
chrX	2149020	2153457	-0.207993	0.250934	-0.828878	0.407174	0.999855	0.319073	0.251779	1.26727	0.205059	0.762591	0.0402607	0.251065	0.160359	0.872598	0.999562
chrX	2151238	2155677	-0.162115	0.279131	-0.580784	0.561386	0.999855	0.254204	0.279802	0.908514	0.363607	0.896719	0.220005	0.279359	0.787536	0.430968	0.982058
chrX	2153457	2157897	0.133555	0.261062	0.511582	0.608944	0.999855	0.209812	0.261528	0.802256	0.422405	0.926141	0.982902	0.261997	3.75158	0.000175725	0.0294632
chrX	2155676	2160118	0.137114	0.294267	0.465951	0.64125	0.999855	0.501383	0.295257	1.69812	0.0894845	0.55437	0.821362	0.295068	2.78363	0.0053754	0.190593
chrX	2157896	2162339	0.145013	0.407469	0.355888	0.721925	0.999855	0.809735	0.408923	1.98017	0.047685	0.401185	0.66417	0.407982	1.62794	0.103538	0.715596
chrX	2160117	2164562	0.782564	0.397953	1.96647	0.0492441	0.999855	0.537127	0.398137	1.3491	0.177305	0.723214	0.17261	0.397139	0.434634	0.663828	0.999562
chrX	2162339	2166785	0.338319	0.347353	0.973991	0.330061	0.999855	0.186816	0.347655	0.537361	0.591018	0.980492	-0.153098	0.346737	-0.44154	0.658822	0.999562
chrX	2164561	2169010	-0.135958	0.359839	-0.37783	0.705557	0.999855	0.243438	0.360777	0.674762	0.499827	0.961643	0.1424	0.360057	0.395492	0.69248	0.999562
chrX	2166784	2171235	0.153306	0.430784	0.355876	0.721933	0.999855	0.1979	0.431204	0.458946	0.646273	0.984906	0.034294	0.430628	0.0796372	0.936526	0.999562
chrX	2169009	2173462	0.530446	0.499121	1.06276	0.28789	0.999855	0.00270715	0.498868	0.0054266	0.99567	0.998737	-0.121551	0.498198	-0.243981	0.807245	0.999562
chrX	2171234	2175690	0.0662979	0.765252	0.0866353	0.930961	0.999855	0.0729982	0.76552	0.0953578	0.924031	0.992743	-0.0900508	0.765121	-0.117695	0.906309	0.999562
chrX	2173461	2177919	0.247361	0.379771	0.651344	0.514825	0.999855	0.316734	0.380244	0.832975	0.404859	0.919417	0.063994	0.379554	0.168603	0.866109	0.999562
chrX	2175689	2180149	0.667748	0.3435	1.94396	0.0519007	0.999855	0.723211	0.344459	2.09955	0.0357682	0.348277	-0.0435174	0.342303	-0.127131	0.898837	0.999562
chrX	2177918	2182381	0.180615	0.296882	0.608371	0.542941	0.999855	-0.237744	0.296822	-0.800963	0.423153	0.926614	-0.306782	0.296372	-1.03513	0.30061	0.943718
chrX	2180148	2184614	-0.048006	0.278046	-0.172655	0.862923	0.999855	-0.0163776	0.278321	-0.0588442	0.953076	0.992743	-0.156365	0.277945	-0.562575	0.573725	0.999562
chrX	2182380	2186849	-0.103288	0.2445	-0.422445	0.672701	0.999855	0.0171389	0.244906	0.0699818	0.944208	0.992743	-0.1073	0.24445	-0.438946	0.6607	0.999562
chrX	2184613	2189085	0.12148	0.321016	0.378424	0.705116	0.999855	0.00671714	0.321308	0.0209056	0.983321	0.996672	0.0269168	0.320849	0.0838923	0.933142	0.999562
chrX	2186847	2191323	0.242985	0.475447	0.511067	0.609304	0.999855	0.186577	0.475871	0.392074	0.695003	0.989491	-0.275703	0.474848	-0.580613	0.561501	0.999562
chrX	2189084	2193563	0.380987	0.291579	1.30663	0.191337	0.999855	0.552821	0.292645	1.88905	0.0588854	0.446714	-0.0577614	0.290872	-0.19858	0.842591	0.999562
chrX	2191322	2195805	-0.143882	0.256703	-0.560498	0.57514	0.999855	0.27037	0.25809	1.04758	0.294832	0.836394	-0.251827	0.256477	-0.98187	0.326164	0.94686
chrX	2193561	2198048	-0.0688721	0.324425	-0.21229	0.831881	0.999855	-0.514683	0.324342	-1.58685	0.112547	0.605616	-0.65904	0.323884	-2.0348	0.0418707	0.512435
chrX	2195803	2200293	0.268869	0.307735	0.873701	0.382281	0.999855	-0.190887	0.307599	-0.620572	0.534881	0.971254	-0.405855	0.306886	-1.3225	0.186003	0.872055
chrX	2198046	2202541	0.242572	0.345193	0.702715	0.482233	0.999855	0.441885	0.34616	1.27653	0.201768	0.761568	-0.155765	0.344631	-0.451976	0.651286	0.999562
chrX	2200291	2204790	-0.432509	0.287473	-1.50452	0.132448	0.999855	0.0274139	0.28855	0.0950056	0.92431	0.992743	-0.286895	0.287549	-0.997725	0.318413	0.94686
chrX	2202539	2207042	-0.196086	0.390565	-0.502058	0.615627	0.999855	0.0718977	0.391276	0.183752	0.854208	0.989491	0.315237	0.39103	0.806171	0.420144	0.978232
chrX	2204788	2209295	0.363287	0.3417	1.06318	0.287702	0.999855	-0.0290515	0.341649	-0.0850333	0.932235	0.992743	0.546237	0.341904	1.59763	0.110125	0.725566
chrX	2207039	2211551	0.182195	0.639706	0.28481	0.77579	0.999855	-0.385148	0.639413	-0.602346	0.546944	0.971783	0.202573	0.639633	0.316702	0.75147	0.999562
chrX	2209293	2213810	-0.366587	0.592352	-0.618867	0.536004	0.999855	0.636928	0.595406	1.06974	0.284738	0.82764	0.486901	0.593751	0.820042	0.412192	0.978232
chrX	2211549	2216070	-0.20241	0.382796	-0.528768	0.596966	0.999855	0.613636	0.384696	1.59512	0.110686	0.601402	0.767065	0.384097	1.99706	0.0458188	0.536342
chrX	2213807	2218334	-0.166976	0.337585	-0.49462	0.620869	0.999855	0.0408683	0.338174	0.12085	0.90381	0.99136	0.21379	0.337878	0.632743	0.526902	0.999562
chrX	2216068	2220599	-0.0884182	0.290089	-0.304797	0.760521	0.999855	-0.121177	0.290394	-0.417287	0.676469	0.989491	-0.438069	0.289791	-1.51167	0.130618	0.779802
chrX	2218331	2222868	0.0938525	0.273397	0.343283	0.731386	0.999855	0.0857455	0.27383	0.313134	0.754179	0.989491	-0.436947	0.272868	-1.60131	0.109307	0.724922
chrX	2220597	2225139	-0.23009	0.339553	-0.677626	0.498009	0.999855	0.168149	0.340448	0.493906	0.621373	0.982621	0.395529	0.340159	1.16278	0.244921	0.920122
chrX	2222865	2227412	0.131823	0.272177	0.484326	0.628154	0.999855	0.238043	0.272766	0.8727	0.382827	0.908518	0.19605	0.272171	0.720318	0.471329	0.994467
chrX	2225136	2229689	0.0765095	0.22457	0.340694	0.733334	0.999855	-0.192726	0.224684	-0.857767	0.391021	0.910382	-0.140834	0.224263	-0.627986	0.530013	0.999562
chrX	2227409	2231968	0.0501106	0.251251	0.199444	0.841915	0.999855	-0.0630954	0.251493	-0.250883	0.801905	0.989491	-0.0570489	0.251104	-0.227193	0.820274	0.999562
chrX	2229686	2234251	0.119063	0.218872	0.543985	0.586452	0.999855	0.376299	0.219564	1.71385	0.0865568	0.542046	0.050686	0.218755	0.231702	0.816769	0.999562
chrX	2231965	2236536	0.136302	0.239213	0.569792	0.568819	0.999855	0.559369	0.240174	2.32902	0.0198583	0.261606	0.386465	0.23939	1.61437	0.106447	0.715596
chrX	2234248	2238825	0.222657	0.28552	0.779832	0.43549	0.999855	0.407938	0.286149	1.42561	0.15398	0.682241	0.442536	0.28567	1.54912	0.121353	0.756408
chrX	2236533	2241116	0.0163126	0.295253	0.0552496	0.95594	0.999855	0.0342214	0.295602	0.115769	0.907836	0.992457	0.0850554	0.295253	0.288076	0.773288	0.999562
chrX	2238821	2243411	-0.186453	0.290121	-0.642673	0.520436	0.999855	-0.190849	0.29045	-0.65708	0.511129	0.963113	-0.103024	0.290133	-0.355091	0.722521	0.999562
chrX	2241113	2245710	0.370718	0.291844	1.27026	0.203992	0.999855	0.342739	0.292365	1.1723	0.241078	0.788174	0.369981	0.291749	1.26815	0.204744	0.887511
chrX	2243408	2248011	0.474955	0.334705	1.41903	0.155891	0.999855	0.742643	0.335528	2.21336	0.0268731	0.300201	0.923442	0.335156	2.75526	0.00586457	0.196543
chrX	2245706	2250316	0.31033	0.324463	0.956444	0.338848	0.999855	0.871861	0.325395	2.67939	0.00737566	0.152809	1.03387	0.325059	3.18056	0.00146989	0.0946337
chrX	2248008	2252625	0.0770515	0.306833	0.251119	0.801722	0.999855	0.382394	0.307409	1.24393	0.213526	0.766051	0.780859	0.307373	2.54043	0.0110717	0.282154
chrX	2250313	2254937	-0.0662821	0.238763	-0.277606	0.781315	0.999855	0.026261	0.239303	0.109739	0.912616	0.992743	0.271426	0.23906	1.13539	0.256212	0.927332
chrX	2252621	2257253	0.0243191	0.283087	0.0859068	0.931541	0.999855	0.37489	0.28435	1.31841	0.187365	0.739737	-0.351264	0.282561	-1.24314	0.213816	0.896134
chrX	2254933	2259572	-0.292032	0.377107	-0.774401	0.438694	0.999855	0.712303	0.379889	1.87503	0.0607887	0.455238	-0.317472	0.376995	-0.842112	0.399725	0.975948
chrX	2257249	2261895	0.12795	0.331899	0.38551	0.699859	0.999855	0.920779	0.334474	2.75292	0.00590666	0.13806	0.797855	0.33298	2.39611	0.0165702	0.338956
chrX	2259568	2264223	0.194208	0.284743	0.682047	0.495209	0.999855	0.318985	0.285271	1.11818	0.263489	0.805277	0.194789	0.284682	0.684231	0.493829	0.995418
chrX	2261892	2266554	0.141802	0.33191	0.42723	0.669212	0.999855	0.0991809	0.332146	0.298607	0.76524	0.989491	0.0894248	0.331834	0.269486	0.787555	0.999562
chrX	2264219	2268889	0.072902	0.37705	0.193348	0.846686	0.999855	-0.176499	0.377182	-0.467941	0.639827	0.982731	0.14574	0.377055	0.386522	0.69911	0.999562
chrX	2266550	2271228	0.412772	0.339078	1.21734	0.223476	0.999855	-0.269137	0.338596	-0.794862	0.426694	0.928407	-0.239781	0.33812	-0.709159	0.478226	0.994467
chrX	2268885	2273572	0.330862	0.296655	1.11531	0.264717	0.999855	-0.304171	0.296255	-1.02672	0.304552	0.842279	-0.235076	0.295826	-0.794642	0.426822	0.982058
chrX	2271224	2275919	0.0499996	0.401433	0.124553	0.900878	0.999855	-0.039764	0.401821	-0.0989595	0.92117	0.992743	0.153074	0.401477	0.381278	0.702997	0.999562
chrX	2273567	2278271	0.035775	0.428237	0.0835401	0.933422	0.999855	0.380944	0.429758	0.886415	0.375394	0.905323	0.361394	0.428703	0.842993	0.399232	0.975948
chrX	2275915	2280627	-0.164684	0.372384	-0.442242	0.658314	0.999855	-0.309586	0.372758	-0.830528	0.406241	0.919417	-0.26161	0.372134	-0.702999	0.482056	0.994467
chrX	2278267	2282988	0.258754	0.356266	0.726295	0.467658	0.999855	-0.0780834	0.356305	-0.219147	0.826535	0.989491	-0.158309	0.355646	-0.445132	0.656225	0.999562
chrX	2280623	2285353	0.156323	0.399238	0.391553	0.695388	0.999855	1.13062	0.403217	2.80401	0.00504716	0.128307	0.0233059	0.398894	0.0584262	0.953409	0.999562
chrX	2282983	2287723	-0.00903612	0.505805	-0.0178648	0.985747	0.999855	0.52427	0.508543	1.03093	0.302576	0.84144	0.378903	0.506589	0.74795	0.45449	0.987926
chrX	2285348	2290097	0.9714	1.43527	0.676809	0.498527	0.999855	-0.534679	1.4327	-0.373198	0.709001	0.989491	1.21062	1.43585	0.84314	0.39915	0.975948
chrX	2287718	2292476	-1.34823	0.898753	-1.50011	0.133586	0.999855	-1.58934	0.899018	-1.76787	0.0770834	0.513696	-1.09133	0.899171	-1.21371	0.224859	0.903312
chrX	2290092	2294860	-0.033506	0.632122	-0.0530056	0.957727	0.999855	-0.734092	0.631516	-1.16243	0.245062	0.790193	-0.237679	0.631621	-0.376301	0.706693	0.999562
chrX	2292471	2297249	0.213944	0.61499	0.347883	0.727928	0.999855	-0.584474	0.61415	-0.951679	0.34126	0.869509	-0.395091	0.613781	-0.643701	0.519769	0.998589
chrX	2294855	2299643	0.0674236	0.525349	0.12834	0.89788	0.999855	-0.119365	0.525829	-0.227004	0.820421	0.989491	-0.422651	0.524161	-0.806337	0.420048	0.978232
chrX	2297244	2302041	0.38222	0.596029	0.641278	0.521342	0.999855	0.5775	0.597785	0.966067	0.334011	0.865397	0.42305	0.595955	0.709869	0.477785	0.994467
chrX	2299638	2304445	-0.0759325	0.577283	-0.131534	0.895353	0.999855	0.436291	0.580236	0.75192	0.452099	0.942653	-0.746245	0.575858	-1.29588	0.195015	0.876336
chrX	2302036	2306854	-0.5342	0.483851	-1.10406	0.269568	0.999855	0.523876	0.48731	1.07504	0.282358	0.822758	-0.585571	0.483686	-1.21064	0.226032	0.904707
chrX	2304440	2309268	0.466245	0.76273	0.611284	0.541011	0.999855	0.471559	0.763347	0.617753	0.536738	0.971783	0.590391	0.762814	0.773964	0.438952	0.983753
chrX	2306849	2311688	1.54436	1.66835	0.925684	0.35461	0.999855	0.227631	1.66633	0.136606	0.891342	0.990613	1.22062	1.66735	0.732071	0.464125	0.989845
chrX	2309263	2314112	-0.118126	3.62764	-0.0325627	0.974023	0.999855	-0.479546	3.62764	-0.132192	0.894832	NA	-0.0316282	3.62757	-0.00871885	0.993043	0.999562
chrX	2311682	2316543	-0.118126	3.62764	-0.0325627	0.974023	0.999855	-0.479546	3.62764	-0.132192	0.894832	NA	-0.0316282	3.62757	-0.00871885	0.993043	0.999562
chrX	2314107	2318978	0.23284	0.459759	0.50644	0.612548	0.999855	0.0872	0.460334	0.189428	0.849758	0.989491	0.166099	0.459439	0.361526	0.717706	0.999562
chrX	2316537	2321420	0.548847	0.459797	1.19367	0.232605	0.999855	0.087154	0.459587	0.189635	0.849595	0.989491	0.547255	0.459643	1.19061	0.233808	0.91012
chrX	2318973	2323867	1.1264	0.677474	1.66264	0.0963845	0.999855	0.167866	0.675946	0.248343	0.803869	0.989491	0.183317	0.675196	0.271501	0.786005	0.999562
chrX	2321414	2326319	0.63264	0.63585	0.994952	0.31976	0.999855	0.218397	0.635726	0.34354	0.731192	0.989491	-0.542328	0.633789	-0.855692	0.392168	0.972771
chrX	2323861	2328778	0.653967	0.383511	1.70521	0.0881546	0.999855	0.527751	0.384178	1.37371	0.16953	0.711877	0.191255	0.382351	0.50021	0.616927	0.999562
chrX	2326314	2331242	0.84369	0.328976	2.5646	0.0103296	0.815202	0.343022	0.328645	1.04374	0.296604	0.838276	0.074905	0.327374	0.228805	0.81902	0.999562
chrX	2328772	2333713	0.446925	0.31115	1.43636	0.150899	0.999855	0.31237	0.311573	1.00256	0.316074	0.85186	0.187024	0.310645	0.602051	0.54714	0.999562
chrX	2331236	2336189	0.0722141	0.306346	0.235728	0.813644	0.999855	-0.0783067	0.306655	-0.255358	0.798447	0.989491	0.629808	0.307126	2.05065	0.0403015	0.503049
chrX	2333707	2338672	0.0797969	0.353823	0.225528	0.821569	0.999855	-0.286433	0.353818	-0.809549	0.4182	0.92433	0.928534	0.355404	2.61261	0.00898532	0.25123
chrX	2336183	2341160	0.35604	0.42353	0.840649	0.400545	0.999855	0.513927	0.4245	1.21066	0.226024	0.782957	0.426106	0.423531	1.00608	0.314378	0.94686
chrX	2338665	2343655	0.169545	0.300437	0.564328	0.572531	0.999855	0.821761	0.301731	2.72349	0.00645967	0.142628	0.336943	0.300527	1.12117	0.262214	0.930786
chrX	2341154	2346156	0.0691511	0.227409	0.304083	0.761065	0.999855	0.959806	0.229515	4.18188	2.89109e-05	0.00503584	0.119859	0.227388	0.527112	0.598116	0.999562
chrX	2343649	2348664	0.16532	0.387708	0.426404	0.669814	0.999855	0.859448	0.389424	2.20697	0.0273159	0.302275	0.0107043	0.38748	0.0276253	0.977961	0.999562
chrX	2346150	2351178	-0.275667	0.379452	-0.726487	0.46754	0.999855	-0.0615526	0.380058	-0.161956	0.871341	0.990613	-0.287943	0.379385	-0.758973	0.447869	0.987204
chrX	2348657	2353699	-0.0332932	0.35623	-0.0934601	0.925538	0.999855	-0.272154	0.35637	-0.763682	0.445057	0.94183	-0.291408	0.355912	-0.818763	0.412922	0.978232
chrX	2351171	2356226	0.576811	0.52453	1.09967	0.271475	0.999855	0.121239	0.52437	0.231209	0.817152	0.989491	0.279404	0.52395	0.533264	0.593851	0.999562
chrX	2353692	2358760	0.279195	0.486363	0.574046	0.565937	0.999855	0.439399	0.487343	0.901621	0.367258	0.90197	0.491149	0.486596	1.00936	0.312804	0.94686
chrX	2356219	2361301	0.0700815	0.403868	0.173526	0.862238	0.999855	0.386139	0.405065	0.953276	0.34045	0.869509	0.23421	0.404004	0.579723	0.562101	0.999562
chrX	2358753	2363848	-0.676265	0.500208	-1.35197	0.176385	0.999855	-0.552662	0.501157	-1.10277	0.270126	0.811241	-0.40144	0.50057	-0.801966	0.422573	0.979928
chrX	2361294	2366403	-0.460269	0.531162	-0.866533	0.386198	0.999855	0.00173818	0.533713	0.00325678	0.997401	0.998813	-0.301689	0.531372	-0.567756	0.570201	0.999562
chrX	2363841	2368965	0.022383	0.503116	0.0444888	0.964515	0.999855	0.191222	0.504475	0.379051	0.70465	0.989491	0.197715	0.503348	0.3928	0.694467	0.999562
chrX	2366396	2371533	-0.396708	0.370647	-1.07031	0.284478	0.999855	-0.770225	0.370627	-2.07817	0.0376938	0.355972	-0.119398	0.371065	-0.321772	0.747625	0.999562
chrX	2368957	2374109	-0.0848467	0.392452	-0.216197	0.828835	0.999855	-0.707378	0.391928	-1.80487	0.0710954	0.489548	-0.295472	0.391889	-0.753967	0.450869	0.987204
chrX	2371526	2376692	-0.0576457	0.523601	-0.110095	0.912334	0.999855	-0.046721	0.52428	-0.0891146	0.928991	0.992743	-0.0544694	0.523499	-0.104049	0.917131	0.999562
chrX	2374102	2379283	-0.493188	0.634232	-0.777614	0.436796	0.999855	0.404171	0.636941	0.63455	0.525722	0.966174	0.24977	0.635389	0.393098	0.694247	0.999562
chrX	2376685	2381880	-0.17523	0.39282	-0.446083	0.655537	0.999855	-0.195791	0.393404	-0.497685	0.618706	0.981375	-0.142321	0.392765	-0.362357	0.717085	0.999562
chrX	2379275	2384486	0.0152736	0.366996	0.041618	0.966803	0.999855	-0.299084	0.36708	-0.814765	0.415207	0.922847	-0.152457	0.366623	-0.41584	0.677527	0.999562
chrX	2381873	2387098	-0.193413	0.847353	-0.228255	0.819448	0.999855	-0.307387	0.847949	-0.362506	0.716974	0.989491	-0.687288	0.846331	-0.81208	0.416746	0.978232
chrX	2384478	2389719	0.0148799	0.523501	0.0284238	0.977324	0.999855	-0.348091	0.523501	-0.664929	0.506096	0.963113	0.117885	0.523588	0.225149	0.821863	0.999562
chrX	2387091	2392347	0.489283	0.413392	1.18358	0.236579	0.999855	-0.0757545	0.412942	-0.183451	0.854444	0.989491	0.00453547	0.412293	0.0110006	0.991223	0.999562
chrX	2389711	2394983	-0.018271	0.412305	-0.0443143	0.964654	0.999855	-0.35254	0.412363	-0.854927	0.392591	0.910705	-0.66718	0.41117	-1.62264	0.104667	0.715596
chrX	2392339	2397627	0.0985904	0.37049	0.266108	0.790156	0.999855	-0.356925	0.370245	-0.964025	0.335033	0.865397	-0.429406	0.36915	-1.16323	0.244736	0.920122
chrX	2394975	2400279	0.577706	0.456203	1.26634	0.205393	0.999855	-0.0964252	0.455458	-0.21171	0.832333	0.989491	-0.266514	0.4544	-0.586518	0.557527	0.999562
chrX	2397619	2402939	0.407103	0.668218	0.609237	0.542368	0.999855	0.00262605	0.668099	0.00393062	0.996864	0.998813	-0.4058	0.666304	-0.609031	0.542504	0.999562
chrX	2400271	2405606	-0.118126	3.62764	-0.0325627	0.974023	0.999855	-0.479546	3.62764	-0.132192	0.894832	NA	-0.0316282	3.62757	-0.00871885	0.993043	0.999562
chrX	2402930	2408283	-0.118126	3.62764	-0.0325627	0.974023	0.999855	-0.479546	3.62764	-0.132192	0.894832	NA	-0.0316282	3.62757	-0.00871885	0.993043	0.999562
chrX	2405598	2410967	0.372181	1.38676	0.268381	0.788406	0.999855	-0.762882	1.38548	-0.550628	0.581888	0.977885	0.0425605	1.38601	0.0307072	0.975503	0.999562
chrX	2408274	2413660	0.132807	0.597219	0.222375	0.824022	0.999855	-0.136153	0.597367	-0.227922	0.819707	0.989491	0.168887	0.59717	0.282812	0.777321	0.999562
chrX	2410959	2416361	0.620565	0.491493	1.26261	0.206728	0.999855	0.438317	0.49181	0.891232	0.372805	0.903704	0.590438	0.491335	1.2017	0.229479	0.905703
chrX	2413651	2419071	0.724129	0.432205	1.67543	0.0938499	0.999855	0.414368	0.432338	0.958435	0.337844	0.867526	0.679565	0.431933	1.57331	0.115647	0.748491
chrX	2416352	2421789	0.373306	1.19897	0.311356	0.75553	0.999855	0.895325	1.2008	0.745609	0.455904	0.942653	1.05608	1.20011	0.879984	0.378868	0.969391
chrX	2419062	2424516	6.39075	2.61669	2.44231	0.0145937	0.918587	6.03061	2.61669	2.30467	0.0211849	NA	6.49088	2.61665	2.48061	0.0131158	0.313846
chrX	2421780	2427252	-0.537652	2.05271	-0.261923	0.793381	0.999855	-1.0974	2.05234	-0.534709	0.592851	0.980492	1.50863	2.06118	0.731923	0.464216	0.989845
chrX	2424507	2429997	0.141959	0.693599	0.204671	0.837829	0.999855	0.136855	0.694634	0.197017	0.843814	0.989491	-0.504679	0.692159	-0.729138	0.465917	0.989845
chrX	2427243	2432750	0.0417007	0.481083	0.086681	0.930925	0.999855	-0.462958	0.480811	-0.962869	0.335613	0.865397	-0.262922	0.480419	-0.547277	0.584188	0.999562
chrX	2429988	2435513	-0.532253	0.354235	-1.50254	0.132957	0.999855	-0.692435	0.354584	-1.95281	0.0508419	0.415843	-0.0205422	0.35506	-0.0578556	0.953864	0.999562
chrX	2432741	2438284	0.33562	0.393056	0.853873	0.393175	0.999855	0.18856	0.393422	0.479282	0.631738	0.982731	-0.258326	0.39222	-0.658625	0.510136	0.997394
chrX	2435504	2441065	0.802008	0.40039	2.00307	0.0451701	0.999855	0.979193	0.401607	2.43819	0.0147612	0.217623	0.0539526	0.399228	0.135142	0.892499	0.999562
chrX	2438275	2443856	0.539498	0.363728	1.48325	0.138009	0.999855	1.16104	0.366298	3.16966	0.00152618	0.0613471	-0.231637	0.362562	-0.638889	0.522895	0.999562
chrX	2441056	2446655	0.146094	0.479034	0.304976	0.760385	0.999855	0.335613	0.479945	0.699273	0.484381	0.955294	-0.333534	0.478416	-0.697163	0.485701	0.995418
chrX	2443846	2449464	0.155519	0.313624	0.495879	0.61998	0.999855	0.270751	0.314174	0.861786	0.388805	0.909917	0.292912	0.313692	0.933757	0.350429	0.962205
chrX	2446646	2452283	0.138856	0.281956	0.492474	0.622385	0.999855	0.163341	0.282453	0.578293	0.563066	0.973793	0.223625	0.281973	0.79307	0.427737	0.982058
chrX	2449455	2455111	0.041849	0.404621	0.103428	0.917623	0.999855	-0.27062	0.404699	-0.668695	0.50369	0.963113	-0.0962228	0.404329	-0.237981	0.811896	0.999562
chrX	2452273	2457949	0.568915	0.363868	1.56352	0.117931	0.999855	0.243234	0.363943	0.66833	0.503923	0.963113	-0.0786871	0.362754	-0.216916	0.828274	0.999562
chrX	2455101	2460796	0.321552	0.398309	0.807293	0.419498	0.999855	-0.0293295	0.398327	-0.0736319	0.941303	0.992743	-0.227848	0.397578	-0.573089	0.566584	0.999562
chrX	2457939	2463654	-0.285983	0.48114	-0.594386	0.552254	0.999855	-0.184723	0.481801	-0.383401	0.701422	0.989491	-0.775661	0.480581	-1.61401	0.106526	0.715596
chrX	2460786	2466521	-0.312773	0.32796	-0.95369	0.34024	0.999855	0.608725	0.331404	1.83681	0.0662385	0.477791	-0.362235	0.327768	-1.10516	0.269092	0.930786
chrX	2463644	2469399	-0.267817	0.437227	-0.612535	0.540184	0.999855	0.534911	0.43888	1.21881	0.222917	0.778885	0.0623596	0.437492	0.142539	0.886654	0.999562
chrX	2466511	2472286	-0.202218	0.49352	-0.409746	0.681992	0.999855	0.0841493	0.494278	0.170247	0.864816	0.989491	0.180721	0.493845	0.365947	0.714405	0.999562
chrX	2469389	2475184	0.174893	0.422796	0.413659	0.679124	0.999855	0.118172	0.423199	0.279235	0.780065	0.989491	0.414604	0.42301	0.980127	0.327023	0.94686
chrX	2472276	2478092	0.499441	0.373751	1.33629	0.181454	0.999855	0.438803	0.374183	1.1727	0.240918	0.788174	0.638921	0.373844	1.70906	0.0874399	0.682139
chrX	2475174	2481011	0.120175	0.371953	0.323092	0.746626	0.999855	0.223985	0.37292	0.600624	0.54809	0.971783	0.478423	0.372511	1.28432	0.199031	0.879807
chrX	2478082	2483940	0.00930043	0.383946	0.0242233	0.980675	0.999855	0.981769	0.386982	2.53699	0.011181	0.187801	0.342254	0.384346	0.890483	0.373207	0.969071
chrX	2481001	2486880	0.22195	0.402085	0.551998	0.580949	0.999855	1.6202	0.406385	3.98686	6.69535e-05	0.00899664	0.502126	0.40237	1.24792	0.21206	0.896036
chrX	2483930	2489830	-0.264017	0.419873	-0.628802	0.529479	0.999855	-0.0102676	0.420767	-0.0244021	0.980532	0.995736	-0.0403595	0.420063	-0.0960796	0.923457	0.999562
chrX	2486869	2492791	-0.180615	0.395693	-0.456454	0.648064	0.999855	-0.232785	0.396094	-0.5877	0.556734	0.972353	-0.000663028	0.395826	-0.00167505	0.998664	0.999562
chrX	2489819	2495763	0.297739	0.367897	0.809299	0.418343	0.999855	0.0665984	0.368114	0.180918	0.856432	0.989491	1.00027	0.369142	2.70972	0.00673402	0.216774
chrX	2492780	2498746	0.234632	0.44237	0.530399	0.595835	0.999855	-0.211779	0.442219	-0.4789	0.63201	0.982731	0.337828	0.442433	0.763569	0.445124	0.98694
chrX	2495752	2501740	0.288105	0.585725	0.491879	0.622805	0.999855	0.566085	0.587996	0.962737	0.33568	0.865397	-0.0589509	0.584703	-0.100822	0.919692	0.999562
chrX	2498735	2504745	0.372885	1.71378	0.21758	0.827756	0.999855	0.819968	1.71528	0.478037	0.632624	0.982731	1.23392	1.71523	0.719387	0.471902	0.994467
chrX	2501729	2507761	-0.829228	0.598257	-1.38607	0.165725	0.999855	-0.926507	0.598794	-1.54729	0.121794	0.626307	-1.07623	0.597735	-1.80051	0.0717806	0.631696
chrX	2504734	2510789	-0.196483	0.52564	-0.373798	0.708555	0.999855	-0.0762741	0.526426	-0.14489	0.884798	0.990613	-0.614638	0.525074	-1.17057	0.24177	0.920122
chrX	2507750	2513827	0.715041	0.498655	1.43394	0.151589	0.999855	0.643468	0.499275	1.2888	0.197466	0.75197	-0.135007	0.497347	-0.271453	0.786042	0.999562
chrX	2510777	2516878	1.27764	0.414067	3.08558	0.00203154	0.523176	0.832043	0.41372	2.01113	0.0443122	0.387932	-0.241411	0.40991	-0.588938	0.555903	0.999562
chrX	2513816	2519940	0.465874	0.755417	0.616712	0.537425	0.999855	7.73074	1.26729	6.1002	1.05939e-09	1.66077e-06	0.204274	0.754699	0.27067	0.786645	0.999562
chrX	2516866	2523013	-0.631244	0.478739	-1.31856	0.187318	0.999855	-0.126869	0.48102	-0.26375	0.791972	0.989491	0.376551	0.481265	0.782419	0.433968	0.982058
chrX	2519928	2526098	0.0660727	0.39123	0.168884	0.865888	0.999855	0.523495	0.393573	1.33011	0.183482	0.731907	0.387781	0.391812	0.989712	0.322315	0.94686
chrX	2523001	2529196	0.346982	0.452721	0.766437	0.443416	0.999855	1.07198	0.455573	2.35303	0.0186211	0.250931	1.00454	0.453995	2.21268	0.02692	0.429055
chrX	2526087	2532305	0.485584	1.62784	0.298299	0.765475	0.999855	1.30906	1.62896	0.803616	0.421619	0.924972	0.431741	1.62777	0.265235	0.790828	0.999562
chrX	2529184	2535426	1.3655	1.15764	1.17955	0.23818	0.999855	1.26078	1.15849	1.0883	0.276461	0.815171	-0.11663	1.15481	-0.100995	0.919554	0.999562
chrX	2532293	2538559	-0.0370583	0.763462	-0.0485398	0.961286	0.999855	-0.361532	0.763535	-0.473497	0.635859	0.982731	0.167419	0.763727	0.219213	0.826484	0.999562
chrX	2535413	2541704	-0.33772	0.433575	-0.778919	0.436027	0.999855	0.282797	0.435661	0.64912	0.516261	0.963113	0.594578	0.435319	1.36584	0.171988	0.847514
chrX	2538547	2544862	-0.123282	0.399187	-0.308832	0.75745	0.999855	0.0181764	0.39997	0.0454443	0.963753	0.9941	0.306514	0.399718	0.766827	0.443185	0.98694
chrX	2541692	2548032	0.0595748	0.448579	0.132808	0.894345	0.999855	-0.0985727	0.448929	-0.219573	0.826204	0.989491	0.488057	0.449226	1.08644	0.277285	0.930786
chrX	2544849	2551214	0.423734	0.534125	0.793324	0.427589	0.999855	0.245774	0.534797	0.459564	0.645829	0.984906	-0.521744	0.531635	-0.981394	0.326398	0.94686
chrX	2548019	2554409	0.374633	0.49286	0.760119	0.447183	0.999855	-0.220347	0.49213	-0.447742	0.654339	0.987189	-0.480358	0.490529	-0.979265	0.327449	0.94686
chrX	2551202	2557617	-0.0286563	1.32831	-0.0215734	0.982788	0.999855	0.185218	1.32931	0.139334	0.889186	0.990613	1.71129	1.33272	1.28406	0.19912	0.879807
chrX	2554397	2560838	0.32734	0.650929	0.502881	0.615048	0.999855	1.18888	0.654786	1.81568	0.069419	0.482371	0.464732	0.651069	0.713798	0.475352	0.994467
chrX	2557604	2564071	0.253053	0.467721	0.541035	0.588483	0.999855	0.467479	0.46925	0.996226	0.31914	0.853992	-0.252888	0.466696	-0.541869	0.587909	0.999562
chrX	2560825	2567317	0.360039	0.513666	0.70092	0.483353	0.999855	-0.149774	0.513263	-0.291807	0.770434	0.989491	-0.780702	0.511296	-1.52691	0.126784	0.765043
chrX	2564058	2570576	0.582456	0.612466	0.951	0.341604	0.999855	-0.064786	0.611751	-0.105903	0.91566	0.992743	-0.430247	0.610354	-0.704914	0.480864	0.994467
chrX	2567304	2573849	0.0836575	0.584519	0.143122	0.886194	0.999855	0.447103	0.586399	0.762455	0.445789	0.94183	-0.30962	0.58373	-0.530416	0.595824	0.999562
chrX	2570563	2577134	0.102824	0.321386	0.319939	0.749014	0.999855	0.394589	0.323164	1.22102	0.22208	0.777114	-0.320096	0.320486	-0.998783	0.3179	0.94686
chrX	2573835	2580433	-0.132431	0.308442	-0.429355	0.667665	0.999855	-0.357075	0.308645	-1.15691	0.247308	0.790505	-0.325014	0.308108	-1.05487	0.291485	0.936151
chrX	2577121	2583745	-0.0669082	0.353945	-0.189035	0.850065	0.999855	-0.381747	0.354008	-1.07836	0.280874	0.821487	0.149653	0.354143	0.422578	0.672603	0.999562
chrX	2580419	2587071	0.459656	0.348833	1.3177	0.187605	0.999855	-0.113529	0.348525	-0.325741	0.74462	0.989491	0.255006	0.34844	0.731852	0.464259	0.989845
chrX	2583731	2590410	0.165395	0.330879	0.499866	0.617169	0.999855	0.274333	0.331698	0.827055	0.408206	0.92128	-0.0188519	0.330537	-0.0570341	0.954518	0.999562
chrX	2587057	2593763	0.243723	0.391043	0.623264	0.533111	0.999855	0.15824	0.39136	0.404335	0.685967	0.989491	0.131118	0.390867	0.335455	0.737282	0.999562
chrX	2590396	2597129	0.327149	0.400946	0.815944	0.414532	0.999855	0.0314967	0.401016	0.0785421	0.937397	0.992743	-0.118809	0.400501	-0.296652	0.766732	0.999562
chrX	2593749	2600510	0.128072	0.31442	0.40733	0.683766	0.999855	0.346192	0.315534	1.09716	0.27257	0.812355	-0.242213	0.313828	-0.771803	0.440231	0.984483
chrX	2597115	2603904	0.0373166	0.266494	0.140028	0.888638	0.999855	0.274876	0.267219	1.02865	0.303642	0.841612	-0.155051	0.266261	-0.582326	0.560347	0.999562
chrX	2600496	2607313	0.218769	0.207265	1.05551	0.291194	0.999855	0.156391	0.207589	0.753369	0.451228	0.942653	-0.15034	0.206897	-0.726643	0.467444	0.99099
chrX	2603890	2610735	-0.0640466	0.239036	-0.267937	0.788747	0.999855	-0.0784084	0.239403	-0.327516	0.743277	0.989491	-0.175497	0.238878	-0.734675	0.462538	0.989845
chrX	2607298	2614172	-0.515848	0.301865	-1.70887	0.0874756	0.999855	-0.156406	0.303078	-0.516058	0.605814	0.980492	-0.0585922	0.302439	-0.193732	0.846386	0.999562
chrX	2610721	2617623	-0.118126	3.62764	-0.0325627	0.974023	0.999855	-0.479546	3.62764	-0.132192	0.894832	NA	-0.0316282	3.62757	-0.00871885	0.993043	0.999562
chrX	2614157	2621088	0.625694	0.262419	2.38433	0.0171101	0.918587	0.299514	0.262481	1.14109	0.253834	0.794818	0.506779	0.262121	1.93338	0.0531895	0.559691
chrX	2617608	2624568	0.634834	0.24943	2.54514	0.0109234	0.822278	0.200604	0.249362	0.804469	0.421126	0.924972	0.295124	0.249083	1.18484	0.236079	0.914597
chrX	2621073	2628062	0.832284	0.345283	2.41044	0.0159334	0.918587	0.659188	0.345465	1.90812	0.0563759	0.440289	0.531807	0.344992	1.5415	0.123194	0.75918
chrX	2624553	2631571	0.438205	0.260649	1.68121	0.092723	0.999855	0.840269	0.261568	3.21243	0.00131618	0.0569922	0.622536	0.260758	2.38741	0.0169678	0.344495
chrX	2628047	2635094	0.0762028	0.248676	0.306434	0.759274	0.999855	0.256092	0.249285	1.02731	0.304276	0.842266	0.140963	0.248672	0.566864	0.570806	0.999562
chrX	2631556	2638633	-0.194802	0.408994	-0.476294	0.633865	0.999855	-0.0877754	0.409681	-0.214253	0.83035	0.989491	0.192818	0.409435	0.470938	0.637685	0.999562
chrX	2635079	2642186	0.100884	1.18488	0.0851431	0.932148	0.999855	1.35616	1.18926	1.14034	0.254147	0.794818	0.00873658	1.18465	0.0073748	0.994116	0.999562
chrX	2638618	2645754	-0.026128	1.35853	-0.0192326	0.984656	0.999855	-0.237952	1.35884	-0.175114	0.86099	0.989491	-0.276097	1.35797	-0.203316	0.838888	0.999562
chrX	2642171	2649337	-0.387478	0.574528	-0.674427	0.50004	0.999855	0.293719	0.576905	0.509129	0.610662	0.980492	0.960143	0.577708	1.66199	0.0965156	0.701465
chrX	2645739	2652935	-0.199184	0.662894	-0.300477	0.763813	0.999855	0.489185	0.665133	0.73547	0.462053	0.942653	0.287266	0.663596	0.432893	0.665092	0.999562
chrX	2649322	2656549	-0.0626167	0.894236	-0.0700226	0.944176	0.999855	-0.13016	0.895265	-0.145387	0.884405	0.990613	-0.981365	0.89199	-1.1002	0.271246	0.930786
chrX	2652920	2660177	-0.78457	1.65677	-0.473554	0.635818	0.999855	6.24313	1.94405	3.2114	0.00132089	0.0569922	-0.279564	1.65743	-0.168673	0.866054	0.999562
chrX	2656533	2663821	-0.560387	0.798226	-0.702041	0.482654	0.999855	-0.371494	0.799376	-0.46473	0.642125	0.982755	0.110957	0.799504	0.138782	0.889622	0.999562
chrX	2660162	2667480	-0.68644	0.585793	-1.17181	0.241272	0.999855	-0.552755	0.586774	-0.942024	0.34618	0.875315	-0.51172	0.585975	-0.873281	0.38251	0.971526
chrX	2663806	2671155	-0.735206	0.552167	-1.33149	0.183027	0.999855	-0.132832	0.554001	-0.239769	0.81051	0.989491	-0.066269	0.55316	-0.119801	0.904641	0.999562
chrX	2667465	2674846	-0.0794282	0.362261	-0.219257	0.82645	0.999855	0.354763	0.363767	0.975248	0.329437	0.860268	-0.525956	0.361646	-1.45434	0.145852	0.815605
chrX	2671140	2678551	0.220086	0.387024	0.568661	0.569586	0.999855	0.516953	0.388409	1.33095	0.183206	0.731653	-0.339853	0.386178	-0.880041	0.378837	0.969391
chrX	2674830	2682273	0.265543	0.558198	0.475714	0.634278	0.999855	0.151565	0.558898	0.271185	0.786249	0.989491	0.331666	0.558188	0.594184	0.552389	0.999562
chrX	2678536	2686010	0.301275	0.809794	0.372038	0.709864	0.999855	-0.612739	0.807846	-0.758485	0.448161	0.94238	-0.950657	0.80611	-1.17931	0.238273	0.918912
chrX	2682257	2689763	-0.383952	0.618852	-0.620427	0.534977	0.999855	0.0615462	0.62092	0.099121	0.921042	0.992743	-0.372842	0.618744	-0.602579	0.546789	0.999562
chrX	2685995	2693532	-0.0625973	0.41448	-0.151026	0.879955	0.999855	0.603401	0.41618	1.44985	0.147099	0.67362	0.363398	0.414939	0.875787	0.381146	0.971264
chrX	2689748	2697317	-0.0768957	0.340162	-0.226056	0.821158	0.999855	0.455249	0.341207	1.33423	0.182129	0.729646	0.139641	0.340293	0.410355	0.681546	0.999562
chrX	2693516	2701118	0.0569791	0.303928	0.187476	0.851288	0.999855	-0.225374	0.304018	-0.74132	0.4585	0.942653	-0.244755	0.303572	-0.80625	0.420099	0.978232
chrX	2697301	2704935	0.15055	0.297276	0.506432	0.612553	0.999855	-0.480683	0.296888	-1.61907	0.105432	0.588542	-0.0375025	0.296902	-0.126313	0.899484	0.999562
chrX	2701102	2708768	0.0725459	0.302827	0.239562	0.81067	0.999855	0.0359752	0.303233	0.118639	0.905561	0.991815	-0.0677791	0.302611	-0.223981	0.822772	0.999562
chrX	2704919	2712617	0.196271	0.238644	0.822444	0.410824	0.999855	0.253151	0.239212	1.05827	0.289932	0.832012	-0.167114	0.238206	-0.701552	0.482959	0.994578
chrX	2708752	2716482	0.214021	0.299056	0.715655	0.474204	0.999855	0.571959	0.299769	1.908	0.0563909	0.440289	0.241379	0.299025	0.807219	0.419541	0.978232
chrX	2712601	2720364	0.494295	0.33039	1.4961	0.134628	0.999855	0.371832	0.330586	1.12477	0.260688	0.802781	0.102215	0.330095	0.309655	0.756823	0.999562
chrX	2716466	2724261	0.421357	0.21356	1.97301	0.0484942	0.999855	0.603671	0.214238	2.81775	0.00483608	0.126356	0.142339	0.213243	0.667495	0.504456	0.996601
chrX	2720347	2728175	0.215282	0.234071	0.919729	0.357714	0.999855	0.473109	0.234698	2.01582	0.0438186	0.385916	0.318049	0.234098	1.35861	0.174269	0.849789
chrX	2724245	2732105	0.391366	0.27422	1.4272	0.153522	0.999855	0.407398	0.274563	1.48381	0.13786	0.657563	0.501763	0.274253	1.82956	0.0673157	0.616808
chrX	2728159	2736052	-0.115905	0.246926	-0.469392	0.638789	0.999855	0.201451	0.247461	0.81407	0.415605	0.922847	0.104369	0.247024	0.422504	0.672657	0.999562
chrX	2732089	2740015	-0.324563	0.215101	-1.50888	0.131329	0.999855	0.0424709	0.215806	0.196801	0.843983	0.989491	-0.120964	0.215206	-0.562083	0.574059	0.999562
chrX	2736036	2743995	-0.32832	0.271473	-1.2094	0.226508	0.999855	-0.320682	0.272063	-1.1787	0.238516	0.788174	-0.229622	0.271512	-0.845715	0.397712	0.975948
chrX	2739999	2747990	-0.569544	0.470228	-1.21121	0.225816	0.999855	-0.551902	0.470901	-1.17201	0.241191	0.788174	-0.0457382	0.471051	-0.097098	0.922649	0.999562
chrX	2743978	2752003	-0.463839	1.6659	-0.278432	0.780681	0.999855	-0.111887	1.66646	-0.0671407	0.94647	0.992743	0.0939875	1.66624	0.0564067	0.955018	0.999562
chrX	2747974	2756031	0.543253	1.56215	0.34776	0.728021	0.999855	-0.540449	1.56112	-0.346193	0.729197	0.989491	0.401228	1.56179	0.256903	0.797254	0.999562
chrX	2751986	2760077	-0.577982	2.06749	-0.279558	0.779817	0.999855	-1.24206	2.0673	-0.600814	0.547964	0.971783	0.693871	2.06876	0.335404	0.737321	0.999562
chrX	2756015	2764138	-1.38219	1.5383	-0.898519	0.368909	0.999855	-1.89452	1.53811	-1.23172	0.218054	0.769107	-1.98136	1.53759	-1.28862	0.197532	0.878973
chrX	2760060	2768216	-0.16982	1.48896	-0.114053	0.909196	0.999855	6.70143	1.80298	3.71687	0.000201703	0.0189722	-1.09936	1.48779	-0.738923	0.459953	0.988819
chrX	2764122	2772311	0.0995211	1.28824	0.0772534	0.938422	0.999855	1.36712	1.29282	1.05748	0.290294	0.832012	0.523246	1.28885	0.405979	0.684758	0.999562
chrX	2768200	2776422	0.646859	1.48425	0.435815	0.662971	0.999855	-0.248093	1.48318	-0.167271	0.867157	0.989846	2.63104	1.49387	1.76122	0.0782012	0.652966
chrX	2772294	2780549	0.302474	2.10692	0.143562	0.885846	0.999855	0.611707	2.10847	0.290119	0.771725	0.989491	1.78322	2.11124	0.844631	0.398317	0.975948
chrX	2776406	2784693	1.51405	1.45666	1.0394	0.298619	0.999855	1.33694	1.45712	0.917518	0.358871	0.89053	1.97923	1.45772	1.35775	0.174542	0.849789
chrX	2780533	2788853	0.977091	0.65113	1.50061	0.133457	0.999855	0.259351	0.64997	0.39902	0.689878	0.989491	0.319675	0.649021	0.49255	0.622331	0.999562
chrX	2784677	2793030	0.339363	0.52341	0.648369	0.516746	0.999855	-0.458746	0.522013	-0.878803	0.379508	0.905544	-0.784034	0.520387	-1.50664	0.131904	0.784733
chrX	2788837	2797222	0.192239	0.531821	0.361472	0.717746	0.999855	-0.375972	0.53132	-0.707619	0.479182	0.95435	-0.429578	0.530383	-0.80994	0.417975	0.978232
chrX	2793013	2801432	0.565833	0.595263	0.950561	0.341827	0.999855	0.192342	0.595234	0.323137	0.746592	0.989491	0.233309	0.594297	0.39258	0.694629	0.999562
chrX	2797206	2805657	0.923218	1.29562	0.712569	0.476113	0.999855	0.715065	1.29615	0.551685	0.581164	0.977885	-0.809722	1.29229	-0.62658	0.530935	0.999562
chrX	2801415	2809898	-0.111195	2.37278	-0.0468629	0.962623	0.999855	-1.03287	2.37183	-0.435473	0.663219	0.989232	0.664849	2.37463	0.27998	0.779493	0.999562
chrX	2805641	2814155	0.595089	1.60843	0.369982	0.711396	0.999855	0.691599	1.60922	0.429773	0.667361	0.989491	1.11085	1.60919	0.690315	0.489996	0.995418
chrX	2809882	2818429	0.731098	1.32641	0.551184	0.581508	0.999855	1.13659	1.32834	0.855652	0.392191	0.910705	0.822111	1.32646	0.61978	0.535403	0.999562
chrX	2814140	2822718	0.834617	1.99004	0.419397	0.674926	0.999855	1.5024	1.99405	0.75344	0.451185	0.942653	0.695999	1.98952	0.349833	0.726464	0.999562
chrX	2818413	2827023	-0.598078	2.22663	-0.268603	0.788235	0.999855	1.43251	2.23778	0.640148	0.522076	0.9651	-1.0474	2.22582	-0.470568	0.637949	0.999562
chrX	2822702	2831344	-0.404663	2.7762	-0.145761	0.88411	0.999855	4.16008	2.9519	1.40929	0.158751	NA	4.61447	2.95185	1.56325	0.117995	0.751924
chrX	2827008	2835681	-0.118126	3.62764	-0.0325627	0.974023	0.999855	-0.479546	3.62764	-0.132192	0.894832	NA	-0.0316282	3.62757	-0.00871885	0.993043	0.999562
chrX	2831329	2840033	0.214034	2.00704	0.106642	0.915073	0.999855	6.60372	2.24927	2.93595	0.00332533	0.0991628	0.760661	2.00798	0.378819	0.704822	0.999562
chrX	2835666	2844401	-0.827078	0.622279	-1.32911	0.183811	0.999855	-0.880997	0.622909	-1.41433	0.157266	0.689304	-0.642997	0.622498	-1.03293	0.301636	0.943718
chrX	2840018	2848784	-0.719709	0.857341	-0.839466	0.401208	0.999855	-1.23114	0.856967	-1.43662	0.150826	0.678293	-1.07928	0.856358	-1.26031	0.207557	0.889495
chrX	2844386	2853182	-0.118126	3.62764	-0.0325627	0.974023	0.999855	-0.479546	3.62764	-0.132192	0.894832	NA	-0.0316282	3.62757	-0.00871885	0.993043	0.999562
chrX	2848769	2857595	2.19906	2.2946	0.958365	0.337879	0.999855	0.265993	2.29002	0.116153	0.907531	0.992355	1.54721	2.29187	0.675086	0.499621	0.995881
chrX	2853167	2862023	1.65216	0.842909	1.96006	0.0499882	0.999855	-0.0696929	0.837654	-0.0832001	0.933692	0.992743	0.632297	0.838346	0.75422	0.450717	0.987204
chrX	2857580	2866466	1.42745	2.03432	0.701685	0.482875	0.999855	0.378821	2.03232	0.186399	0.852132	0.989491	0.431203	2.03154	0.212254	0.831909	0.999562
chrX	2862009	2870924	-0.317781	1.31592	-0.241489	0.809176	0.999855	0.466668	1.31853	0.353932	0.72339	0.989491	-0.23398	1.31594	-0.177804	0.858877	0.999562
chrX	2866452	2875396	-0.00634882	1.25392	-0.00506319	0.99596	0.999855	0.589783	1.25612	0.469528	0.638692	0.982731	-0.179438	1.25355	-0.143144	0.886177	0.999562
chrX	2870910	2879883	-0.584393	1.5409	-0.379254	0.704499	0.999855	0.994921	1.54458	0.644137	0.519487	0.963216	0.290452	1.54187	0.188377	0.850581	0.999562
chrX	2875382	2884384	-0.687495	1.18126	-0.581999	0.560567	0.999855	6.81625	1.55935	4.37121	1.23561e-05	0.00252655	1.08097	1.18552	0.911816	0.361866	0.966955
chrX	2879869	2888899	6.53196	2.3584	2.76965	0.00561164	0.725491	-0.136023	2.12945	-0.0638772	0.949068	0.992743	6.63875	2.35837	2.81498	0.00487809	0.187941
chrX	2884370	2893428	0.87346	2.0057	0.435488	0.663208	0.999855	6.21964	2.24579	2.76947	0.0056148	0.134043	6.68916	2.24576	2.97858	0.0028959	0.140294
chrX	2888885	2897971	-0.0167473	0.901415	-0.0185789	0.985177	0.999855	7.29034	1.35944	5.36274	8.19667e-08	4.81862e-05	0.30101	0.901952	0.333731	0.738582	0.999562
chrX	2893415	2902527	0.154157	1.04415	0.147639	0.882628	0.999855	7.13545	1.45756	4.89548	9.80658e-07	0.000303113	-0.323996	1.04318	-0.310587	0.756115	0.999562
chrX	2897957	2907097	-1.20509	2.43755	-0.494386	0.621034	0.999855	2.97662	2.63393	1.1301	0.258432	0.800663	-3.50713	2.43012	-1.44319	0.148967	0.820826
chrX	2902514	2911680	1.9321	2.10553	0.917631	0.358812	0.999855	1.05639	2.10301	0.502324	0.615439	0.980492	1.02392	2.10137	0.487262	0.626072	0.999562
chrX	2907084	2916276	0.96957	1.54332	0.628235	0.52985	0.999855	0.271387	1.54239	0.175952	0.860332	0.989491	0.234202	1.5414	0.151941	0.879234	0.999562
chrX	2911667	2920885	-0.404796	1.38118	-0.293079	0.769461	0.999855	-1.06927	1.3806	-0.7745	0.438635	0.938037	-1.08939	1.37992	-0.789457	0.429845	0.982058
chrX	2916263	2925506	-0.685786	0.795389	-0.862202	0.388576	0.999855	-0.762369	0.796082	-0.957652	0.338238	0.867832	-0.779112	0.795054	-0.979949	0.327112	0.94686
chrX	2920872	2930141	0.209473	0.891375	0.235	0.814209	0.999855	-0.420793	0.890843	-0.472353	0.636675	0.982731	-0.17154	0.890532	-0.192626	0.847252	0.999562
chrX	2925494	2934787	0.776954	0.624934	1.24326	0.213772	0.999855	-0.431986	0.622203	-0.694286	0.487503	0.959388	-0.447008	0.621288	-0.719486	0.471842	0.994467
chrX	2930128	2939445	-0.241192	0.63631	-0.379047	0.704653	0.999855	-1.58464	0.633759	-2.50038	0.0124062	0.20189	-1.39333	0.633355	-2.19991	0.027813	0.433404
chrX	2934775	2944115	-0.495237	0.631867	-0.783767	0.433177	0.999855	-1.16027	0.631334	-1.83781	0.06609	0.477791	-0.23828	0.632259	-0.37687	0.70627	0.999562
chrX	2939434	2948797	-0.441292	0.434684	-1.0152	0.31001	0.999855	-0.0475488	0.436174	-0.109013	0.913192	0.992743	0.500038	0.436473	1.14563	0.251947	0.925348
chrX	2944104	2953491	-0.260098	0.527977	-0.492631	0.622273	0.999855	0.347608	0.530222	0.655589	0.512088	0.963113	0.261722	0.528839	0.494899	0.620671	0.999562
chrX	2948786	2958195	1.03035	1.14143	0.902687	0.366692	0.999855	1.08548	1.1424	0.950179	0.342022	0.870415	0.317875	1.14022	0.278785	0.78041	0.999562
chrX	2953480	2962910	0.683235	0.811076	0.842381	0.399575	0.999855	0.618281	0.811902	0.761522	0.446345	0.94183	-0.275431	0.809242	-0.340357	0.733587	0.999562
chrX	2958184	2967636	-0.816593	2.5178	-0.324328	0.74569	0.999855	-0.439481	2.5185	-0.174501	0.861472	0.989491	-0.765013	2.51777	-0.303846	0.761245	0.999562
chrX	2962900	2972373	0.0918899	1.19727	0.0767492	0.938823	0.999855	-0.0562047	1.19756	-0.0469325	0.962567	0.993843	1.02268	1.19874	0.853126	0.393589	0.974097
chrX	2967626	2977119	0.242544	0.624835	0.388173	0.697888	0.999855	0.239158	0.625638	0.382263	0.702266	0.989491	1.01881	0.626624	1.62588	0.103975	0.715596
chrX	2972363	2981876	-0.159083	1.22037	-0.130356	0.896284	0.999855	0.733582	1.22294	0.599854	0.548604	0.971783	0.953987	1.22233	0.780465	0.435117	0.982058
chrX	2977110	2986642	0.5052	0.945336	0.534413	0.593056	0.999855	0.00835446	0.944962	0.00884106	0.992946	0.9974	0.190325	0.944349	0.201541	0.840276	0.999562
chrX	2981866	2991418	0.0838141	0.760598	0.110195	0.912255	0.999855	-0.344307	0.760444	-0.452771	0.650714	0.985024	-0.434971	0.759424	-0.572765	0.566804	0.999562
chrX	2986633	2996203	-0.122377	1.25459	-0.0975429	0.922295	0.999855	-0.709549	1.25425	-0.565717	0.571586	0.976305	0.382313	1.25544	0.304525	0.760728	0.999562
chrX	2991409	3000996	0.402413	0.623528	0.64538	0.518681	0.999855	0.581729	0.625369	0.930218	0.352258	0.884029	-0.0385011	0.622323	-0.0618668	0.950669	0.999562
chrX	2996194	3005799	0.902993	0.505668	1.78574	0.0741409	0.999855	1.08792	0.507383	2.14418	0.0320186	0.332273	-0.180625	0.503617	-0.358656	0.719852	0.999562
chrX	3000988	3010609	1.14553	0.653193	1.75375	0.0794741	0.999855	0.319836	0.651787	0.490707	0.623634	0.982731	-0.194138	0.649995	-0.298677	0.765187	0.999562
chrX	3005791	3015428	1.48933	1.67041	0.891597	0.372609	0.999855	-0.0657062	1.66696	-0.0394169	0.968558	0.994109	1.18037	1.66899	0.707235	0.479421	0.994467
chrX	3010601	3020254	-0.163908	1.38319	-0.1185	0.905671	0.999855	0.704375	1.3858	0.508281	0.611256	0.980492	1.53179	1.38723	1.10421	0.269502	0.930786
chrX	3015420	3025088	-0.98286	0.865358	-1.13579	0.256047	0.999855	0.201627	0.870168	0.231711	0.816763	0.989491	-0.200173	0.866961	-0.230891	0.8174	0.999562
chrX	3020247	3029929	0.46317	1.23656	0.374564	0.707985	0.999855	1.96565	1.24374	1.58044	0.114007	0.607043	0.688454	1.23687	0.556611	0.577793	0.999562
chrX	3025081	3034777	0.513501	1.17684	0.436339	0.662591	0.999855	2.62993	1.18698	2.21565	0.0267152	0.300201	0.939294	1.17746	0.797726	0.42503	0.98113
chrX	3029923	3039632	0.748877	1.71379	0.43697	0.662133	0.999855	0.843746	1.71469	0.492068	0.622671	0.982731	1.20056	1.71452	0.700231	0.483783	0.995418
chrX	3034771	3044493	0.251854	1.31212	0.191944	0.847786	0.999855	0.795035	1.31415	0.60498	0.545192	0.971783	-0.0140045	1.31164	-0.0106771	0.991481	0.999562
chrX	3039626	3049360	0.700374	1.07685	0.650393	0.515439	0.999855	2.44499	1.08441	2.25468	0.0241536	0.287273	0.543282	1.07652	0.504667	0.613793	0.999562
chrX	3044487	3054233	1.52626	1.62232	0.940789	0.346813	0.999855	1.83437	1.62417	1.12942	0.258722	0.801032	1.46399	1.62204	0.902562	0.366758	0.969071
chrX	3049354	3059111	0.437709	1.76934	0.247386	0.804609	0.999855	-0.065283	1.76906	-0.0369027	0.970563	0.994286	0.223602	1.76879	0.126415	0.899403	0.999562
chrX	3054227	3063994	-0.306342	1.46368	-0.209295	0.834218	0.999855	-0.252956	1.46445	-0.172731	0.862863	0.989491	0.305759	1.46473	0.208748	0.834645	0.999562
chrX	3059106	3068883	-1.39075	1.84746	-0.752786	0.451578	0.999855	-1.23705	1.84796	-0.669413	0.503232	0.963113	0.598021	1.85068	0.323136	0.746592	0.999562
chrX	3063990	3073776	-1.57207	2.55104	-0.616247	0.537732	0.999855	-1.20955	2.55199	-0.473965	0.635525	0.982731	0.604187	2.55581	0.236397	0.813125	0.999562
chrX	3068878	3078673	1.4003	1.72224	0.813074	0.416176	0.999855	1.73473	1.72432	1.00604	0.314398	0.851246	2.24578	1.72462	1.30219	0.192851	0.876336
chrX	3073772	3083575	0.999177	0.833384	1.19894	0.230552	0.999855	1.28085	0.83551	1.53301	0.125273	0.634187	0.537039	0.832219	0.64531	0.518726	0.998589
chrX	3078670	3088480	0.192464	0.606473	0.317349	0.750979	0.999855	-0.576159	0.605393	-0.951711	0.341244	0.869509	-0.69105	0.604342	-1.14348	0.252841	0.925348
chrX	3083571	3093389	-0.376202	0.520919	-0.72219	0.470178	0.999855	-1.26704	0.519598	-2.43849	0.0147487	0.217623	-0.842849	0.519581	-1.62217	0.104767	0.715596
chrX	3088477	3098301	-0.277686	0.404745	-0.686076	0.492665	0.999855	-0.333014	0.405454	-0.821336	0.411455	0.92128	0.0831333	0.405409	0.205061	0.837525	0.999562
chrX	3093386	3103216	-0.0724103	0.536941	-0.134857	0.892725	0.999855	0.010354	0.538068	0.0192429	0.984647	0.997137	0.53977	0.538358	1.00262	0.316043	0.94686
chrX	3098298	3108134	-0.533177	2.94639	-0.180959	0.8564	0.999855	4.81126	3.11479	1.54465	0.122431	NA	0.567016	2.94989	0.192216	0.847573	0.999562
chrX	3103214	3113054	-0.204385	1.89483	-0.107865	0.914103	0.999855	-0.441282	1.89514	-0.23285	0.815878	0.989491	6.28287	2.14904	2.92357	0.00346044	0.159383
chrX	3108132	3117976	1.36699	2.17835	0.627534	0.53031	0.999855	6.21736	2.39954	2.59107	0.00956788	0.171094	6.68261	2.3995	2.785	0.00535281	0.190593
chrX	3113052	3122900	-6.57354	2.41546	-2.72144	0.00649976	0.757222	-0.477766	2.61978	-0.182369	0.855293	NA	-6.72535	2.4151	-2.78471	0.00535751	0.190593
chrX	3117974	3127825	-6.88716	2.40514	-2.86351	0.00418974	0.640637	-6.48828	2.40652	-2.69612	0.00701521	0.148077	-6.44461	2.40572	-2.67887	0.00738704	0.22843
chrX	3122899	3132752	0.0616885	0.612149	0.100774	0.91973	0.999855	0.188819	0.613061	0.307994	0.758087	0.989491	-0.239663	0.611639	-0.391837	0.695178	0.999562
chrX	3127824	3137680	0.257607	0.386541	0.666442	0.505129	0.999855	0.160144	0.387051	0.413755	0.679053	0.989491	-0.401416	0.38554	-1.04118	0.297793	0.939786
chrX	3132751	3142608	0.0179408	0.481977	0.0372234	0.970307	0.999855	-0.767483	0.481256	-1.59475	0.110768	0.601402	-0.510742	0.481013	-1.06181	0.288324	0.936151
chrX	3137679	3147537	-0.232344	0.381521	-0.608993	0.542529	0.999855	-0.859862	0.381048	-2.25657	0.0240348	0.287273	-0.378847	0.381128	-0.994017	0.320215	0.94686
chrX	3142608	3152466	-0.174554	0.411766	-0.423914	0.671628	0.999855	-0.832879	0.411349	-2.02475	0.0428933	0.379186	-0.13511	0.41172	-0.328159	0.742792	0.999562
chrX	3147537	3157395	0.108886	0.996049	0.109318	0.91295	0.999855	-0.181098	0.996101	-0.181807	0.855734	0.989491	0.183465	0.996053	0.184193	0.853862	0.999562
chrX	3152466	3162323	0.311263	0.33683	0.924096	0.355436	0.999855	0.842697	0.338488	2.48959	0.0127891	0.20528	0.261391	0.336676	0.776388	0.43752	0.982612
chrX	3157395	3167251	0.148978	0.21403	0.696064	0.486388	0.999855	0.356457	0.214846	1.65913	0.0970902	0.570056	-0.0630788	0.21373	-0.295133	0.767892	0.999562
chrX	3162324	3172178	0.428157	0.239655	1.78655	0.07401	0.999855	0.0990813	0.239686	0.413379	0.679329	0.989491	-0.101132	0.239214	-0.422769	0.672464	0.999562
chrX	3167252	3177103	0.898127	0.264211	3.39928	0.000675641	0.367672	0.116299	0.263777	0.440899	0.659286	0.989034	0.234684	0.263525	0.890558	0.373167	0.969071
chrX	3172179	3182028	0.692163	0.334369	2.07006	0.0384467	0.999855	0.180471	0.334124	0.540133	0.589106	0.980492	0.433974	0.333861	1.29987	0.193647	0.876336
chrX	3177105	3186950	-0.040291	1.2345	-0.0326376	0.973964	0.999855	0.293199	1.23573	0.237268	0.812449	0.989491	0.127905	1.23464	0.103597	0.917489	0.999562
chrX	3182030	3191870	-1.17097	0.66033	-1.77331	0.076178	0.999855	-0.780557	0.662185	-1.17876	0.238494	0.788174	-0.798162	0.660964	-1.20757	0.227212	0.904707
chrX	3186952	3196789	-1.20427	1.14711	-1.04982	0.293799	0.999855	0.390798	1.15194	0.339253	0.734419	0.989491	-1.01984	1.14725	-0.888942	0.374034	0.969071
chrX	3191873	3201704	0.609736	1.03432	0.589506	0.555522	0.999855	-0.570373	1.03154	-0.552933	0.580309	0.977885	-0.435392	1.03086	-0.422357	0.672764	0.999562
chrX	3196791	3206617	0.613902	0.666286	0.921379	0.356853	0.999855	0.219275	0.666199	0.329143	0.742048	0.989491	0.724185	0.666401	1.08671	0.277165	0.930786
chrX	3201707	3211527	0.773123	1.10303	0.700906	0.483362	0.999855	1.63198	1.10619	1.47531	0.140129	0.662336	0.309145	1.1023	0.280454	0.779129	0.999562
chrX	3206620	3216434	0.433635	0.646637	0.6706	0.502475	0.999855	0.33971	0.647422	0.524712	0.599784	0.980492	-0.141097	0.645256	-0.218669	0.826908	0.999562
chrX	3211531	3221337	-0.175829	1.37873	-0.12753	0.898521	0.999855	-0.46636	1.37883	-0.338227	0.735192	0.989491	0.850293	1.38069	0.615848	0.537995	0.999562
chrX	3216437	3226236	-0.118126	3.62764	-0.0325627	0.974023	0.999855	-0.479546	3.62764	-0.132192	0.894832	NA	-0.0316282	3.62757	-0.00871885	0.993043	0.999562
chrX	3221341	3231131	-3.30485	3.09831	-1.06666	0.286124	0.999855	-0.479061	3.24436	-0.14766	0.882611	NA	-0.0265649	3.24431	-0.00818816	0.993467	0.999562
chrX	3226240	3236022	0.465914	0.833532	0.558963	0.576187	0.999855	0.00246343	0.833107	0.00295692	0.997641	0.998813	-0.840374	0.829641	-1.01294	0.311091	0.946032
chrX	3231136	3240909	0.640407	0.608211	1.05294	0.29237	0.999855	-0.185368	0.606633	-0.305568	0.759934	0.989491	-0.296946	0.60532	-0.490561	0.623737	0.999562
chrX	3236027	3245791	0.233848	0.487874	0.479321	0.631711	0.999855	-0.17103	0.487743	-0.350657	0.725846	0.989491	-0.396509	0.486115	-0.815669	0.414689	0.978232
chrX	3240914	3250668	-0.137104	0.611689	-0.22414	0.822649	0.999855	0.294733	0.613714	0.480244	0.631054	0.982731	-0.227349	0.611401	-0.371849	0.710005	0.999562
chrX	3245796	3255540	0.0836079	1.55513	0.0537626	0.957124	0.999855	1.54189	1.5571	0.990232	0.322061	0.855548	1.53667	1.55638	0.987338	0.323477	0.94686
chrX	3250673	3260406	0.603598	1.50412	0.401297	0.688202	0.999855	1.78573	1.50651	1.18534	0.235882	0.787894	1.86387	1.50572	1.23787	0.215766	0.896134
chrX	3255545	3265267	0.354281	1.30071	0.272375	0.785334	0.999855	0.355908	1.30142	0.273477	0.784486	0.989491	1.28331	1.30271	0.985113	0.324568	0.94686
chrX	3260412	3270122	-0.995684	1.33408	-0.746346	0.455458	0.999855	-1.0308	1.33445	-0.772451	0.439847	0.938802	0.728433	1.33723	0.544731	0.585939	0.999562
chrX	3265273	3274970	-1.39097	0.940337	-1.47922	0.139081	0.999855	-1.1329	0.941124	-1.20378	0.228676	0.785017	-0.672392	0.941169	-0.714422	0.474966	0.994467
chrX	3270128	3279813	-0.519524	0.650122	-0.799117	0.424222	0.999855	-0.337882	0.650934	-0.519073	0.60371	0.980492	-0.1034	0.650604	-0.158929	0.873725	0.999562
chrX	3274977	3284649	0.167692	0.694966	0.241295	0.809327	0.999855	-1.29105	0.692792	-1.86355	0.0623848	0.461262	0.675576	0.696408	0.970087	0.332003	0.950429
chrX	3279820	3289478	-1.00187	1.85326	-0.5406	0.588783	0.999855	-2.33371	1.8518	-1.26024	0.207584	0.762591	1.23986	1.86366	0.665282	0.50587	0.996601
chrX	3284656	3294301	-0.184655	1.64441	-0.112293	0.910591	0.999855	0.900997	1.64722	0.546981	0.584392	0.978582	1.00623	1.64632	0.611202	0.541066	0.999562
chrX	3289485	3299116	-0.179428	0.536887	-0.334201	0.738228	0.999855	-0.255708	0.537606	-0.475642	0.634329	0.982731	-0.118748	0.536866	-0.221186	0.824947	0.999562
chrX	3294308	3303924	0.0487838	0.491147	0.0993262	0.920879	0.999855	-0.612525	0.490366	-1.24912	0.211622	0.764406	-0.301802	0.490089	-0.615809	0.53802	0.999562
chrX	3299123	3308725	0.669651	0.824864	0.811832	0.416888	0.999855	0.364307	0.825095	0.441534	0.658827	0.989034	-0.107048	0.822346	-0.130175	0.896428	0.999562
chrX	3303932	3313518	-0.118109	3.01471	-0.0391775	0.968749	0.999855	-0.478678	3.01471	-0.15878	0.873842	NA	-0.0225391	3.01467	-0.00747647	0.994035	0.999562
chrX	3308732	3318303	0.518919	0.544989	0.952163	0.341014	0.999855	0.0636343	0.544751	0.116813	0.907008	0.992355	0.190487	0.544062	0.350121	0.726248	0.999562
chrX	3313526	3323080	0.311727	0.5445	0.572501	0.566983	0.999855	0.186076	0.544953	0.341454	0.732762	0.989491	0.345199	0.544438	0.634047	0.52605	0.999562
chrX	3318311	3327849	-0.234118	0.61423	-0.381156	0.703088	0.999855	-0.442424	0.614564	-0.719899	0.471587	0.949081	0.330716	0.615436	0.537369	0.591012	0.999562
chrX	3323088	3332610	0.133429	0.460071	0.290019	0.771802	0.999855	-0.147333	0.460276	-0.320097	0.748895	0.989491	0.412309	0.460613	0.895132	0.370716	0.969071
chrX	3327857	3337362	0.168393	0.547359	0.307647	0.758351	0.999855	0.133274	0.548122	0.243146	0.807892	0.989491	0.242575	0.547369	0.443166	0.657646	0.999562
chrX	3332618	3342105	-0.619874	0.609532	-1.01697	0.309169	0.999855	-0.95753	0.609567	-1.57084	0.116221	0.611457	-0.96878	0.609036	-1.59068	0.111682	0.730562
chrX	3337371	3346840	-0.447767	0.356677	-1.25539	0.209339	0.999855	-0.550241	0.357182	-1.54051	0.123437	0.631003	-0.824609	0.355997	-2.31634	0.0205397	0.373609
chrX	3342114	3351566	0.144654	0.459585	0.31475	0.752952	0.999855	-0.236624	0.459554	-0.5149	0.606623	0.980492	-0.201359	0.458984	-0.438706	0.660875	0.999562
chrX	3346849	3356283	0.582948	0.560216	1.04058	0.298072	0.999855	-0.0828334	0.559727	-0.147989	0.882351	0.990613	0.184633	0.559501	0.329996	0.741403	0.999562
chrX	3351576	3360991	0.261029	0.500755	0.521271	0.602178	0.999855	0.493752	0.502324	0.982935	0.325639	0.856329	0.123777	0.500345	0.247383	0.804612	0.999562
chrX	3356293	3365690	-0.308001	0.771474	-0.399238	0.689718	0.999855	0.772733	0.775969	0.99583	0.319333	0.853992	0.18854	0.772377	0.244104	0.80715	0.999562
chrX	3361001	3370379	0.108816	1.51062	0.0720339	0.942575	0.999855	1.33097	1.51427	0.87895	0.379428	0.905544	1.43142	1.51314	0.945992	0.344153	0.958417
chrX	3365699	3375058	0.213797	1.15312	0.185407	0.85291	0.999855	-0.556196	1.1518	-0.482893	0.629172	0.982731	-0.496529	1.15087	-0.431437	0.666151	0.999562
chrX	3370388	3379728	0.198922	0.450729	0.441333	0.658972	0.999855	-0.234256	0.450613	-0.51986	0.603161	0.980492	-0.397141	0.449822	-0.882885	0.377298	0.969391
chrX	3375068	3384388	0.189627	0.374575	0.506245	0.612684	0.999855	0.221158	0.375249	0.589362	0.555618	0.972353	-0.286204	0.373901	-0.765454	0.444001	0.98694
chrX	3379738	3389039	-0.214478	0.506438	-0.423503	0.671928	0.999855	0.222136	0.508195	0.437107	0.662034	0.989232	-0.413765	0.506035	-0.817661	0.413551	0.978232
chrX	3384398	3393679	0.357218	0.416512	0.857642	0.39109	0.999855	0.178079	0.416965	0.427085	0.669318	0.989491	0.110008	0.415853	0.264535	0.791368	0.999562
chrX	3389049	3398310	0.582781	0.452392	1.28822	0.197669	0.999855	-0.337093	0.451628	-0.746396	0.455428	0.942653	-0.109994	0.451413	-0.243666	0.80749	0.999562
chrX	3393689	3402930	0.490189	0.393286	1.24639	0.21262	0.999855	-0.565009	0.39225	-1.44043	0.149745	0.677938	-0.295145	0.392071	-0.752786	0.451579	0.987204
chrX	3398320	3407540	0.342009	0.51148	0.668665	0.503709	0.999855	0.518439	0.512615	1.01136	0.311844	0.848799	-0.291466	0.510513	-0.570929	0.568048	0.999562
chrX	3402940	3412139	0.100798	0.594857	0.169449	0.865443	0.999855	0.826665	0.597424	1.38372	0.166446	0.70777	-0.111941	0.594452	-0.18831	0.850634	0.999562
chrX	3407550	3416729	-0.23628	0.375353	-0.629487	0.52903	0.999855	0.169931	0.377187	0.450521	0.652335	0.98598	-0.278744	0.375157	-0.743005	0.457478	0.988629
chrX	3412150	3421308	-0.0455568	0.242817	-0.187618	0.851176	0.999855	0.134895	0.243204	0.55466	0.579127	0.977885	-0.088419	0.242754	-0.364232	0.715684	0.999562
chrX	3416739	3425876	0.271688	0.237852	1.14226	0.253348	0.999855	0.259611	0.238146	1.09013	0.275655	0.814269	0.233545	0.237776	0.982206	0.325998	0.94686
chrX	3421318	3430434	0.450412	0.408198	1.10342	0.269847	0.999855	0.363242	0.408814	0.888526	0.374258	0.904954	0.431215	0.408023	1.05684	0.290584	0.936151
chrX	3425887	3434981	0.484702	0.334195	1.45036	0.146959	0.999855	0.397351	0.33467	1.18729	0.235113	0.786024	0.492913	0.3341	1.47534	0.14012	0.80459
chrX	3430444	3439517	0.207839	0.292369	0.710879	0.477159	0.999855	-0.0532214	0.292463	-0.181976	0.855601	0.989491	0.0737879	0.292202	0.252524	0.800636	0.999562
chrX	3434991	3444043	0.066902	0.284435	0.23521	0.814046	0.999855	-0.0121444	0.284666	-0.042662	0.965971	0.9941	-0.0947327	0.284278	-0.33324	0.738953	0.999562
chrX	3439528	3448557	-0.385785	0.223372	-1.7271	0.0841501	0.999855	0.0196424	0.224378	0.0875415	0.930241	0.992743	-0.188928	0.223504	-0.8453	0.397944	0.975948
chrX	3444053	3453061	-0.722233	0.300828	-2.40082	0.0163584	0.918587	0.068575	0.302245	0.226885	0.820513	0.989491	-0.226376	0.301227	-0.751516	0.452342	0.987204
chrX	3448568	3457554	-0.133485	0.36271	-0.368021	0.712857	0.999855	0.627727	0.364697	1.72123	0.0852098	0.537187	-0.00973565	0.362775	-0.0268366	0.97859	0.999562
chrX	3453072	3462035	0.409261	0.383091	1.06831	0.285379	0.999855	1.28293	0.385495	3.328	0.000874732	0.0472858	0.545111	0.383175	1.42262	0.154847	0.824383
chrX	3457565	3466506	0.0228228	0.346524	0.0658622	0.947488	0.999855	0.863868	0.34829	2.48031	0.0131267	0.207977	0.49414	0.34696	1.4242	0.154389	0.824383
chrX	3462047	3470966	-0.432719	0.324067	-1.33528	0.181786	0.999855	-0.0414233	0.325114	-0.127411	0.898615	0.990613	-0.296043	0.32414	-0.913319	0.361075	0.966955
chrX	3466517	3475414	-0.413247	0.35755	-1.15577	0.247773	0.999855	-0.80695	0.357511	-2.25713	0.0239999	0.287273	-0.628154	0.35722	-1.75845	0.0786704	0.655766
chrX	3470977	3479852	0.0320356	0.35042	0.0914206	0.927158	0.999855	-0.547785	0.350134	-1.5645	0.117701	0.613904	0.119177	0.350445	0.340072	0.733802	0.999562
chrX	3475426	3484278	0.42305	0.331273	1.27704	0.201587	0.999855	0.0469054	0.331256	0.141599	0.887397	0.990613	0.232871	0.330957	0.703629	0.481664	0.994467
chrX	3479863	3488693	0.228283	0.244382	0.934122	0.350241	0.999855	0.0897282	0.244613	0.366816	0.713756	0.989491	-0.0219161	0.24411	-0.0897796	0.928462	0.999562
chrX	3484289	3493096	-0.121169	0.217385	-0.557391	0.57726	0.999855	-0.111775	0.217778	-0.513251	0.607776	0.980492	0.13212	0.217566	0.607267	0.543674	0.999562
chrX	3488704	3497489	-0.702149	0.42594	-1.64847	0.0992563	0.999855	-0.37759	0.426996	-0.884294	0.376538	0.905323	0.190024	0.427268	0.444741	0.656507	0.999562
chrX	3493108	3501870	-0.118126	3.62764	-0.0325627	0.974023	0.999855	-0.479546	3.62764	-0.132192	0.894832	NA	-0.0316282	3.62757	-0.00871885	0.993043	0.999562
chrX	3497500	3506239	-0.456282	0.744791	-0.612632	0.54012	0.999855	-0.365739	0.745949	-0.490301	0.623921	0.982731	-0.0257534	0.745682	-0.0345368	0.972449	0.999562
chrX	3501881	3510598	0.361136	0.500352	0.721764	0.470439	0.999855	0.140099	0.500771	0.279768	0.779656	0.989491	0.229743	0.499823	0.459648	0.645769	0.999562
chrX	3506251	3514945	0.739268	1.66343	0.444425	0.656735	0.999855	-0.162918	1.66289	-0.097973	0.921954	0.992743	1.07216	1.66377	0.644414	0.519307	0.998589
chrX	3510609	3519280	0.411199	0.455768	0.902212	0.366944	0.999855	-0.734087	0.454272	-1.61597	0.106102	0.588542	0.199763	0.455135	0.43891	0.660727	0.999562
chrX	3514956	3523604	-0.10029	0.365153	-0.274651	0.783584	0.999855	-1.0131	0.364183	-2.78184	0.00540512	0.132167	-0.193239	0.364825	-0.529676	0.596337	0.999562
chrX	3519292	3527917	-0.609836	0.352749	-1.72881	0.0838434	0.999855	-0.571252	0.35365	-1.6153	0.106245	0.588542	0.175926	0.354541	0.496208	0.619748	0.999562
chrX	3523616	3532218	-0.223428	0.475517	-0.469864	0.638453	0.999855	-0.206208	0.476202	-0.433027	0.664995	0.989232	0.18478	0.476118	0.388098	0.697944	0.999562
chrX	3527929	3536508	-0.721647	0.433565	-1.66445	0.0960229	0.999855	-0.651542	0.434298	-1.50022	0.133558	0.653621	-0.489069	0.433816	-1.12736	0.259589	0.929154
chrX	3532230	3540787	-0.629439	0.532589	-1.18185	0.237266	0.999855	-0.5486	0.533572	-1.02816	0.303873	0.841645	-0.471953	0.532761	-0.885863	0.375691	0.969391
chrX	3536520	3545053	0.7261	0.597289	1.21566	0.224115	0.999855	-0.0624171	0.59604	-0.10472	0.916598	0.992743	0.625053	0.596741	1.04744	0.294895	0.936961
chrX	3540798	3549309	-0.643984	0.423288	-1.52138	0.128164	0.999855	0.0711383	0.42529	0.16727	0.867157	0.989846	-0.0527636	0.424074	-0.124421	0.900982	0.999562
chrX	3545065	3553553	-1.02905	0.45311	-2.27108	0.0231421	0.999855	-0.15954	0.455256	-0.35044	0.726009	0.989491	0.103699	0.454841	0.227989	0.819655	0.999562
chrX	3549320	3557785	0.969146	1.15773	0.837112	0.40253	0.999855	-0.160448	1.15633	-0.138757	0.889642	0.990613	0.34021	1.15642	0.294191	0.768612	0.999562
chrX	3553564	3562006	0.914597	0.587938	1.5556	0.119803	0.999855	-0.600561	0.585253	-1.02616	0.304818	0.842279	0.220789	0.585934	0.376815	0.706311	0.999562
chrX	3557796	3566215	0.453216	0.626444	0.723474	0.469389	0.999855	-0.292732	0.625699	-0.467849	0.639893	0.982731	0.349687	0.626084	0.558531	0.576482	0.999562
chrX	3562017	3570413	-0.0527125	0.395687	-0.133218	0.894021	0.999855	0.238465	0.397286	0.600234	0.54835	0.971783	-0.0644957	0.395532	-0.163061	0.870471	0.999562
chrX	3566227	3574599	0.194423	0.378118	0.514187	0.607122	0.999855	0.12312	0.378538	0.325251	0.744991	0.989491	0.0905968	0.377906	0.239734	0.810537	0.999562
chrX	3570424	3578774	0.464218	0.459585	1.01008	0.312458	0.999855	-0.324227	0.458953	-0.70645	0.479908	0.954519	0.123353	0.458973	0.268758	0.788116	0.999562
chrX	3574611	3582937	1.04402	1.13277	0.921655	0.356709	0.999855	0.840346	1.13316	0.741595	0.458333	0.942653	0.417305	1.13149	0.368811	0.712269	0.999562
chrX	3578786	3587089	1.28976	1.376	0.937326	0.348591	0.999855	-0.252007	1.37269	-0.183586	0.854338	0.989491	0.758617	1.37398	0.552131	0.580859	0.999562
chrX	3582949	3591229	-0.25328	1.12083	-0.225975	0.821221	0.999855	-0.252192	1.12191	-0.224789	0.822144	0.989491	0.31706	1.12238	0.282488	0.777569	0.999562
chrX	3587101	3595358	-1.3761	1.16713	-1.17904	0.238383	0.999855	0.449822	1.17212	0.383768	0.70115	0.989491	-0.580698	1.16805	-0.497151	0.619083	0.999562
chrX	3591241	3599476	-1.05139	1.33734	-0.786181	0.431761	0.999855	0.645007	1.34302	0.480267	0.631037	0.982731	-1.01978	1.33729	-0.762574	0.445717	0.98694
chrX	3595370	3603581	-0.118126	3.62764	-0.0325627	0.974023	0.999855	-0.479546	3.62764	-0.132192	0.894832	NA	-0.0316282	3.62757	-0.00871885	0.993043	0.999562
chrX	3599487	3607676	-0.118126	3.62764	-0.0325627	0.974023	0.999855	-0.479546	3.62764	-0.132192	0.894832	NA	-0.0316282	3.62757	-0.00871885	0.993043	0.999562
chrX	3603593	3611759	-0.118126	3.62764	-0.0325627	0.974023	0.999855	-0.479546	3.62764	-0.132192	0.894832	NA	-0.0316282	3.62757	-0.00871885	0.993043	0.999562
chrX	3607687	3615830	-0.118126	3.62764	-0.0325627	0.974023	0.999855	-0.479546	3.62764	-0.132192	0.894832	NA	-0.0316282	3.62757	-0.00871885	0.993043	0.999562
chrX	3611770	3619890	-0.118126	3.62764	-0.0325627	0.974023	0.999855	-0.479546	3.62764	-0.132192	0.894832	NA	-0.0316282	3.62757	-0.00871885	0.993043	0.999562
chrX	3615842	3623939	-0.644732	0.807285	-0.798642	0.424498	0.999855	-0.874298	0.80752	-1.0827	0.278944	0.818452	0.579306	0.810243	0.714978	0.474623	0.994467
chrX	3619902	3627976	-0.181928	0.53242	-0.3417	0.732577	0.999855	-0.375042	0.532712	-0.704025	0.481417	0.954916	-0.0924046	0.532453	-0.173545	0.862223	0.999562
chrX	3623950	3632002	0.218946	0.580435	0.37721	0.706017	0.999855	-0.0275057	0.580702	-0.0473662	0.962221	0.993843	-0.305144	0.579362	-0.526689	0.59841	0.999562
chrX	3627988	3636017	0.184328	0.695101	0.265181	0.79087	0.999855	-0.18928	0.69508	-0.272315	0.78538	0.989491	0.554966	0.695785	0.797611	0.425096	0.98113
chrX	3632013	3640020	0.824862	0.831693	0.991787	0.321301	0.999855	-0.209705	0.829905	-0.252686	0.800511	0.989491	0.672011	0.831008	0.80867	0.418705	0.978232
chrX	3636028	3644012	-0.232807	0.749403	-0.310657	0.756062	0.999855	-0.615176	0.749345	-0.820952	0.411673	0.92128	-1.54941	0.746712	-2.07498	0.0379886	0.495641
chrX	3640031	3647992	-0.705162	1.09053	-0.646623	0.517876	0.999855	-0.92415	1.09085	-0.847187	0.396891	0.914197	-2.21404	1.08853	-2.03396	0.0419552	0.512435
chrX	3644023	3651961	0.779581	2.72689	0.285887	0.774965	0.999855	2.0962	2.73675	0.765947	0.443708	0.941566	0.612443	2.72618	0.224652	0.82225	0.999562
chrX	3648003	3655919	0.112284	1.71128	0.0656139	0.947685	0.999855	1.26825	1.71496	0.739524	0.459589	0.942653	2.36843	1.71827	1.37838	0.168086	0.842017
chrX	3651973	3659866	0.698891	0.577247	1.21073	0.225999	0.999855	0.470469	0.577645	0.81446	0.415381	0.922847	-0.257483	0.575172	-0.447663	0.654397	0.999562
chrX	3655931	3663802	0.901227	0.572109	1.57527	0.115194	0.999855	0.655021	0.572464	1.14421	0.252535	0.794818	-0.138848	0.569848	-0.243658	0.807496	0.999562
chrX	3659877	3667726	-0.0799331	0.667788	-0.119698	0.904722	0.999855	-0.496684	0.667639	-0.743941	0.456912	0.942653	-0.486189	0.666642	-0.729311	0.465812	0.989845
chrX	3663813	3671639	0.264896	0.40289	0.657491	0.510866	0.999855	-0.00472344	0.403057	-0.011719	0.99065	0.997199	-0.367099	0.401925	-0.913351	0.361058	0.966955
chrX	3667737	3675542	0.354549	0.358556	0.988825	0.322749	0.999855	0.486169	0.359484	1.35241	0.176245	0.721394	-0.156782	0.357802	-0.43818	0.661256	0.999562
chrX	3671650	3679433	0.272324	0.449508	0.605827	0.544629	0.999855	0.179252	0.450164	0.398192	0.690489	0.989491	-0.176255	0.448545	-0.392949	0.694357	0.999562
chrX	3675553	3683313	-0.000430446	0.403013	-0.00106807	0.999148	0.999855	-0.651012	0.402538	-1.61727	0.10582	0.588542	-0.735488	0.401889	-1.83008	0.0672384	0.616808
chrX	3679444	3687182	-0.0544652	0.348641	-0.156222	0.875858	0.999855	-0.298308	0.348816	-0.8552	0.39244	0.910705	-0.56569	0.347964	-1.62572	0.10401	0.715596
chrX	3683324	3691040	-0.0203331	0.381776	-0.0532591	0.957525	0.999855	0.0749893	0.382504	0.196049	0.844572	0.989491	-0.645138	0.381033	-1.69313	0.0904305	0.691365
chrX	3687193	3694887	-0.52029	0.516722	-1.0069	0.313981	0.999855	-0.298476	0.517678	-0.576566	0.564233	0.973793	-0.810567	0.5163	-1.56995	0.116426	0.750556
chrX	3691051	3698724	-0.0133991	0.45642	-0.0293569	0.97658	0.999855	0.341579	0.457852	0.746047	0.455639	0.942653	0.555815	0.457339	1.21533	0.224242	0.902464
chrX	3694898	3702549	-0.0519045	0.326394	-0.159024	0.87365	0.999855	0.523593	0.327851	1.59705	0.110255	0.601274	0.13975	0.326535	0.427979	0.668666	0.999562
chrX	3698734	3706364	-0.121964	0.333745	-0.36544	0.714783	0.999855	0.0977948	0.334395	0.292453	0.76994	0.989491	0.0923912	0.333883	0.276717	0.781997	0.999562
chrX	3702560	3710168	-0.10061	0.331079	-0.303887	0.761214	0.999855	0.298656	0.332113	0.899261	0.368514	0.902197	0.0230874	0.331136	0.0697217	0.944415	0.999562
chrX	3706375	3713962	0.0081707	0.344139	0.0237424	0.981058	0.999855	0.419339	0.345648	1.21319	0.225055	0.782287	-0.196941	0.343771	-0.572884	0.566723	0.999562
chrX	3710179	3717745	0.747352	0.284138	2.63024	0.00853244	0.799223	0.0658875	0.283684	0.232256	0.816339	0.989491	0.326533	0.283478	1.15188	0.24937	0.921693
chrX	3713973	3721518	0.530271	0.203536	2.60529	0.00917957	0.799223	0.0399384	0.203388	0.196365	0.844324	0.989491	0.537201	0.20346	2.64032	0.00828267	0.24588
chrX	3717756	3725280	-0.30399	0.357008	-0.851494	0.394495	0.999855	-0.1679	0.35738	-0.469807	0.638493	0.982731	0.181647	0.35731	0.508375	0.61119	0.999562
chrX	3721528	3729031	-0.92729	0.428173	-2.16569	0.030335	0.999855	-0.817039	0.428914	-1.9049	0.0567926	0.440537	-0.633244	0.428495	-1.47783	0.139453	0.802756
chrX	3725290	3732773	-0.120274	1.09697	-0.109642	0.912694	0.999855	0.887155	1.0997	0.806723	0.419826	0.924528	0.361466	1.09754	0.329341	0.741898	0.999562
chrX	3729042	3736504	0.289206	0.710396	0.407105	0.683931	0.999855	1.27574	0.714121	1.78645	0.0740266	0.502377	0.703334	0.711048	0.989152	0.322589	0.94686
chrX	3732783	3740224	0.579226	0.501649	1.15464	0.248237	0.999855	0.483408	0.502475	0.962054	0.336022	0.865451	-0.108755	0.499987	-0.217515	0.827807	0.999562
chrX	3736514	3743935	0.200764	0.569773	0.352358	0.72457	0.999855	0.105217	0.570512	0.184426	0.853679	0.989491	-0.261993	0.568653	-0.460725	0.644996	0.999562
chrX	3740235	3747636	-0.612966	0.462232	-1.3261	0.184807	0.999855	0.367943	0.464871	0.791495	0.428655	0.929255	0.221141	0.463432	0.47718	0.633234	0.999562
chrX	3743945	3751326	0.0605099	0.388264	0.155847	0.876153	0.999855	0.297785	0.389076	0.765363	0.444055	0.941566	0.347617	0.388521	0.894719	0.370938	0.969071
chrX	3747646	3755007	0.277044	0.401599	0.689853	0.490286	0.999855	0.37739	0.402411	0.937822	0.348336	0.878875	0.272684	0.401492	0.679176	0.497026	0.995418
chrX	3751336	3758678	-0.234744	1.53272	-0.153155	0.878276	0.999855	1.04406	1.53555	0.679926	0.496551	0.961643	0.820808	1.53403	0.535068	0.592603	0.999562
chrX	3755017	3762339	-0.118126	3.62764	-0.0325627	0.974023	0.999855	-0.479546	3.62764	-0.132192	0.894832	NA	-0.0316282	3.62757	-0.00871885	0.993043	0.999562
chrX	3758688	3765990	-0.663012	0.456336	-1.4529	0.146251	0.999855	0.0447226	0.458235	0.0975976	0.922252	0.992743	-0.467119	0.456495	-1.02327	0.306179	0.944062
chrX	3762349	3769632	-0.0329361	0.314855	-0.104607	0.916687	0.999855	0.230293	0.315667	0.729543	0.46567	0.945696	0.0515666	0.314871	0.16377	0.869912	0.999562
chrX	3766000	3773264	-0.0412375	0.372526	-0.110697	0.911857	0.999855	0.345005	0.373591	0.923483	0.355755	0.888538	0.323943	0.372883	0.868754	0.384981	0.972771
chrX	3769642	3776887	-0.610543	0.474509	-1.28668	0.198205	0.999855	-0.288161	0.475374	-0.606177	0.544397	0.971783	-0.166988	0.474931	-0.351605	0.725135	0.999562
chrX	3773274	3780500	-0.36767	0.627054	-0.586344	0.557644	0.999855	-0.196364	0.627878	-0.312742	0.754477	0.989491	-0.00496719	0.62747	-0.00791623	0.993684	0.999562
chrX	3776896	3784104	-0.681359	0.50505	-1.34909	0.177307	0.999855	-0.523159	0.505876	-1.03416	0.30106	0.840431	0.507902	0.507272	1.00124	0.31671	0.94686
chrX	3780510	3787699	-0.28607	0.269407	-1.06185	0.288304	0.999855	-0.0507658	0.270336	-0.187788	0.851043	0.989491	-0.168642	0.269468	-0.625833	0.531424	0.999562
chrX	3784114	3791285	-0.113108	0.365383	-0.30956	0.756896	0.999855	0.388171	0.366406	1.0594	0.289417	0.832012	-0.0855708	0.365348	-0.234217	0.814816	0.999562
chrX	3787708	3794861	-0.229949	0.622805	-0.369215	0.711967	0.999855	0.0903168	0.623824	0.144779	0.884885	0.990613	0.366152	0.623547	0.587208	0.557064	0.999562
chrX	3791294	3798429	-1.29253	1.67553	-0.771417	0.44046	0.999855	0.098143	1.67818	0.0584816	0.953365	0.992743	0.206281	1.67742	0.122975	0.902127	0.999562
chrX	3794870	3801988	-0.430923	0.579489	-0.743626	0.457103	0.999855	0.551781	0.58237	0.947475	0.343397	0.872498	0.284689	0.580547	0.49038	0.623865	0.999562
chrX	3798438	3805538	0.51735	1.04198	0.496505	0.619538	0.999855	1.70555	1.04597	1.63059	0.102976	0.584364	1.0089	1.04269	0.967597	0.333246	0.950584
chrX	3801996	3809079	0.746604	1.53616	0.486019	0.626954	0.999855	2.11116	1.53937	1.37144	0.170237	0.712932	0.857805	1.5362	0.558394	0.576576	0.999562
chrX	3805546	3812611	0.171372	0.387602	0.442134	0.658392	0.999855	0.615217	0.388507	1.58354	0.113298	0.607043	0.325286	0.387675	0.839069	0.401431	0.975948
chrX	3809087	3816135	-0.0384678	0.244129	-0.157571	0.874795	0.999855	0.132838	0.244557	0.543178	0.587007	0.980492	-0.128546	0.24403	-0.526761	0.598359	0.999562
chrX	3812620	3819651	0.0368895	0.235021	0.156963	0.875274	0.999855	-0.0176758	0.235282	-0.0751261	0.940114	0.992743	-0.380625	0.234707	-1.6217	0.104867	0.715596
chrX	3816144	3823158	0.249563	0.275907	0.904517	0.365721	0.999855	0.186512	0.27624	0.675181	0.499561	0.961643	0.0113833	0.27563	0.0412993	0.967057	0.999562
chrX	3819659	3826657	-0.176775	0.247072	-0.715482	0.474311	0.999855	-0.382605	0.247268	-1.54733	0.121783	0.626307	-0.236197	0.246926	-0.956551	0.338794	0.956009
chrX	3823166	3830147	0.176071	0.220272	0.799334	0.424097	0.999855	-0.307609	0.220132	-1.39738	0.162299	0.695799	0.341748	0.220391	1.55064	0.120987	0.756408
chrX	3826665	3833630	0.439107	0.252415	1.73962	0.0819256	0.999855	-0.117969	0.252177	-0.467804	0.639925	0.982731	0.541379	0.252458	2.14444	0.0319979	0.458862
chrX	3830155	3837105	-0.153255	0.415715	-0.368655	0.712385	0.999855	-0.252491	0.416093	-0.606814	0.543974	0.971783	0.162665	0.416066	0.39096	0.695827	0.999562
chrX	3833638	3840571	0.0247403	0.364826	0.067814	0.945934	0.999855	0.974122	0.367423	2.65123	0.00801997	0.159822	0.314603	0.365116	0.861652	0.388879	0.972771
chrX	3837112	3844030	0.0365702	0.308416	0.118574	0.905613	0.999855	0.419914	0.309241	1.35789	0.1745	0.720723	-0.00802585	0.308324	-0.0260306	0.979233	0.999562
chrX	3840579	3847481	-0.310188	0.319176	-0.97184	0.33113	0.999855	-0.123221	0.319578	-0.385574	0.699812	0.989491	-0.105	0.319263	-0.328884	0.742243	0.999562
chrX	3844038	3850925	-0.413442	0.282699	-1.46248	0.143609	0.999855	-0.0975802	0.283186	-0.34458	0.73041	0.989491	0.0195071	0.282932	0.0689464	0.945032	0.999562
chrX	3847489	3854361	0.176893	0.165848	1.0666	0.286154	0.999855	0.419553	0.166261	2.52346	0.0116206	0.193115	0.541543	0.166028	3.26176	0.00110723	0.0820296
chrX	3850932	3857790	-0.0764863	0.229018	-0.333975	0.738399	0.999855	0.380586	0.229298	1.65978	0.096958	0.569992	0.344868	0.22912	1.50519	0.132276	0.785472
chrX	3854368	3861211	-0.420339	0.275113	-1.52788	0.126543	0.999855	0.158306	0.27551	0.574591	0.565568	0.974055	0.14531	0.275291	0.527842	0.597609	0.999562
chrX	3857797	3864625	0.401374	0.251102	1.59845	0.109944	0.999855	0.376542	0.251336	1.49816	0.134091	0.653621	0.485748	0.251112	1.93439	0.0530656	0.559591
chrX	3861218	3868032	0.188886	0.160983	1.17333	0.240662	0.999855	0.257373	0.161191	1.59669	0.110334	0.601274	0.276501	0.160991	1.7175	0.0858878	0.678826
chrX	3864632	3871432	0.00873778	0.149247	0.0585456	0.953314	0.999855	0.0155345	0.149359	0.104008	0.917163	0.992743	0.148259	0.149267	0.993246	0.32059	0.94686
chrX	3868039	3874825	-0.14172	0.14988	-0.945554	0.344376	0.999855	-0.0821766	0.150048	-0.547669	0.583919	0.978582	0.0981796	0.149942	0.654782	0.512608	0.997394
chrX	3871439	3878211	-0.1963	0.229032	-0.857088	0.391396	0.999855	-0.43924	0.229096	-1.91727	0.0552033	0.434876	0.162927	0.229197	0.71086	0.477171	0.994467
chrX	3874831	3881590	-0.221854	0.252149	-0.879855	0.378938	0.999855	-0.101757	0.252486	-0.40302	0.686934	0.989491	-0.0770785	0.252195	-0.305631	0.759886	0.999562
chrX	3878217	3884963	-0.364421	0.215687	-1.68958	0.0911077	0.999855	0.101752	0.216604	0.469759	0.638528	0.982731	-0.222548	0.215748	-1.03152	0.302298	0.943718
chrX	3881597	3888329	-0.264279	0.25039	-1.05547	0.29121	0.999855	-0.0821192	0.251069	-0.327079	0.743608	0.989491	-0.165937	0.25042	-0.662636	0.507564	0.996629
chrX	3884969	3891689	0.302691	0.43427	0.697011	0.485796	0.999855	0.489292	0.435253	1.12416	0.260947	0.802781	0.0856399	0.433889	0.197378	0.843532	0.999562
chrX	3888335	3895042	1.17416	0.439876	2.66929	0.00760124	0.799223	0.658665	0.4395	1.49867	0.133959	0.653621	1.26799	0.439936	2.88222	0.00394878	0.168012
chrX	3891695	3898389	0.648217	0.376347	1.72239	0.0849988	0.999855	0.650149	0.377313	1.7231	0.0848696	0.536942	-0.35096	0.374585	-0.936931	0.348794	0.962205
chrX	3895048	3901730	0.59849	0.348585	1.71691	0.0859955	0.999855	0.525118	0.349384	1.50298	0.132843	0.653516	-0.26805	0.346863	-0.772784	0.43965	0.983995
chrX	3898395	3905065	-0.0923519	1.82645	-0.0505635	0.959673	0.999855	-0.10829	1.82656	-0.059286	0.952724	0.992743	0.479893	1.82661	0.262723	0.792764	0.999562
chrX	3901736	3908393	-0.13403	0.413117	-0.324435	0.745608	0.999855	-0.158082	0.413519	-0.382285	0.70225	0.989491	0.250906	0.413488	0.606803	0.543982	0.999562
chrX	3905070	3911716	-0.413993	0.334605	-1.23726	0.215991	0.999855	-0.0218652	0.335916	-0.0650914	0.948101	0.992743	0.323013	0.335724	0.96214	0.335979	0.951914
chrX	3908399	3915033	-0.293138	0.390504	-0.750666	0.452854	0.999855	-0.303548	0.391007	-0.776323	0.437558	0.936696	0.397348	0.39148	1.01499	0.31011	0.945677
chrX	3911722	3918344	-0.0567242	0.502492	-0.112886	0.910121	0.999855	-0.432593	0.502468	-0.860937	0.389273	0.909917	0.039525	0.502544	0.0786497	0.937311	0.999562
chrX	3915039	3921650	-0.398426	0.448682	-0.887992	0.374545	0.999855	0.547132	0.451688	1.21131	0.225778	0.782957	-0.273821	0.448762	-0.610168	0.54175	0.999562
chrX	3918350	3924949	0.086222	0.336437	0.25628	0.797735	0.999855	0.0822489	0.337071	0.244011	0.807223	0.989491	-0.448951	0.335667	-1.33749	0.181064	0.858845
chrX	3921655	3928244	0.670596	0.433435	1.54717	0.121823	0.999855	0.0576753	0.432974	0.133207	0.894029	0.990613	-0.370374	0.431878	-0.857591	0.391118	0.972771
chrX	3924955	3931533	0.74515	0.439429	1.69573	0.0899378	0.999855	0.126515	0.438837	0.288296	0.77312	0.989491	0.838001	0.439484	1.90678	0.056549	0.574054
chrX	3928249	3934816	0.109399	0.274891	0.397973	0.69065	0.999855	-0.227171	0.274919	-0.826321	0.408622	0.92128	0.330519	0.275059	1.20163	0.229506	0.905703
chrX	3931538	3938095	-0.0217582	0.268404	-0.0810653	0.93539	0.999855	-0.0115693	0.268698	-0.0430569	0.965656	0.9941	-0.0361728	0.268348	-0.134798	0.892771	0.999562
chrX	3934822	3941368	0.0854055	0.307838	0.277437	0.781445	0.999855	0.209467	0.308365	0.679283	0.496958	0.961643	-0.134072	0.3076	-0.435864	0.662935	0.999562
chrX	3938100	3944636	-0.150121	0.60957	-0.246273	0.805471	0.999855	-0.161854	0.610189	-0.265252	0.790816	0.989491	0.180031	0.610015	0.295125	0.767898	0.999562
chrX	3941373	3947899	-0.118126	3.62764	-0.0325627	0.974023	0.999855	-0.479546	3.62764	-0.132192	0.894832	NA	-0.0316282	3.62757	-0.00871885	0.993043	0.999562
chrX	3944641	3951157	0.0171007	0.332456	0.0514376	0.958977	0.999855	-0.211478	0.332576	-0.63588	0.524855	0.965725	0.153399	0.332515	0.46133	0.644562	0.999562
chrX	3947904	3954411	0.185113	0.222936	0.830343	0.406345	0.999855	0.00751227	0.223106	0.0336713	0.973139	0.994487	-0.0831406	0.222676	-0.373369	0.708874	0.999562
chrX	3951162	3957659	0.182476	0.216166	0.844147	0.398587	0.999855	0.268947	0.216478	1.24238	0.214097	0.766051	0.0423719	0.216051	0.19612	0.844516	0.999562
chrX	3954415	3960903	0.166272	0.184833	0.899581	0.368343	0.999855	0.119745	0.185017	0.647211	0.517495	0.963113	0.048107	0.184742	0.260401	0.794554	0.999562
chrX	3957664	3964142	-0.207652	0.213606	-0.972125	0.330988	0.999855	-0.112896	0.213839	-0.527949	0.597535	0.980492	-0.231994	0.213567	-1.08628	0.277356	0.930786
chrX	3960907	3967377	-0.181704	0.238174	-0.762904	0.445521	0.999855	-0.129436	0.238378	-0.542989	0.587138	0.980492	-0.335507	0.238087	-1.40918	0.158782	0.832091
chrX	3964147	3970607	0.112704	0.273579	0.411962	0.680367	0.999855	-0.117944	0.273656	-0.430995	0.666472	0.989232	-0.377742	0.273321	-1.38204	0.166958	0.84021
chrX	3967381	3973832	0.310643	0.274772	1.13055	0.258245	0.999855	-0.40117	0.274348	-1.46227	0.143668	0.668727	-0.873126	0.273626	-3.19094	0.00141809	0.0925159
chrX	3970611	3977054	-0.204782	0.314278	-0.651595	0.514662	0.999855	-0.769364	0.313969	-2.45045	0.014268	0.214677	-0.596774	0.31363	-1.9028	0.0570672	0.575765
chrX	3973837	3980271	-0.308413	0.455012	-0.677813	0.49789	0.999855	-0.573842	0.455148	-1.26078	0.207388	0.762591	-0.254761	0.454991	-0.559925	0.575531	0.999562
chrX	3977058	3983484	-0.19659	0.691437	-0.284321	0.776164	0.999855	-0.342895	0.691776	-0.495673	0.620125	0.981922	-0.12443	0.691442	-0.179957	0.857186	0.999562
chrX	3980275	3986692	-0.402019	0.441916	-0.909719	0.362971	0.999855	0.414915	0.443994	0.934508	0.350042	0.881287	0.157344	0.442581	0.355515	0.722204	0.999562
chrX	3983488	3989897	-0.139249	0.531296	-0.262094	0.793249	0.999855	0.137688	0.532369	0.258633	0.795918	0.989491	-0.295699	0.531018	-0.556853	0.577628	0.999562
chrX	3986696	3993098	6.63167	2.6013	2.54937	0.0107917	0.822278	0.0743451	2.3959	0.0310302	0.975245	0.994495	0.502998	2.39587	0.209944	0.833712	0.999562
chrX	3989901	3996294	0.873393	1.10472	0.790604	0.429175	0.999855	1.04935	1.106	0.948784	0.34273	0.871276	0.560186	1.10406	0.507389	0.611882	0.999562
chrX	3993102	3999487	0.160604	1.59203	0.10088	0.919645	0.999855	1.21681	1.59347	0.763619	0.445094	0.94183	0.149523	1.59197	0.0939228	0.92517	0.999562
chrX	3996298	4002676	-0.218879	0.548623	-0.398961	0.689922	0.999855	-0.495127	0.548771	-0.902246	0.366926	0.90197	-0.101423	0.548705	-0.184842	0.853353	0.999562
chrX	3999491	4005861	-0.317928	0.613812	-0.517956	0.604489	0.999855	-0.689612	0.613796	-1.12352	0.261217	0.802781	0.160217	0.614692	0.260647	0.794365	0.999562
chrX	4002680	4009043	-0.297062	1.38155	-0.215021	0.829751	0.999855	0.951755	1.38606	0.686661	0.492296	0.961643	0.0187947	1.38196	0.0136001	0.989149	0.999562
chrX	4005865	4012221	0.535927	0.688932	0.77791	0.436622	0.999855	0.642868	0.69051	0.931005	0.351851	0.883478	0.892971	0.689833	1.29447	0.195502	0.876336
chrX	4009046	4015395	0.639234	0.677829	0.94306	0.34565	0.999855	0.686353	0.678934	1.01093	0.312051	0.848799	1.70358	0.681151	2.50103	0.0123833	0.299958
chrX	4012224	4018566	0.00938622	1.29401	0.00725361	0.994213	0.999855	0.756542	1.29614	0.583687	0.559431	0.973663	1.66707	1.2977	1.28463	0.198922	0.879807
chrX	4015398	4021733	0.0719567	0.505717	0.142287	0.886854	0.999855	-0.259213	0.505772	-0.51251	0.608294	0.980492	-0.554143	0.504773	-1.09781	0.272289	0.930786
chrX	4018569	4024897	-0.738752	0.456973	-1.61662	0.10596	0.999855	-0.891729	0.457221	-1.95033	0.0511372	0.416808	-0.950475	0.456694	-2.08121	0.0374148	0.492765
chrX	4021736	4028057	-0.485617	0.419037	-1.15889	0.246502	0.999855	-0.363914	0.419742	-0.866993	0.385946	0.908915	-0.161986	0.419378	-0.386254	0.699309	0.999562
chrX	4024900	4031214	0.34469	0.488477	0.705641	0.480411	0.999855	0.207867	0.489122	0.424979	0.670852	0.989491	0.279263	0.488136	0.5721	0.567254	0.999562
chrX	4028060	4034368	0.411749	1.57454	0.261505	0.793703	0.999855	0.172775	1.57482	0.109711	0.912639	0.992743	0.548963	1.57469	0.348617	0.727377	0.999562
chrX	4031218	4037519	-0.0210203	1.01358	-0.0207388	0.983454	0.999855	0.0631355	1.01475	0.0622178	0.950389	0.992743	-0.413402	1.01269	-0.408222	0.683111	0.999562
chrX	4034371	4040666	-0.732664	1.69998	-0.430985	0.666479	0.999855	0.799219	1.70538	0.468646	0.639323	0.982731	-1.3517	1.69921	-0.795485	0.426332	0.982058
chrX	4037522	4043811	-0.900614	1.16605	-0.772366	0.439898	0.999855	0.412665	1.17084	0.352451	0.7245	0.989491	-1.3979	1.16534	-1.19957	0.230306	0.905703
chrX	4040669	4046952	-1.04854	0.813006	-1.28971	0.197151	0.999855	-1.73802	0.812202	-2.13989	0.0323638	0.333057	-1.43484	0.811931	-1.7672	0.0771948	0.648994
chrX	4043814	4050090	0.613639	1.4036	0.437189	0.661974	0.999855	-0.809203	1.40142	-0.577415	0.563659	0.973793	2.56599	1.41478	1.8137	0.0697232	0.620283
chrX	4046955	4053226	0.376185	0.677527	0.555231	0.578736	0.999855	0.180222	0.678029	0.265803	0.790391	0.989491	0.163588	0.676802	0.241707	0.809007	0.999562
chrX	4050093	4056358	-0.391539	0.567024	-0.690516	0.48987	0.999855	0.0782799	0.568772	0.13763	0.890533	0.990613	-0.320528	0.567027	-0.565278	0.571885	0.999562
chrX	4053228	4059487	-0.823361	0.639077	-1.28836	0.197621	0.999855	-0.824802	0.63987	-1.28902	0.197393	0.75197	-0.665645	0.639254	-1.04129	0.297743	0.939786
chrX	4056361	4062614	0.435094	0.560017	0.776931	0.4372	0.999855	-0.253649	0.559092	-0.453681	0.650059	0.985024	0.37481	0.55962	0.669758	0.503012	0.996601
chrX	4059490	4065738	-0.119784	0.463417	-0.258479	0.796037	0.999855	-0.302068	0.463732	-0.651385	0.514798	0.963113	0.187531	0.463839	0.404301	0.685991	0.999562
chrX	4062617	4068859	-0.300045	0.626059	-0.47926	0.631754	0.999855	-0.66563	0.626054	-1.06321	0.287685	0.832012	-0.743049	0.625201	-1.1885	0.234638	0.910784
chrX	4065741	4071977	0.353411	1.41701	0.249405	0.803047	0.999855	0.283373	1.41759	0.199897	0.841561	0.989491	0.239053	1.41671	0.168739	0.866002	0.999562
chrX	4068862	4075093	0.508964	0.94976	0.535887	0.592037	0.999855	0.579303	0.95093	0.609196	0.542395	0.971783	0.729312	0.950129	0.767592	0.44273	0.986464
chrX	4071980	4078206	0.148754	0.455525	0.326555	0.744004	0.999855	-0.238532	0.455463	-0.523713	0.600478	0.980492	-0.202859	0.454585	-0.446251	0.655416	0.999562
chrX	4075096	4081317	-0.300756	0.471232	-0.638233	0.523322	0.999855	-0.277221	0.471891	-0.587467	0.55689	0.972353	-0.54716	0.470811	-1.16217	0.245168	0.920122
chrX	4078209	4084425	0.123697	0.423135	0.292334	0.770032	0.999855	-0.381003	0.422924	-0.900877	0.367654	0.90197	0.378874	0.423445	0.894742	0.370925	0.969071
chrX	4081319	4087530	-0.229898	0.411631	-0.558505	0.576499	0.999855	-0.471011	0.41179	-1.14381	0.252701	0.794818	0.647509	0.412976	1.56791	0.116902	0.75066
chrX	4084427	4090633	-0.569582	0.470625	-1.21027	0.226176	0.999855	0.301952	0.472953	0.638439	0.523188	0.9651	0.254682	0.471809	0.539799	0.589336	0.999562
chrX	4087532	4093734	-0.265668	0.445494	-0.596344	0.550945	0.999855	0.246381	0.447714	0.550309	0.582107	0.977885	-0.263574	0.445372	-0.591805	0.553981	0.999562
chrX	4090635	4096832	0.36959	0.534711	0.691195	0.489443	0.999855	-0.0192141	0.534629	-0.0359392	0.971331	0.994299	-0.498514	0.53249	-0.936194	0.349173	0.962205
chrX	4093736	4099927	0.24334	0.39021	0.623614	0.532881	0.999855	-0.508455	0.389633	-1.30496	0.191907	0.744022	-0.43947	0.389219	-1.12911	0.258853	0.928598
chrX	4096834	4103021	0.222141	0.381564	0.582187	0.560441	0.999855	-0.454582	0.381263	-1.1923	0.233142	0.785771	-0.2983	0.381048	-0.782841	0.43372	0.982058
chrX	4099930	4106112	0.0924284	0.278672	0.331675	0.740135	0.999855	0.0141798	0.278898	0.050842	0.959451	0.993785	0.139377	0.278656	0.500176	0.616951	0.999562
chrX	4103023	4109201	-0.188168	0.266488	-0.706105	0.480123	0.999855	-0.50737	0.266521	-1.90368	0.0569523	0.440537	0.11096	0.266675	0.416087	0.677346	0.999562
chrX	4106114	4112288	-0.0599887	0.309911	-0.193567	0.846515	0.999855	-0.409951	0.309922	-1.32276	0.185916	0.736618	0.149893	0.310027	0.483482	0.628754	0.999562
chrX	4109203	4115372	-0.115578	0.234364	-0.493156	0.621902	0.999855	0.228671	0.234854	0.973674	0.330218	0.860583	0.148482	0.234476	0.633251	0.52657	0.999562
chrX	4112290	4118455	-0.141155	0.182426	-0.773767	0.439069	0.999855	0.127911	0.18295	0.699161	0.484451	0.955294	0.199099	0.182623	1.09022	0.275616	0.930786
chrX	4115374	4121535	-0.345636	0.174062	-1.98571	0.0470652	0.999855	-0.318541	0.174299	-1.82755	0.0676165	0.481819	-0.0938781	0.174165	-0.539019	0.589874	0.999562
chrX	4118457	4124613	-0.398868	0.222136	-1.7956	0.0725583	0.999855	-0.268146	0.222387	-1.20576	0.227909	0.785017	-0.013089	0.222288	-0.058883	0.953045	0.999562
chrX	4121537	4127689	-0.144088	0.261359	-0.551303	0.581426	0.999855	0.244374	0.262116	0.932314	0.351174	0.882251	0.145729	0.261542	0.557191	0.577397	0.999562
chrX	4124615	4130764	0.125614	0.303047	0.414504	0.678505	0.999855	0.0654668	0.303336	0.215823	0.829126	0.989491	0.334785	0.303173	1.10427	0.269476	0.930786
chrX	4127691	4133836	0.247053	0.211092	1.17036	0.241858	0.999855	0.466345	0.211867	2.20112	0.0277272	0.304675	0.19456	0.210965	0.922238	0.356404	0.966955
chrX	4130766	4136906	0.304163	0.308239	0.986776	0.323752	0.999855	0.185634	0.308575	0.601584	0.547451	0.971783	0.0909259	0.307915	0.295295	0.767768	0.999562
chrX	4133838	4139974	0.0866459	0.392325	0.220852	0.825207	0.999855	-1.0573	0.390557	-2.70716	0.00678625	0.146402	-0.391529	0.390988	-1.00138	0.316641	0.94686
chrX	4136908	4143041	-0.871714	0.384742	-2.26571	0.0234692	0.999855	-0.785316	0.385494	-2.03717	0.0416332	0.372954	-0.833998	0.384698	-2.16793	0.0301639	0.453626
chrX	4139976	4146105	-0.468883	0.316116	-1.48326	0.138004	0.999855	-0.800977	0.316167	-2.5334	0.0112962	0.189061	-0.331699	0.316227	-1.04892	0.294213	0.936821
chrX	4143043	4149168	0.303369	0.501183	0.605307	0.544975	0.999855	-0.50588	0.500427	-1.0109	0.312066	0.848799	-0.501791	0.499892	-1.0038	0.315475	0.94686
chrX	4146107	4152229	0.628987	0.484403	1.29848	0.194122	0.999855	0.140283	0.484129	0.289764	0.771997	0.989491	-0.24079	0.48283	-0.498706	0.617987	0.999562
chrX	4149170	4155288	0.738883	0.734593	1.00584	0.314493	0.999855	0.249736	0.734315	0.340095	0.733785	0.989491	0.637954	0.734223	0.868883	0.384911	0.972771
chrX	4152231	4158346	0.00870811	1.0284	0.00846761	0.993244	0.999855	7.33908	1.4468	5.07263	3.9236e-07	0.000153773	0.171748	1.02857	0.166978	0.867388	0.999562
chrX	4155290	4161401	0.50846	2.62917	0.193392	0.846652	0.999855	6.04762	2.81704	2.1468	0.0318095	0.332273	0.344189	2.62865	0.130938	0.895825	0.999562
chrX	4158347	4164455	-0.118126	3.62764	-0.0325627	0.974023	0.999855	-0.479546	3.62764	-0.132192	0.894832	NA	-0.0316282	3.62757	-0.00871885	0.993043	0.999562
chrX	4161403	4167507	-0.743354	1.28205	-0.579817	0.562038	0.999855	-0.319084	1.28325	-0.248653	0.803629	0.989491	0.370654	1.2838	0.288716	0.772799	0.999562
chrX	4164457	4170558	-0.691013	0.514926	-1.34196	0.179608	0.999855	-0.269411	0.516272	-0.52184	0.601782	0.980492	-0.297921	0.515396	-0.578043	0.563235	0.999562
chrX	4167509	4173607	-0.533491	0.567497	-0.940078	0.347177	0.999855	0.399703	0.571123	0.699855	0.484018	0.955294	-0.229267	0.567938	-0.403684	0.686445	0.999562
chrX	4170560	4176654	-0.291998	1.6635	-0.175532	0.860661	0.999855	7.06804	1.95012	3.62442	0.00028961	0.0238954	-0.278071	1.66344	-0.167166	0.867239	0.999562
chrX	4173609	4179700	0.000161876	0.892756	0.000181322	0.999855	0.999855	0.195355	0.894013	0.218514	0.827028	0.989491	-0.968079	0.891391	-1.08603	0.277465	0.930786
chrX	4176656	4182744	0.262898	0.738975	0.355761	0.72202	0.999855	-0.547036	0.737883	-0.741359	0.458476	0.942653	-0.145066	0.737821	-0.196614	0.84413	0.999562
chrX	4179702	4185787	-2.32261	1.7482	-1.32857	0.183989	0.999855	-2.55117	1.74841	-1.45913	0.144528	0.670977	0.514338	1.76068	0.292124	0.770192	0.999562
chrX	4182746	4188828	-0.00165172	0.693652	-0.00238119	0.9981	0.999855	0.0404462	0.694774	0.0582149	0.953577	0.992743	-0.388083	0.692714	-0.560235	0.575319	0.999562
chrX	4185788	4191867	0.16546	0.710094	0.233011	0.815753	0.999855	0.444263	0.712	0.623966	0.53265	0.968776	-0.666242	0.708512	-0.94034	0.347043	0.96094
chrX	4188829	4194905	0.0557401	0.464125	0.120097	0.904406	0.999855	-0.158824	0.464546	-0.341891	0.732433	0.989491	-0.482221	0.462786	-1.042	0.297413	0.939786
chrX	4191869	4197941	-0.361431	0.418819	-0.862976	0.388151	0.999855	-0.642459	0.419019	-1.53325	0.125215	0.634187	-0.673169	0.418025	-1.61036	0.10732	0.716394
chrX	4194906	4200976	0.217235	1.20058	0.180942	0.856413	0.999855	0.144097	1.20119	0.119962	0.904514	0.99136	-0.735302	1.19919	-0.613166	0.539767	0.999562
chrX	4197943	4204010	0.885055	0.886112	0.998808	0.317888	0.999855	-0.116279	0.884309	-0.131492	0.895386	0.990613	0.133969	0.883925	0.151562	0.879533	0.999562
chrX	4200978	4207042	-0.0807758	0.528257	-0.15291	0.878469	0.999855	-0.769207	0.527598	-1.45794	0.144857	0.670977	-0.210113	0.527837	-0.398064	0.690583	0.999562
chrX	4204011	4210072	-0.302371	0.466126	-0.648688	0.51654	0.999855	-0.658094	0.466144	-1.41178	0.158014	0.691291	-1.24438	0.464329	-2.67995	0.00736341	0.22843
chrX	4207043	4213101	0.763403	1.2102	0.630808	0.528166	0.999855	0.348387	1.21007	0.287907	0.773418	0.989491	-0.85346	1.20762	-0.706731	0.479734	0.994467
chrX	4210073	4216129	0.280142	1.64398	0.170405	0.864692	0.999855	-0.614256	1.6433	-0.373794	0.708558	0.989491	-0.135536	1.64335	-0.0824754	0.934269	0.999562
chrX	4213102	4219155	0.526466	1.6446	0.320117	0.748879	0.999855	0.117837	1.64456	0.0716528	0.942878	0.992743	0.0885089	1.64419	0.0538313	0.95707	0.999562
chrX	4216130	4222179	1.17321	0.684109	1.71494	0.0863554	0.999855	1.01877	0.684686	1.48794	0.136766	0.653621	0.276207	0.682297	0.40482	0.68561	0.999562
chrX	4219156	4225203	0.759911	0.767044	0.990701	0.321832	0.999855	0.857812	0.768846	1.11571	0.264545	0.805277	-0.390534	0.764304	-0.510967	0.609374	0.999562
chrX	4222181	4228224	-0.386588	1.21622	-0.31786	0.750591	0.999855	-0.122993	1.2175	-0.10102	0.919534	0.992743	-0.875758	1.21546	-0.720514	0.471209	0.994467
chrX	4225204	4231245	0.177779	2.03174	0.0875009	0.930273	0.999855	-0.203954	2.03171	-0.100385	0.920038	0.992743	-0.106884	2.0312	-0.0526209	0.958034	0.999562
chrX	4228226	4234264	0.813731	0.932886	0.872273	0.383059	0.999855	0.311041	0.932387	0.333596	0.738684	0.989491	-0.0373164	0.930332	-0.0401108	0.968005	0.999562
chrX	4231246	4237282	0.209244	0.779021	0.268599	0.788238	0.999855	1.11701	0.78272	1.42709	0.153555	0.681936	0.610744	0.7797	0.783306	0.433448	0.982058
chrX	4234265	4240298	-1.63199	2.03315	-0.80269	0.422154	0.999855	-0.0702811	2.03672	-0.034507	0.972473	0.994464	1.27554	2.04098	0.624968	0.531992	0.999562
chrX	4237283	4243313	-6.4938	2.70126	-2.40399	0.0162174	0.918587	-6.20337	2.70259	-2.29534	0.0217137	NA	-6.20825	2.70162	-2.29797	0.0215633	0.38228
chrX	4240299	4246326	1.09125	2.33054	0.468239	0.639614	0.999855	0.0839616	2.32836	0.0360604	0.971234	0.994299	0.121175	2.32742	0.052064	0.958478	0.999562
chrX	4243314	4249338	0.494828	1.31081	0.377499	0.705803	0.999855	1.26027	1.31517	0.958253	0.337935	0.867526	0.0984641	1.30979	0.0751756	0.940075	0.999562
chrX	4246328	4252349	0.351782	0.831822	0.422905	0.672364	0.999855	0.105977	0.832156	0.127352	0.898662	0.990613	-0.188972	0.83046	-0.227551	0.819995	0.999562
chrX	4249340	4255358	0.220058	1.15567	0.190416	0.848983	0.999855	0.0877125	1.15601	0.0758753	0.939518	0.992743	0.652034	1.15623	0.563933	0.5728	0.999562
chrX	4252350	4258366	0.150904	0.540125	0.279388	0.779947	0.999855	-0.51368	0.539457	-0.952216	0.340987	0.869509	0.252432	0.540203	0.46729	0.640292	0.999562
chrX	4255360	4261373	0.548852	0.647348	0.847847	0.396523	0.999855	-0.0427646	0.646864	-0.0661106	0.94729	0.992743	0.661559	0.647449	1.02179	0.306878	0.944062
chrX	4258368	4264378	0.442736	0.577274	0.766943	0.443116	0.999855	1.24269	0.581605	2.13666	0.0326259	0.333564	0.943403	0.578491	1.6308	0.102932	0.715596
chrX	4261374	4267382	0.43423	1.19911	0.362128	0.717257	0.999855	1.38733	1.20208	1.15411	0.248456	0.792711	0.756217	1.19949	0.630449	0.528401	0.999562
chrX	4264379	4270384	0.314069	0.534164	0.587965	0.556556	0.999855	-0.052742	0.534157	-0.0987388	0.921346	0.992743	0.36676	0.534132	0.686646	0.492306	0.995418
chrX	4267383	4273385	0.0798665	0.453858	0.175972	0.860316	0.999855	-0.726298	0.453191	-1.60263	0.109016	0.597498	-0.387782	0.453074	-0.855891	0.392058	0.972771
chrX	4270386	4276385	0.0913101	0.546828	0.166981	0.867385	0.999855	-0.763242	0.545785	-1.39843	0.161984	0.695083	-0.687324	0.545222	-1.26063	0.207441	0.889495
chrX	4273387	4279383	-0.197591	0.459721	-0.429806	0.667337	0.999855	-0.671911	0.459525	-1.46219	0.14369	0.668727	-0.642691	0.458929	-1.40042	0.161389	0.832091
chrX	4276386	4282380	-0.540345	0.41715	-1.29533	0.195208	0.999855	-0.885552	0.417177	-2.12273	0.0337768	0.339188	-0.926334	0.416559	-2.22378	0.0261634	0.423899
chrX	4279385	4285376	-0.53466	0.64922	-0.823542	0.4102	0.999855	-0.81153	0.649398	-1.24967	0.211422	0.764406	-0.76015	0.648687	-1.17183	0.241266	0.920122
chrX	4282382	4288370	6.58715	2.61576	2.51826	0.0117937	0.861296	6.22701	2.61576	2.38057	0.0172857	NA	6.6873	2.61572	2.55658	0.0105707	0.273935
chrX	4285377	4291363	-0.388343	2.73239	-0.142126	0.886981	0.999855	-0.271011	2.73357	-0.099142	0.921026	0.992743	5.70899	2.91377	1.95931	0.0500763	0.544496
chrX	4288372	4294355	-0.766768	1.10876	-0.691552	0.489219	0.999855	-1.09283	1.10881	-0.98558	0.324339	0.855548	0.687761	1.11184	0.618578	0.536195	0.999562
chrX	4291365	4297345	-0.574508	0.655155	-0.876904	0.380539	0.999855	-0.553985	0.655852	-0.84468	0.39829	0.914248	-0.430005	0.655279	-0.656217	0.511684	0.997394
chrX	4294356	4300334	-0.0696017	0.871163	-0.0798951	0.936321	0.999855	0.00510173	0.872141	0.00584966	0.995333	0.99873	-0.160124	0.870875	-0.183865	0.854119	0.999562
chrX	4297346	4303322	1.1109	0.396605	2.80103	0.005094	0.725491	-0.056592	0.394352	-0.143506	0.88589	0.990613	0.466493	0.394546	1.18235	0.237065	0.917014
chrX	4300335	4306308	0.813404	0.425033	1.91374	0.055653	0.999855	-0.109187	0.423789	-0.257644	0.796681	0.989491	0.378845	0.423891	0.893732	0.371465	0.969071
chrX	4303323	4309293	0.129122	1.57858	0.0817963	0.934809	0.999855	0.771752	1.57982	0.488507	0.625191	0.982731	-0.705995	1.578	-0.447399	0.654587	0.999562
chrX	4306309	4312276	0.487328	0.518523	0.939839	0.3473	0.999855	0.936798	0.520677	1.79919	0.0719883	0.493529	-0.148156	0.517419	-0.286337	0.77462	0.999562
chrX	4309294	4315258	0.428966	0.30374	1.41228	0.157868	0.999855	0.0470104	0.303705	0.15479	0.876987	0.990613	-0.241647	0.302662	-0.798406	0.424635	0.98113
chrX	4312277	4318239	-0.0750432	0.28296	-0.265207	0.79085	0.999855	-0.117012	0.28326	-0.413089	0.679542	0.989491	-0.570031	0.282572	-2.0173	0.0436647	0.522375
chrX	4315260	4321219	-0.210798	0.284839	-0.740061	0.459263	0.999855	-0.349933	0.285041	-1.22766	0.219575	0.771795	-0.311131	0.284705	-1.09282	0.274474	0.930786
chrX	4318240	4324197	-0.278203	0.3145	-0.884588	0.376379	0.999855	-0.658667	0.314483	-2.09444	0.0362205	0.351227	-0.171519	0.314539	-0.545303	0.585545	0.999562
chrX	4321220	4327173	-0.461349	0.297014	-1.55329	0.120355	0.999855	-0.114963	0.297744	-0.386115	0.699411	0.989491	-0.417916	0.296995	-1.40715	0.159383	0.832091
chrX	4324198	4330149	-0.446574	0.356085	-1.25412	0.209798	0.999855	-0.564009	0.356314	-1.5829	0.113444	0.607043	-0.165822	0.35628	-0.465425	0.641627	0.999562
chrX	4327175	4333123	-0.201557	0.506567	-0.397889	0.690712	0.999855	-0.528772	0.506622	-1.04372	0.296614	0.838276	-0.215642	0.506444	-0.425796	0.670256	0.999562
chrX	4330150	4336096	0.116095	1.21771	0.0953385	0.924046	0.999855	0.750695	1.21972	0.615462	0.538249	0.971783	1.20801	1.21979	0.990337	0.322009	0.94686
chrX	4333124	4339067	-0.149692	1.10861	-0.135027	0.892591	0.999855	-0.670714	1.10838	-0.60513	0.545093	0.971783	0.996758	1.11104	0.897142	0.369643	0.969071
chrX	4336097	4342037	-0.667644	1.23529	-0.540477	0.588868	0.999855	-0.441814	1.23636	-0.35735	0.720829	0.989491	-0.940202	1.23484	-0.761398	0.44642	0.987204
chrX	4339068	4345006	-1.94441	2.17962	-0.892087	0.372346	0.999855	4.27226	2.40427	1.77695	0.0755772	0.509083	-2.35385	2.1789	-1.08029	0.280013	0.930786
chrX	4342038	4347973	-0.467512	1.64127	-0.284849	0.77576	0.999855	-1.34269	1.6406	-0.818411	0.413122	0.921286	-0.714274	1.64083	-0.435314	0.663335	0.999562
chrX	4345007	4350939	-0.0816236	0.576608	-0.141558	0.887429	0.999855	-0.759272	0.576061	-1.31804	0.18749	0.739737	-0.387937	0.575969	-0.673537	0.500606	0.995881
chrX	4347975	4353904	-0.231457	0.593494	-0.38999	0.696544	0.999855	-0.142565	0.594683	-0.239733	0.810537	0.989491	-0.784956	0.59236	-1.32513	0.185127	0.870148
chrX	4350941	4356867	0.323405	0.455898	0.70938	0.478088	0.999855	0.389611	0.456905	0.852717	0.393816	0.912198	0.212556	0.455555	0.466586	0.640796	0.999562
chrX	4353905	4359829	0.242333	0.390057	0.621277	0.534418	0.999855	0.77213	0.391256	1.97347	0.0484424	0.402769	0.527106	0.390283	1.35057	0.176832	0.851615
chrX	4356869	4362790	-0.215597	0.280384	-0.768935	0.441932	0.999855	0.650867	0.282018	2.3079	0.0210049	0.272138	0.616909	0.281231	2.1936	0.028264	0.434893
chrX	4359830	4365749	-0.382804	0.357328	-1.0713	0.284036	0.999855	0.431355	0.358945	1.20173	0.229469	0.785017	0.66484	0.358571	1.85414	0.0637195	0.603872
chrX	4362791	4368707	-0.0316772	0.299115	-0.105903	0.915659	0.999855	-0.522284	0.298903	-1.74733	0.0805798	0.52389	-0.43797	0.298412	-1.46767	0.142194	0.805273
chrX	4365750	4371663	-0.423025	0.254905	-1.65954	0.0970074	0.999855	-0.520066	0.255222	-2.0377	0.0415803	0.372954	-0.237145	0.255036	-0.929849	0.352449	0.964504
chrX	4368708	4374619	-0.473442	0.382827	-1.2367	0.216199	0.999855	0.0202495	0.383879	0.0527498	0.957931	0.993719	0.191107	0.38349	0.498335	0.618248	0.999562
chrX	4371665	4377572	0.0606622	0.537946	0.112766	0.910216	0.999855	0.0662819	0.538844	0.123008	0.902101	0.99136	-0.268786	0.5372	-0.500347	0.616831	0.999562
chrX	4374620	4380525	-0.207857	0.510829	-0.406901	0.68408	0.999855	-0.55264	0.510869	-1.08176	0.279357	0.818452	-0.563032	0.510022	-1.10394	0.269621	0.930786
chrX	4377574	4383476	-0.265379	0.405659	-0.654193	0.512988	0.999855	-0.207049	0.406621	-0.509193	0.610617	0.980492	-0.332656	0.405401	-0.820559	0.411897	0.978232
chrX	4380526	4386426	0.380973	1.61349	0.236117	0.813342	0.999855	0.784731	1.61445	0.486066	0.626921	0.982731	0.132876	1.61322	0.082367	0.934355	0.999562
chrX	4383477	4389374	0.0837929	0.647568	0.129396	0.897044	0.999855	-0.638804	0.646982	-0.98736	0.323466	0.855548	-0.349651	0.646786	-0.540597	0.588786	0.999562
chrX	4386427	4392321	-0.410003	0.351087	-1.16781	0.242883	0.999855	-0.596236	0.351354	-1.69696	0.0897035	0.55437	-0.120774	0.351424	-0.343671	0.731094	0.999562
chrX	4389375	4395267	-0.486779	0.359345	-1.35463	0.175535	0.999855	-0.190544	0.360352	-0.528771	0.596964	0.980492	0.307253	0.360477	0.852352	0.394019	0.974097
chrX	4392322	4398211	-0.0289527	0.361839	-0.0800155	0.936225	0.999855	-0.504837	0.361678	-1.39582	0.162769	0.696544	0.606694	0.362859	1.67198	0.0945283	0.701465
chrX	4395268	4401154	0.224304	0.463882	0.483536	0.628715	0.999855	-0.386707	0.463596	-0.834147	0.404198	0.919417	0.574214	0.464271	1.23681	0.216159	0.896134
chrX	4398212	4404095	0.344153	0.90447	0.380502	0.703573	0.999855	0.258585	0.904709	0.285821	0.775015	0.989491	0.11109	0.904257	0.122852	0.902224	0.999562
chrX	4401155	4407035	0.842524	0.575933	1.46288	0.143499	0.999855	-0.187131	0.574541	-0.325705	0.744647	0.989491	0.229338	0.574516	0.399185	0.689757	0.999562
chrX	4404097	4409974	0.984956	1.68017	0.586223	0.557725	0.999855	-0.253836	1.67907	-0.151176	0.879837	0.990613	0.725983	1.67968	0.432216	0.665584	0.999562
chrX	4407037	4412911	0.247466	0.362801	0.682097	0.495178	0.999855	0.115263	0.36341	0.317169	0.751115	0.989491	0.614865	0.363598	1.69106	0.0908256	0.691365
chrX	4409976	4415847	0.513245	0.442271	1.16048	0.245855	0.999855	0.267942	0.442515	0.605499	0.544848	0.971783	0.874311	0.44291	1.97401	0.0483803	0.538011
chrX	4412913	4418782	0.0575631	0.595425	0.0966756	0.922984	0.999855	-0.780391	0.594456	-1.31278	0.189257	0.740495	0.192754	0.595585	0.323638	0.746212	0.999562
chrX	4415849	4421715	-0.766755	0.850548	-0.901483	0.367332	0.999855	-0.707193	0.851472	-0.830554	0.406226	0.919417	-0.4766	0.850998	-0.560048	0.575447	0.999562
chrX	4418783	4424647	-0.111156	1.33778	-0.0830899	0.93378	0.999855	0.780766	1.34072	0.582349	0.560331	0.973663	0.434757	1.33861	0.324782	0.745346	0.999562
chrX	4421717	4427577	0.142463	1.68126	0.0847357	0.932472	0.999855	0.00332109	1.68171	0.00197483	0.998424	0.999274	7.1387	1.96427	3.63428	0.000278756	0.0391541
chrX	4424648	4430506	1.79928	1.84921	0.972998	0.330554	0.999855	0.840275	1.847	0.454941	0.649152	0.985024	0.100407	1.84458	0.0544334	0.95659	0.999562
chrX	4427579	4433434	1.41658	1.19376	1.18666	0.235363	0.999855	0.814898	1.19264	0.683273	0.494434	0.961643	-0.304443	1.18853	-0.25615	0.797835	0.999562
chrX	4430508	4436360	0.853975	0.831147	1.02746	0.304202	0.999855	1.22073	0.835004	1.46195	0.143756	0.668727	-0.537195	0.8274	-0.649256	0.516173	0.997394
chrX	4433435	4439285	0.943199	1.08207	0.871664	0.383392	0.999855	2.17995	1.08955	2.00079	0.0454153	0.391569	0.0246342	1.08023	0.0228045	0.981806	0.999562
chrX	4436362	4442208	0.605125	0.806824	0.750009	0.453249	0.999855	0.448918	0.807404	0.556002	0.578209	0.977885	0.615552	0.806673	0.763074	0.445419	0.98694
chrX	4439286	4445130	0.236093	0.664108	0.355504	0.722212	0.999855	0.220438	0.665013	0.331479	0.740283	0.989491	-0.136698	0.66323	-0.20611	0.836705	0.999562
chrX	4442210	4448051	0.0668593	0.631251	0.105916	0.915649	0.999855	0.0475536	0.632345	0.075202	0.940054	0.992743	-1.0337	0.628987	-1.64343	0.100294	0.710358
chrX	4445132	4450970	-0.281614	0.636634	-0.442348	0.658237	0.999855	-1.10005	0.635525	-1.73093	0.0834651	0.534791	-0.988838	0.634928	-1.5574	0.119375	0.752709
chrX	4448052	4453887	0.509619	0.609039	0.836759	0.402728	0.999855	-0.692804	0.607586	-1.14026	0.25418	0.794818	0.444449	0.608746	0.730105	0.465326	0.989845
chrX	4450971	4456804	0.160725	0.533947	0.301014	0.763404	0.999855	-0.759604	0.53312	-1.42483	0.154207	0.682241	0.168365	0.53384	0.315386	0.752469	0.999562
chrX	4453889	4459719	-0.730157	0.528224	-1.38229	0.166883	0.999855	-1.28871	0.527921	-2.4411	0.0146425	0.217235	0.0355588	0.529701	0.06713	0.946478	0.999562
chrX	4456805	4462632	-0.170492	0.639582	-0.266569	0.789801	0.999855	0.0394285	0.640841	0.0615261	0.95094	0.992743	1.44944	0.644535	2.24882	0.0245238	0.415207
chrX	4459720	4465544	-0.24831	1.85734	-0.133691	0.893647	0.999855	1.25755	1.86357	0.674806	0.499799	0.961643	0.400051	1.85849	0.215255	0.829568	0.999562
chrX	4462633	4468454	0.139748	1.46006	0.0957138	0.923748	0.999855	-0.539763	1.45924	-0.369892	0.711463	0.989491	0.0506867	1.45963	0.0347258	0.972298	0.999562
chrX	4465545	4471363	0.0118405	0.657797	0.0180003	0.985639	0.999855	0.155823	0.658886	0.236494	0.813049	0.989491	0.21819	0.658056	0.331568	0.740215	0.999562
chrX	4468456	4474271	0.23091	0.577999	0.399499	0.689526	0.999855	-0.0892816	0.578079	-0.154445	0.877259	0.990613	-0.144789	0.57729	-0.250808	0.801963	0.999562
chrX	4471365	4477177	0.0892281	0.49053	0.181902	0.85566	0.999855	-0.542007	0.489915	-1.10633	0.268584	0.809054	-0.0800976	0.489976	-0.163473	0.870146	0.999562
chrX	4474272	4480082	-0.30403	0.456903	-0.665415	0.505785	0.999855	-1.15099	0.455882	-2.52475	0.0115779	0.193089	0.186845	0.458107	0.407864	0.683374	0.999562
chrX	4477179	4482985	0.271812	0.605658	0.448789	0.653584	0.999855	-1.04714	0.603857	-1.73409	0.0829025	0.533866	-0.226008	0.604451	-0.373907	0.708474	0.999562
chrX	4480083	4485887	1.10228	0.681329	1.61784	0.105696	0.999855	0.489817	0.680663	0.719618	0.47176	0.949081	1.04415	0.680973	1.53333	0.125195	0.761022
chrX	4482987	4488788	0.502176	0.645005	0.778562	0.436238	0.999855	1.10216	0.647836	1.7013	0.0888874	0.552229	0.904403	0.645779	1.40048	0.161369	0.832091
chrX	4485889	4491686	-0.259155	0.508829	-0.509316	0.61053	0.999855	0.415431	0.512162	0.811133	0.417289	0.92397	-0.166968	0.508878	-0.328109	0.742829	0.999562
chrX	4488789	4494584	0.0549198	0.681214	0.0806205	0.935744	0.999855	-0.442108	0.680868	-0.64933	0.516125	0.963113	0.403738	0.682047	0.59195	0.553884	0.999562
chrX	4491688	4497480	1.37202	0.672236	2.04098	0.0412529	0.999855	0.900313	0.671897	1.33996	0.180259	0.726966	0.699985	0.670358	1.0442	0.296395	0.939786
chrX	4494585	4500375	1.09698	0.648785	1.69083	0.09087	0.999855	1.08161	0.64971	1.66475	0.0959622	0.568602	0.558837	0.647618	0.862912	0.388186	0.972771
chrX	4497482	4503268	0.514167	0.653436	0.786866	0.431361	0.999855	0.85565	0.655912	1.30452	0.192057	0.744022	0.978297	0.654671	1.49433	0.135088	0.79223
chrX	4500376	4506160	-0.00346209	0.733033	-0.00472296	0.996232	0.999855	-0.0457918	0.733882	-0.0623966	0.950247	0.992743	0.180867	0.733316	0.246643	0.805184	0.999562
chrX	4503269	4509050	-0.677347	0.467446	-1.44904	0.147327	0.999855	-1.14704	0.467294	-2.45464	0.0141026	0.214177	-0.766855	0.467225	-1.6413	0.100735	0.711254
chrX	4506161	4511939	-0.635569	0.346554	-1.83397	0.0666589	0.999855	-0.491036	0.347413	-1.41341	0.157536	0.689845	-0.833456	0.346209	-2.40738	0.0160675	0.33713
chrX	4509051	4514826	-0.364206	0.48875	-0.745178	0.456164	0.999855	-0.0252028	0.490513	-0.0513806	0.959022	0.993719	-1.33523	0.4873	-2.74006	0.00614283	0.203087
chrX	4511940	4517712	0.345132	0.74959	0.460428	0.645209	0.999855	-0.588686	0.747987	-0.787026	0.431267	0.92995	-0.751224	0.746871	-1.00583	0.314498	0.94686
chrX	4514828	4520597	-0.225523	0.939525	-0.240039	0.8103	0.999855	-0.153513	0.940754	-0.163181	0.870376	0.990613	-0.923479	0.938083	-0.984433	0.324903	0.94686
chrX	4517714	4523480	0.0961294	2.11528	0.0454453	0.963752	0.999855	6.11244	2.34575	2.60575	0.00916721	0.169072	-0.46348	2.11422	-0.21922	0.826479	0.999562
chrX	4520598	4526362	-0.935692	2.45796	-0.380678	0.703442	0.999855	4.30793	2.65723	1.62121	0.104972	NA	4.76744	2.65718	1.79417	0.0727857	0.635965
chrX	4523481	4529242	0.503722	1.54192	0.326685	0.743906	0.999855	1.3809	1.54424	0.89422	0.371204	0.903704	-0.688553	1.54092	-0.446844	0.654987	0.999562
chrX	4526363	4532121	-0.257934	0.419961	-0.614186	0.539092	0.999855	0.243049	0.421527	0.576591	0.564215	0.973793	-0.668896	0.41942	-1.59481	0.110754	0.72741
chrX	4529243	4534998	0.0343158	0.364187	0.0942258	0.92493	0.999855	0.111592	0.364789	0.305907	0.759675	0.989491	-0.195006	0.363871	-0.53592	0.592014	0.999562
chrX	4532122	4537874	0.205257	0.302318	0.678945	0.497173	0.999855	0.392345	0.303132	1.2943	0.195561	0.747742	0.168474	0.302193	0.557505	0.577183	0.999562
chrX	4534999	4540749	-0.139744	0.207646	-0.672991	0.500953	0.999855	0.2284	0.208435	1.09579	0.273171	0.813044	-0.033479	0.207677	-0.161207	0.87193	0.999562
chrX	4537875	4543622	-0.0813145	0.227872	-0.356844	0.721209	0.999855	0.115691	0.228306	0.506738	0.612339	0.980492	-0.0213432	0.227866	-0.0936657	0.925375	0.999562
chrX	4540750	4546494	0.151858	0.311528	0.487462	0.625931	0.999855	0.273534	0.311895	0.877005	0.380484	0.90657	0.39397	0.311646	1.26416	0.206173	0.887799
chrX	4543623	4549364	0.453327	0.353892	1.28098	0.200202	0.999855	0.344021	0.354092	0.971559	0.33127	0.861228	0.58871	0.353941	1.6633	0.0962524	0.701465
chrX	4546495	4552233	-0.0424779	0.215276	-0.197319	0.843578	0.999855	-0.2887	0.215375	-1.34046	0.180097	0.726966	-0.238995	0.215078	-1.1112	0.26648	0.930786
chrX	4549365	4555100	-0.353516	0.200385	-1.76419	0.0777005	0.999855	-0.365684	0.200711	-1.82194	0.0684638	0.482371	-0.58315	0.200163	-2.91338	0.00357542	0.1605
chrX	4552234	4557967	0.0852168	0.383338	0.222302	0.824079	0.999855	0.223755	0.383964	0.582751	0.560061	0.973663	-0.140264	0.38306	-0.366167	0.714241	0.999562
chrX	4555102	4560831	0.376668	0.459271	0.820143	0.412135	0.999855	0.0601955	0.459367	0.13104	0.895744	0.990613	0.540272	0.459468	1.17586	0.239649	0.919468
chrX	4557968	4563695	0.0505345	0.560404	0.0901751	0.928148	0.999855	0.339661	0.561727	0.604674	0.545396	0.971783	0.331619	0.56077	0.591363	0.554277	0.999562
chrX	4560833	4566557	0.0401429	0.633027	0.0634142	0.949437	0.999855	1.7368	0.639227	2.71704	0.00658694	0.143418	0.691917	0.634005	1.09134	0.275122	0.930786
chrX	4563696	4569417	-0.0293951	0.547238	-0.0537154	0.957162	0.999855	0.162732	0.548219	0.296837	0.766591	0.989491	0.888535	0.548909	1.61873	0.105505	0.715596
chrX	4566558	4572277	0.445541	0.470934	0.946079	0.344108	0.999855	-0.185362	0.470542	-0.393934	0.69363	0.989491	0.414131	0.470779	0.879672	0.379037	0.969391
chrX	4569419	4575135	-0.352101	0.251012	-1.40272	0.160699	0.999855	-0.185247	0.251823	-0.735622	0.46196	0.942653	-0.24863	0.251055	-0.990342	0.322007	0.94686
chrX	4572278	4577991	-0.524794	0.347555	-1.50996	0.131054	0.999855	-0.247211	0.348244	-0.70988	0.477778	0.954137	-0.549364	0.347478	-1.581	0.113877	0.742934
chrX	4575136	4580846	0.0695227	0.330287	0.210492	0.833284	0.999855	-0.0477073	0.330616	-0.144298	0.885265	0.990613	-0.384135	0.329749	-1.16493	0.244047	0.920122
chrX	4577993	4583700	0.0984165	0.290061	0.339296	0.734387	0.999855	-0.129845	0.29023	-0.447385	0.654597	0.987189	0.201085	0.290101	0.693155	0.488213	0.995418
chrX	4580848	4586553	0.498106	0.390064	1.27699	0.201607	0.999855	-0.0323682	0.38987	-0.0830231	0.933833	0.992743	0.94687	0.390597	2.42416	0.0153439	0.33713
chrX	4583702	4589404	0.460607	0.349007	1.31977	0.186913	0.999855	-0.0175588	0.348796	-0.0503411	0.959851	0.993843	0.325886	0.348643	0.934724	0.34993	0.962205
chrX	4586554	4592254	0.651228	0.361882	1.79956	0.0719304	0.999855	0.0393088	0.361198	0.108829	0.913338	0.992743	0.72701	0.361892	2.00891	0.0445462	0.529041
chrX	4589405	4595102	0.451696	0.55572	0.812812	0.416326	0.999855	0.0638244	0.555667	0.114861	0.908555	0.992561	1.21635	0.557636	2.18126	0.0291638	0.443164
chrX	4592255	4597950	-0.0797066	0.317002	-0.251439	0.801475	0.999855	-0.310352	0.317182	-0.978467	0.327843	0.857534	0.15501	0.317229	0.488637	0.625098	0.999562
chrX	4595104	4600795	-0.331482	0.347356	-0.954301	0.339931	0.999855	-0.598595	0.34751	-1.72253	0.084974	0.536942	-0.25849	0.347361	-0.744155	0.456783	0.988629
chrX	4597951	4603640	0.515758	0.716685	0.719644	0.471744	0.999855	-0.0425808	0.716127	-0.0594599	0.952586	0.992743	0.559739	0.716606	0.781096	0.434746	0.982058
chrX	4600797	4606483	0.414595	0.462477	0.896466	0.370004	0.999855	0.450367	0.463281	0.972125	0.330988	0.861228	0.971597	0.463489	2.09627	0.0360586	0.483245
chrX	4603641	4609325	0.12143	0.459884	0.264044	0.791746	0.999855	0.104628	0.460572	0.22717	0.820291	0.989491	0.969096	0.46169	2.09902	0.0358153	0.483245
chrX	4606484	4612166	0.584835	0.416285	1.40489	0.160054	0.999855	0.202673	0.416249	0.486902	0.626328	0.982731	1.18454	0.417486	2.83731	0.00454957	0.183707
chrX	4609326	4615005	0.529468	0.364612	1.45214	0.146463	0.999855	0.441867	0.365154	1.21008	0.226247	0.782957	0.735625	0.364866	2.01615	0.0437844	0.522529
chrX	4612167	4617843	-0.251964	0.490794	-0.51338	0.607685	0.999855	-0.322635	0.491172	-0.656868	0.511266	0.963113	-0.0749545	0.490925	-0.15268	0.878651	0.999562
chrX	4615006	4620680	-0.345068	0.369428	-0.934061	0.350272	0.999855	0.0695126	0.370425	0.187656	0.851146	0.989491	-0.0967704	0.369613	-0.261815	0.793464	0.999562
chrX	4617844	4623515	0.0781002	0.297786	0.262269	0.793114	0.999855	-0.23502	0.297835	-0.789094	0.430057	0.929255	0.554229	0.298236	1.85835	0.0631186	0.599688
chrX	4620681	4626349	0.232321	0.231389	1.00403	0.315366	0.999855	0.218556	0.231801	0.942861	0.345752	0.87522	0.719646	0.231893	3.10336	0.00191338	0.112364
chrX	4623516	4629182	-0.0368514	0.247762	-0.148737	0.881761	0.999855	0.429619	0.248834	1.72653	0.0842524	0.536306	0.437857	0.248209	1.76406	0.0777212	0.651553
chrX	4626351	4632014	-0.101561	0.314787	-0.322634	0.746972	0.999855	-0.126763	0.315297	-0.402041	0.687654	0.989491	0.108144	0.314984	0.343331	0.731349	0.999562
chrX	4629184	4634844	-0.0608511	0.402085	-0.151339	0.879708	0.999855	0.283449	0.403105	0.703165	0.481953	0.955082	-0.385001	0.4017	-0.958428	0.337847	0.954576
chrX	4632015	4637673	-0.0810364	0.225187	-0.359863	0.71895	0.999855	-0.0324236	0.225622	-0.143708	0.885731	0.990613	-0.203612	0.225023	-0.904851	0.365544	0.969071
chrX	4634845	4640501	0.107233	0.270649	0.396207	0.691952	0.999855	0.16676	0.271021	0.615302	0.538355	0.971783	0.110017	0.2706	0.406566	0.684326	0.999562
chrX	4637675	4643328	0.405683	0.283728	1.42983	0.152765	0.999855	0.58231	0.284519	2.04665	0.0406925	0.370168	0.386753	0.283624	1.36361	0.17269	0.847514
chrX	4640502	4646153	0.087534	0.336761	0.259929	0.794919	0.999855	-0.071986	0.337087	-0.213553	0.830895	0.989491	0.339716	0.33705	1.00791	0.313498	0.94686
chrX	4643329	4648977	-0.250183	0.272888	-0.9168	0.359248	0.999855	-0.571688	0.27293	-2.09463	0.036204	0.351227	-0.451459	0.272637	-1.6559	0.0977427	0.702404
chrX	4646154	4651800	0.30388	0.23157	1.31226	0.189433	0.999855	0.118191	0.231698	0.510108	0.609976	0.980492	-0.0262964	0.231335	-0.113672	0.909497	0.999562
chrX	4648978	4654621	0.594092	0.249461	2.38151	0.017242	0.918587	0.317192	0.249538	1.27112	0.203687	0.762591	0.202822	0.249115	0.81417	0.415548	0.978232
chrX	4651801	4657442	0.308616	0.255069	1.20993	0.226306	0.999855	0.0938633	0.255199	0.367804	0.71302	0.989491	0.0145672	0.254802	0.0571707	0.954409	0.999562
chrX	4654623	4660261	0.279774	0.224812	1.24448	0.213323	0.999855	-0.0293689	0.224854	-0.130613	0.896081	0.990613	0.247996	0.224737	1.10349	0.269812	0.930786
chrX	4657443	4663078	0.220332	0.281703	0.782144	0.43413	0.999855	-0.228847	0.281633	-0.812574	0.416463	0.923287	0.355069	0.28176	1.26018	0.207603	0.889495
chrX	4660262	4665895	-0.369339	0.363743	-1.01538	0.309923	0.999855	-0.529949	0.363949	-1.45611	0.145363	0.670977	-0.35933	0.363689	-0.988014	0.323146	0.94686
chrX	4663080	4668710	-0.107646	0.325951	-0.330252	0.741209	0.999855	-0.766664	0.325306	-2.35675	0.0184358	0.250422	-0.751994	0.324592	-2.31674	0.020518	0.373609
chrX	4665896	4671524	-0.0934847	0.378627	-0.246905	0.804982	0.999855	0.0165585	0.379494	0.043633	0.965197	0.9941	-0.343635	0.378182	-0.90865	0.363535	0.967778
chrX	4668711	4674337	0.212447	0.339793	0.625224	0.531824	0.999855	0.0344648	0.340036	0.101356	0.919268	0.992743	-0.0746077	0.339404	-0.21982	0.826011	0.999562
chrX	4671526	4677149	0.388807	0.364132	1.06776	0.285627	0.999855	-0.0291627	0.364051	-0.080106	0.936153	0.992743	0.456723	0.36413	1.25429	0.209738	0.890662
chrX	4674338	4679959	-0.00885788	0.404792	-0.0218825	0.982542	0.999855	-0.136303	0.405209	-0.336378	0.736586	0.989491	0.515347	0.405659	1.2704	0.203944	0.887511
chrX	4677150	4682768	-0.114588	0.250239	-0.457916	0.647013	0.999855	-0.0864156	0.25065	-0.344765	0.730271	0.989491	-0.0489144	0.250235	-0.195474	0.845022	0.999562
chrX	4679960	4685576	-0.130209	0.225204	-0.57818	0.563143	0.999855	-0.0298408	0.225548	-0.132304	0.894744	0.990613	-0.304878	0.225064	-1.35463	0.175535	0.851557
chrX	4682769	4688383	-0.0661649	0.257855	-0.256597	0.79749	0.999855	0.395226	0.258776	1.52729	0.126689	0.636036	-0.158613	0.257728	-0.615426	0.538274	0.999562
chrX	4685577	4691188	0.539178	0.511756	1.05358	0.292073	0.999855	1.38484	0.514896	2.68955	0.00715482	0.14889	0.344641	0.511355	0.673975	0.500327	0.995881
chrX	4688384	4693992	0.105619	0.550298	0.19193	0.847797	0.999855	0.44704	0.552146	0.809641	0.418147	0.92433	-0.104042	0.549782	-0.189242	0.849903	0.999562
chrX	4691189	4696795	0.158713	0.360483	0.440279	0.659735	0.999855	0.110118	0.360846	0.305166	0.76024	0.989491	0.270976	0.360529	0.751608	0.452287	0.987204
chrX	4693993	4699596	0.204508	0.344845	0.593043	0.553152	0.999855	0.592746	0.345751	1.71438	0.0864599	0.542046	0.538058	0.345112	1.55908	0.118977	0.752379
chrX	4696796	4702397	0.227366	0.389991	0.583004	0.55989	0.999855	0.83881	0.392804	2.13544	0.0327249	0.333851	0.215527	0.389829	0.552874	0.580349	0.999562
chrX	4699598	4705196	0.0620154	0.318586	0.194658	0.845661	0.999855	0.440003	0.319404	1.37757	0.168335	0.710184	0.17406	0.318624	0.546288	0.584868	0.999562
chrX	4702398	4707993	0.0826673	0.286414	0.288629	0.772865	0.999855	0.608235	0.287237	2.11754	0.0342142	0.340189	0.470107	0.286653	1.63999	0.101008	0.712151
chrX	4705197	4710790	0.13989	0.26941	0.519246	0.60359	0.999855	0.425155	0.270303	1.57288	0.115746	0.611457	0.650609	0.269972	2.40991	0.0159564	0.33713
chrX	4707994	4713585	-0.0139408	0.300735	-0.0463559	0.963027	0.999855	-0.33774	0.300807	-1.12278	0.261532	0.802781	0.0357623	0.300696	0.118932	0.905329	0.999562
chrX	4710791	4716378	0.750257	1.45474	0.515732	0.606042	0.999855	-0.796661	1.45233	-0.548542	0.58332	0.978582	0.112259	1.45307	0.0772562	0.93842	0.999562
chrX	4713586	4719171	2.4157	2.40408	1.00483	0.314977	0.999855	-0.51859	2.39036	-0.216951	0.828246	0.989491	0.269507	2.39112	0.112712	0.910259	0.999562
chrX	4716380	4721962	-0.301257	1.05032	-0.286825	0.774247	0.999855	-0.579054	1.05055	-0.551191	0.581503	0.977885	-0.45088	1.04978	-0.4295	0.66756	0.999562
chrX	4719172	4724752	0.244194	0.683633	0.3572	0.720942	0.999855	0.0301298	0.684012	0.0440487	0.964866	0.9941	0.0740654	0.6831	0.108425	0.913658	0.999562
chrX	4721963	4727540	0.224869	0.62083	0.362207	0.717197	0.999855	0.332235	0.621727	0.534374	0.593083	0.980492	0.317481	0.620869	0.511349	0.609107	0.999562
chrX	4724753	4730327	-0.146499	0.498953	-0.293613	0.769054	0.999855	-0.441727	0.499077	-0.885088	0.376109	0.905323	-0.232803	0.498691	-0.466829	0.640622	0.999562
chrX	4727541	4733113	0.0384295	0.778014	0.0493943	0.960605	0.999855	-0.391991	0.777844	-0.503946	0.614299	0.980492	-0.467362	0.776785	-0.601662	0.547399	0.999562
chrX	4730328	4735897	-0.118126	3.62764	-0.0325627	0.974023	0.999855	-0.479546	3.62764	-0.132192	0.894832	NA	-0.0316282	3.62757	-0.00871885	0.993043	0.999562
chrX	4733114	4738680	1.11779	2.41254	0.463324	0.643132	0.999855	6.5965	2.61588	2.52172	0.0116784	0.193392	1.05406	2.41219	0.436973	0.662131	0.999562
chrX	4735898	4741461	0.35965	0.849098	0.423567	0.671882	0.999855	0.316377	0.849949	0.372231	0.709721	0.989491	1.07311	0.851025	1.26096	0.207322	0.889495
chrX	4738681	4744241	0.0842436	0.926812	0.0908961	0.927575	0.999855	-0.079171	0.927269	-0.0853808	0.931959	0.992743	0.998871	0.929257	1.07491	0.282414	0.930786
chrX	4741462	4747019	-0.0119769	0.911369	-0.0131416	0.989515	0.999855	-1.02978	0.91043	-1.13109	0.258017	0.800433	-0.377075	0.910701	-0.414049	0.678838	0.999562
chrX	4744242	4749796	-0.227081	0.606613	-0.374342	0.70815	0.999855	-0.761544	0.60643	-1.25578	0.209195	0.762591	-0.250249	0.606513	-0.412603	0.679898	0.999562
chrX	4747021	4752572	-0.364467	0.510544	-0.713879	0.475302	0.999855	0.113173	0.511965	0.221055	0.82505	0.989491	-0.558962	0.510245	-1.09548	0.273307	0.930786
chrX	4749798	4755346	-0.182122	1.08727	-0.167504	0.866974	0.999855	1.41799	1.09253	1.29789	0.194325	0.746561	-0.534285	1.08681	-0.491609	0.622996	0.999562
chrX	4752573	4758118	0.0906579	0.624661	0.145131	0.884607	0.999855	0.29473	0.625916	0.470878	0.637728	0.982731	1.12555	0.627136	1.79474	0.0726943	0.635965
chrX	4755347	4760889	0.147934	0.428937	0.344885	0.730181	0.999855	-0.587876	0.428341	-1.37245	0.169924	0.712468	0.354405	0.429196	0.825742	0.408951	0.978232
chrX	4758120	4763659	0.126699	0.513428	0.246772	0.805085	0.999855	-1.06703	0.511339	-2.08673	0.0369125	0.352752	-0.37377	0.51187	-0.730205	0.465265	0.989845
chrX	4760891	4766426	0.741372	0.736643	1.00642	0.314214	0.999855	-0.012916	0.735513	-0.0175605	0.985989	0.99719	0.298364	0.735222	0.405815	0.684879	0.999562
chrX	4763660	4769193	0.11761	0.606255	0.193995	0.84618	0.999855	0.111121	0.607018	0.183061	0.85475	0.989491	0.278978	0.606435	0.460029	0.645495	0.999562
chrX	4766428	4771957	-0.589229	0.446517	-1.31961	0.186965	0.999855	-0.965375	0.446498	-2.16211	0.0306101	0.324232	-0.507115	0.446536	-1.13566	0.256097	0.927332
chrX	4769194	4774720	-0.484257	0.454156	-1.06628	0.286297	0.999855	-0.734989	0.454348	-1.61768	0.105731	0.588542	-0.527335	0.453978	-1.16159	0.245403	0.920122
chrX	4771959	4777481	-2.42081	1.92851	-1.25528	0.209377	0.999855	-1.96013	1.92966	-1.01579	0.30973	0.848376	-2.07715	1.92881	-1.0769	0.281523	0.930786
chrX	4774722	4780241	-0.292064	0.659046	-0.443162	0.657648	0.999855	-1.0965	0.658275	-1.66572	0.0957694	0.568602	7.95951	1.2129	6.56239	5.29519e-11	1.29547e-07
chrX	4777483	4782999	0.115196	0.570468	0.201932	0.83997	0.999855	-0.142613	0.570657	-0.249911	0.802656	0.989491	0.881547	0.572014	1.54113	0.123285	0.75918
chrX	4780243	4785755	-0.313646	0.403719	-0.776894	0.437222	0.999855	-0.0418516	0.404812	-0.103385	0.917657	0.992743	0.279225	0.404583	0.690157	0.490096	0.995418
chrX	4783001	4788510	-0.630101	0.446327	-1.41175	0.158025	0.999855	-0.384662	0.447389	-0.859794	0.389903	0.909917	-0.470748	0.446458	-1.05441	0.291697	0.936151
chrX	4785757	4791263	0.0990575	0.597411	0.165811	0.868306	0.999855	-0.245609	0.597461	-0.411087	0.681009	0.989491	-0.999332	0.595249	-1.67885	0.0931819	0.699293
chrX	4788512	4794014	0.374815	0.509953	0.735	0.46234	0.999855	-0.0692478	0.509737	-0.13585	0.89194	0.990613	-0.0865595	0.508735	-0.170147	0.864895	0.999562
chrX	4791264	4796763	-0.626298	0.593177	-1.05584	0.291043	0.999855	-0.693237	0.593605	-1.16784	0.242871	0.788174	0.312467	0.594728	0.525395	0.599309	0.999562
chrX	4794015	4799510	-0.0531262	0.501579	-0.105918	0.915647	0.999855	-0.59918	0.50129	-1.19527	0.23198	0.785771	0.942197	0.503752	1.87036	0.0614341	0.592894
chrX	4796765	4802256	-0.0406697	0.4429	-0.0918258	0.926836	0.999855	-0.630056	0.442506	-1.42383	0.154494	0.682241	-0.0906434	0.442685	-0.204758	0.837761	0.999562
chrX	4799512	4804999	-0.335307	0.441136	-0.760099	0.447195	0.999855	-0.65684	0.441215	-1.48871	0.136564	0.653621	-0.741548	0.44037	-1.68392	0.092197	0.6951
chrX	4802258	4807741	0.602302	0.467656	1.28792	0.197775	0.999855	0.099142	0.467361	0.212131	0.832005	0.989491	-0.224792	0.466182	-0.482199	0.629664	0.999562
chrX	4805001	4810481	0.987465	0.640013	1.54288	0.122859	0.999855	0.0598709	0.638795	0.0937247	0.925328	0.992743	-0.501645	0.637528	-0.786858	0.431365	0.982058
chrX	4807743	4813219	-0.691714	0.592241	-1.16796	0.242823	0.999855	-0.906792	0.592483	-1.53049	0.125894	0.635704	-0.642388	0.592211	-1.08473	0.278043	0.930786
chrX	4810483	4815955	-1.15415	0.569986	-2.02488	0.0428798	0.999855	-1.34908	0.570249	-2.36578	0.0179922	0.247419	-0.826466	0.570403	-1.44892	0.147361	0.819361
chrX	4813221	4818690	-0.137525	1.32627	-0.103693	0.917413	0.999855	-1.54525	1.32424	-1.16689	0.243254	0.788174	-0.79492	1.32471	-0.60007	0.54846	0.999562
chrX	4815957	4821422	1.46476	2.72618	0.537293	0.591065	0.999855	0.285327	2.72372	0.104757	0.916569	NA	6.62213	2.90539	2.27926	0.0226518	0.394432
chrX	4818692	4824152	0.51117	0.499319	1.02373	0.305961	0.999855	1.03407	0.502084	2.05955	0.0394419	0.365148	0.721326	0.499652	1.44366	0.148836	0.820826
chrX	4821424	4826880	0.314721	0.494835	0.636012	0.524769	0.999855	0.762135	0.496391	1.53535	0.124698	0.634003	0.607888	0.495182	1.2276	0.219595	0.900703
chrX	4824154	4829606	0.182574	1.66643	0.10956	0.912758	0.999855	-0.361556	1.6663	-0.216982	0.828223	0.989491	0.891667	1.66706	0.534874	0.592737	0.999562
chrX	4826882	4832331	-0.623145	1.7667	-0.352717	0.7243	0.999855	-1.92105	1.76482	-1.08853	0.276363	0.815171	5.71935	2.03663	2.80824	0.00498123	0.188701
chrX	4829609	4835053	-0.118126	3.62764	-0.0325627	0.974023	0.999855	-0.479546	3.62764	-0.132192	0.894832	NA	-0.0316282	3.62757	-0.00871885	0.993043	0.999562
chrX	4832333	4837773	-0.118126	3.62764	-0.0325627	0.974023	0.999855	-0.479546	3.62764	-0.132192	0.894832	NA	-0.0316282	3.62757	-0.00871885	0.993043	0.999562
chrX	4835055	4840490	-0.35522	0.90647	-0.391872	0.695153	0.999855	-0.971957	0.905897	-1.07292	0.283306	0.824498	-0.509355	0.905961	-0.562227	0.573962	0.999562
chrX	4837775	4843206	-0.214932	0.848036	-0.253447	0.799923	0.999855	-0.835872	0.847468	-0.986316	0.323978	0.855548	-0.548998	0.847191	-0.648021	0.516971	0.997453
chrX	4840493	4845920	-1.70298	1.20314	-1.41545	0.156938	0.999855	-2.76675	1.2021	-2.3016	0.0213577	0.274441	-1.74777	1.20293	-1.45292	0.146245	0.815938
chrX	4843208	4848631	-1.34828	0.829126	-1.62615	0.103918	0.999855	-1.35318	0.829761	-1.63081	0.102931	0.584364	-1.02116	0.829568	-1.23096	0.218339	0.899883
chrX	4845922	4851340	-0.628144	0.818768	-0.767182	0.442973	0.999855	-0.538288	0.819424	-0.656911	0.511238	0.963113	1.00415	0.822234	1.22125	0.221993	0.900703
chrX	4848633	4854047	-0.354508	0.552789	-0.641309	0.521322	0.999855	-0.600449	0.552999	-1.08581	0.277565	0.8167	0.185912	0.553747	0.335735	0.737071	0.999562
chrX	4851342	4856752	-0.107847	0.538271	-0.200358	0.8412	0.999855	-0.10385	0.539155	-0.192615	0.84726	0.989491	0.193813	0.538803	0.35971	0.719064	0.999562
chrX	4854049	4859454	-0.750558	1.06216	-0.706635	0.479793	0.999855	-0.575105	1.06334	-0.540848	0.588613	0.980492	0.847104	1.06706	0.793867	0.427273	0.982058
chrX	4856754	4862154	0.0280691	1.21644	0.0230748	0.981591	0.999855	-0.0546294	1.21692	-0.0448916	0.964194	0.9941	0.34586	1.21686	0.284223	0.776239	0.999562
chrX	4859456	4864852	-0.00555402	0.585161	-0.00949144	0.992427	0.999855	-0.398356	0.585067	-0.680872	0.495952	0.961643	-0.0783899	0.584727	-0.134062	0.893353	0.999562
chrX	4862156	4867547	-0.163796	1.30328	-0.12568	0.899986	0.999855	0.0416262	1.30436	0.0319131	0.974541	0.994495	0.823816	1.30527	0.631147	0.527944	0.999562
chrX	4864854	4870240	-0.146711	1.23835	-0.118473	0.905693	0.999855	-0.0940249	1.23897	-0.0758897	0.939507	0.992743	1.51505	1.24208	1.21977	0.222553	0.900703
chrX	4867550	4872931	-0.287687	0.629825	-0.456773	0.647834	0.999855	-1.08498	0.628763	-1.72558	0.0844226	0.53654	-0.0297354	0.630391	-0.0471697	0.962378	0.999562
chrX	4870243	4875619	0.266884	0.738953	0.361165	0.717976	0.999855	-0.865299	0.737352	-1.17352	0.240587	0.788174	0.0785333	0.73832	0.106368	0.915291	0.999562
chrX	4872933	4878305	-0.223397	0.524908	-0.425592	0.670405	0.999855	-0.377512	0.525268	-0.718705	0.472323	0.949631	-0.248749	0.524762	-0.474023	0.635484	0.999562
chrX	4875622	4880989	-0.183011	0.466915	-0.391957	0.69509	0.999855	-0.111527	0.467991	-0.238311	0.81164	0.989491	-0.330648	0.466486	-0.708806	0.478445	0.994467
chrX	4878308	4883669	0.343831	0.789482	0.435515	0.663189	0.999855	-0.947064	0.78711	-1.20322	0.228892	0.785017	-0.139783	0.787891	-0.177415	0.859183	0.999562
chrX	4880991	4886348	0.085602	0.591946	0.144611	0.885018	0.999855	-0.596677	0.591383	-1.00895	0.312998	0.848799	0.155511	0.591947	0.262711	0.792773	0.999562
chrX	4883672	4889024	0.37175	1.65087	0.225185	0.821836	0.999855	0.256645	1.65108	0.155441	0.876474	0.990613	0.870786	1.65125	0.527351	0.59795	0.999562
chrX	4886350	4891697	0.297617	0.566961	0.524935	0.599629	0.999855	0.189983	0.567743	0.334628	0.737906	0.989491	0.621264	0.567734	1.09429	0.273829	0.930786
chrX	4889026	4894368	-0.385424	0.543788	-0.708777	0.478463	0.999855	-0.184523	0.54492	-0.338624	0.734893	0.989491	0.931767	0.547027	1.70333	0.0885061	0.686308
chrX	4891700	4897036	-0.472351	0.499337	-0.945955	0.344171	0.999855	-0.188298	0.500847	-0.375959	0.706948	0.989491	0.236045	0.50082	0.471316	0.637415	0.999562
chrX	4894371	4899702	-0.23783	0.598201	-0.397575	0.690944	0.999855	0.201871	0.600001	0.33645	0.736531	0.989491	0.24026	0.598994	0.401107	0.688342	0.999562
chrX	4897039	4902365	-0.183328	0.50121	-0.36577	0.714536	0.999855	0.0606588	0.502505	0.120713	0.903919	0.99136	0.599543	0.50279	1.19243	0.233092	0.909851
chrX	4899704	4905025	0.473844	0.354323	1.33732	0.181117	0.999855	-0.050838	0.354121	-0.143561	0.885847	0.990613	0.202272	0.353923	0.571513	0.567652	0.999562
chrX	4902367	4907683	0.307336	0.346562	0.886815	0.375179	0.999855	-0.00267883	0.346614	-0.00772857	0.993834	0.998074	0.0559975	0.346286	0.161709	0.871535	0.999562
chrX	4905028	4910338	0.146269	0.39383	0.371402	0.710338	0.999855	-0.0558309	0.393955	-0.141719	0.887302	0.990613	0.0885767	0.393742	0.224961	0.822009	0.999562
chrX	4907685	4912990	-0.0428574	0.264538	-0.162009	0.871299	0.999855	-0.11415	0.26479	-0.431095	0.666399	0.989232	0.0356594	0.264545	0.134795	0.892774	0.999562
chrX	4910340	4915639	0.190202	0.184576	1.03048	0.302784	0.999855	0.014042	0.184734	0.0760123	0.939409	0.992743	0.118149	0.18447	0.640477	0.521862	0.998771
chrX	4912993	4918286	0.0478354	0.176359	0.271239	0.786207	0.999855	0.0470776	0.176585	0.266601	0.789777	0.989491	0.0510869	0.176324	0.289734	0.77202	0.999562
chrX	4915642	4920930	-0.202899	0.195054	-1.04022	0.298236	0.999855	0.0558663	0.195443	0.285845	0.774997	0.989491	-0.103301	0.195069	-0.529561	0.596416	0.999562
chrX	4918289	4923571	-0.05723	0.22722	-0.25187	0.801142	0.999855	-0.041897	0.227474	-0.184184	0.853869	0.989491	-0.0912761	0.227162	-0.40181	0.687824	0.999562
chrX	4920933	4926209	-0.0107527	0.336583	-0.0319465	0.974515	0.999855	0.06764	0.337138	0.20063	0.840988	0.989491	0.228689	0.336777	0.67905	0.497106	0.995418
chrX	4923574	4928844	0.176822	0.316698	0.55833	0.576619	0.999855	0.585525	0.318044	1.84102	0.0656192	0.47772	0.884851	0.317755	2.78469	0.00535782	0.190593
chrX	4926212	4931477	0.377577	0.320382	1.17852	0.238589	0.999855	0.615334	0.321344	1.91488	0.0555083	0.436548	0.795277	0.32089	2.47835	0.0131992	0.313846
chrX	4928847	4934107	1.12188	1.25227	0.89587	0.370322	0.999855	7.09138	1.61118	4.40136	1.07573e-05	0.00229963	7.58846	1.61116	4.70994	2.47785e-06	0.00101034
chrX	4931480	4936733	-0.118126	3.62764	-0.0325627	0.974023	0.999855	-0.479546	3.62764	-0.132192	0.894832	NA	-0.0316282	3.62757	-0.00871885	0.993043	0.999562
chrX	4934110	4939357	-1.13863	2.15005	-0.529584	0.5964	0.999855	-0.554151	2.1518	-0.257528	0.796771	0.989491	-0.553952	2.15085	-0.25755	0.796754	0.999562
chrX	4936736	4941978	-0.467403	0.388142	-1.20421	0.22851	0.999855	-0.383009	0.388771	-0.985177	0.324537	0.855548	-0.302947	0.38826	-0.780269	0.435233	0.982058
chrX	4939360	4944596	-0.308289	0.305096	-1.01047	0.312272	0.999855	-0.0792329	0.30589	-0.259024	0.795617	0.989491	-0.655269	0.304703	-2.15052	0.0315145	0.458862
chrX	4941981	4947210	0.0938617	0.28957	0.324142	0.745831	0.999855	0.260362	0.290263	0.896985	0.369727	0.903276	0.0273482	0.289429	0.0944902	0.92472	0.999562
chrX	4944599	4949822	0.223665	0.30013	0.745228	0.456134	0.999855	0.72746	0.301374	2.41381	0.0157866	0.23083	0.660244	0.300567	2.19666	0.0280449	0.433792
chrX	4947213	4952431	0.0364171	0.251385	0.144866	0.884817	0.999855	0.203961	0.252007	0.809345	0.418317	0.92433	-0.0348899	0.251255	-0.138862	0.889559	0.999562
chrX	4949825	4955036	0.0259663	0.234627	0.110671	0.911878	0.999855	-0.0893765	0.234811	-0.380631	0.703477	0.989491	-0.400456	0.234342	-1.70885	0.087478	0.682139
chrX	4952434	4957639	-0.119262	0.240142	-0.496631	0.619449	0.999855	-0.303412	0.240259	-1.26286	0.206641	0.762591	-0.269796	0.240019	-1.12406	0.260986	0.929154
chrX	4955040	4960238	-0.112265	0.243008	-0.461979	0.644096	0.999855	-0.32659	0.243152	-1.34315	0.179223	0.726002	0.321834	0.243389	1.3223	0.186067	0.872055
chrX	4957642	4962835	-0.0583771	0.367895	-0.158679	0.873922	0.999855	-0.32669	0.368002	-0.887741	0.37468	0.90525	0.406647	0.36839	1.10385	0.26966	0.930786
chrX	4960242	4965428	0.234907	0.3457	0.679511	0.496814	0.999855	-0.00532647	0.345855	-0.0154009	0.987712	0.997199	0.121882	0.345492	0.352777	0.724256	0.999562
chrX	4962838	4968018	0.318046	0.350725	0.906823	0.3645	0.999855	-0.11589	0.350606	-0.330541	0.740991	0.989491	-0.140587	0.349967	-0.401715	0.687894	0.999562
chrX	4965431	4970605	0.589463	0.328432	1.79478	0.0726894	0.999855	0.0154898	0.327842	0.0472478	0.962316	0.993843	-0.137301	0.326587	-0.420412	0.674185	0.999562
chrX	4968021	4973189	0.388721	0.352552	1.10259	0.270204	0.999855	0.347124	0.353392	0.982262	0.325971	0.856386	0.00117806	0.351634	0.00335024	0.997327	0.999562
chrX	4970608	4975769	0.0175112	0.402623	0.0434929	0.965309	0.999855	-0.0535561	0.403108	-0.132858	0.894306	0.990613	-0.3382	0.402071	-0.841144	0.400267	0.975948
chrX	4973192	4978346	-0.154388	0.517361	-0.298415	0.765386	0.999855	0.207587	0.518367	0.400463	0.688816	0.989491	-0.0806033	0.517366	-0.155795	0.876194	0.999562
chrX	4975772	4980920	-0.0158064	0.413787	-0.0381994	0.969529	0.999855	-0.0257978	0.414395	-0.0622542	0.95036	0.992743	0.857	0.415414	2.063	0.0391123	0.495641
chrX	4978349	4983491	-0.203376	0.330901	-0.614612	0.538811	0.999855	-0.521555	0.330972	-1.57583	0.115066	0.609408	0.23593	0.331557	0.711583	0.476723	0.994467
chrX	4980923	4986058	-0.254705	0.403271	-0.631597	0.52765	0.999855	-0.0191025	0.403943	-0.0472901	0.962282	0.993843	0.617209	0.404242	1.52683	0.126804	0.765043
chrX	4983494	4988622	-0.0621712	0.45286	-0.137286	0.890805	0.999855	0.141907	0.453752	0.312741	0.754477	0.989491	0.782821	0.454177	1.7236	0.0847794	0.675782
chrX	4986061	4991183	0.159978	0.542357	0.294968	0.768018	0.999855	0.00526836	0.542831	0.00970535	0.992256	0.997199	-0.304233	0.541415	-0.561921	0.57417	0.999562
chrX	4988625	4993740	0.935388	0.672142	1.39165	0.164028	0.999855	0.43353	0.671678	0.645444	0.51864	0.963113	-0.0568483	0.669503	-0.0849112	0.932332	0.999562
chrX	4991186	4996294	-0.118126	3.62764	-0.0325627	0.974023	0.999855	-0.479546	3.62764	-0.132192	0.894832	NA	-0.0316282	3.62757	-0.00871885	0.993043	0.999562
chrX	4993744	4998845	0.382983	0.506327	0.756394	0.449413	0.999855	0.0368127	0.506371	0.0726989	0.942046	0.992743	0.0136994	0.505328	0.02711	0.978372	0.999562
chrX	4996298	5001392	0.441198	0.350248	1.25967	0.207788	0.999855	0.151724	0.350401	0.433001	0.665014	0.989232	-0.109968	0.349224	-0.314893	0.752843	0.999562
chrX	4998848	5003936	0.225577	0.388223	0.58105	0.561206	0.999855	0.338751	0.389134	0.870527	0.384013	0.908861	0.128625	0.387969	0.331535	0.740241	0.999562
chrX	5001395	5006476	-0.170623	0.507009	-0.336528	0.736473	0.999855	0.358934	0.509026	0.705139	0.480724	0.954748	0.488156	0.508196	0.960566	0.336771	0.952496
chrX	5003939	5009013	-0.346225	0.566543	-0.611119	0.541121	0.999855	-0.694211	0.566576	-1.22527	0.220472	0.773213	-0.390352	0.566305	-0.689296	0.490637	0.995418
chrX	5006479	5011546	-0.772143	0.347048	-2.22489	0.0260886	0.999855	-0.852862	0.347503	-2.45426	0.0141175	0.214177	-0.86931	0.346818	-2.50653	0.0121923	0.298285
chrX	5009016	5014076	-0.462101	0.328771	-1.40554	0.159861	0.999855	-0.679566	0.329029	-2.06537	0.0388883	0.363993	-0.586433	0.328465	-1.78537	0.0742009	0.63847
chrX	5011550	5016602	-0.308225	0.343714	-0.896751	0.369852	0.999855	-0.730037	0.34364	-2.12443	0.0336345	0.338731	0.167915	0.344316	0.487675	0.62578	0.999562
chrX	5014079	5019125	-0.349653	0.347362	-1.0066	0.314129	0.999855	-0.853382	0.347188	-2.45798	0.013972	0.213345	0.329798	0.348345	0.946757	0.343762	0.958417
chrX	5016606	5021644	-0.185831	0.377982	-0.491641	0.622973	0.999855	-1.01733	0.377372	-2.69583	0.00702129	0.148077	-0.363191	0.377636	-0.961749	0.336176	0.951914
chrX	5019129	5024160	-0.444606	0.361145	-1.2311	0.218285	0.999855	-1.1345	0.360639	-3.14581	0.00165625	0.0649114	-0.412774	0.36108	-1.14317	0.25297	0.925348
chrX	5021648	5026672	-0.370445	0.454668	-0.814758	0.415211	0.999855	-1.02252	0.454087	-2.25182	0.0243335	0.287273	-0.552102	0.454156	-1.21567	0.224112	0.902464
chrX	5024163	5029180	-0.227163	0.367442	-0.618229	0.536424	0.999855	-0.66337	0.367299	-1.80608	0.0709065	0.488964	-0.305924	0.367158	-0.833221	0.40472	0.975948
chrX	5026675	5031685	0.0919341	0.527481	0.174289	0.861638	0.999855	-0.525038	0.526948	-0.996377	0.319067	0.853992	0.587397	0.528611	1.11121	0.266478	0.930786
chrX	5029184	5034186	-0.0497132	0.579578	-0.0857748	0.931645	0.999855	-0.0392287	0.580331	-0.0675972	0.946106	0.992743	1.07937	0.582328	1.85353	0.0638058	0.603872
chrX	5031688	5036683	-0.431803	0.583882	-0.739539	0.45958	0.999855	1.17997	0.591055	1.99638	0.045893	0.391942	0.124691	0.58487	0.213195	0.831175	0.999562
chrX	5034189	5039177	-1.44059	0.606078	-2.3769	0.0174586	0.918587	-0.580867	0.609167	-0.953544	0.340315	0.869509	-1.37114	0.606079	-2.26231	0.0236783	0.405097
chrX	5036687	5041666	-0.573303	0.605196	-0.947301	0.343485	0.999855	-0.809509	0.605369	-1.33722	0.181152	0.728489	-0.431158	0.605295	-0.712311	0.476272	0.994467
chrX	5039180	5044152	0.211263	0.631515	0.334534	0.737976	0.999855	-0.72653	0.630437	-1.15242	0.249148	0.792789	0.66999	0.632527	1.05923	0.289497	0.936151
chrX	5041670	5046635	-0.421624	0.4415	-0.954981	0.339587	0.999855	-0.174426	0.442632	-0.394065	0.693533	0.989491	0.720303	0.443861	1.62281	0.10463	0.715596
chrX	5044156	5049113	-0.189077	0.391377	-0.483107	0.62902	0.999855	-0.0759499	0.392229	-0.193637	0.84646	0.989491	0.449347	0.392428	1.14504	0.252191	0.925348
chrX	5046639	5051588	0.544392	0.411982	1.3214	0.186369	0.999855	-0.288537	0.410967	-0.702094	0.482621	0.955294	0.689705	0.412174	1.67333	0.0942616	0.701465
chrX	5049117	5054059	0.0759394	0.511789	0.14838	0.882043	0.999855	-0.245827	0.511864	-0.480259	0.631043	0.982731	0.444447	0.512386	0.867407	0.385719	0.972771
chrX	5051592	5056526	-0.034018	0.495064	-0.0687144	0.945217	0.999855	-0.182029	0.495446	-0.367404	0.713318	0.989491	-0.0243169	0.494969	-0.0491282	0.960817	0.999562
chrX	5054063	5058989	0.185807	0.581685	0.319429	0.749401	0.999855	-0.245942	0.581538	-0.422915	0.672357	0.989491	-0.0664036	0.581053	-0.114281	0.909015	0.999562
chrX	5056530	5061448	0.378264	0.429981	0.879723	0.37901	0.999855	0.406299	0.430948	0.942803	0.345782	0.87522	-0.269159	0.428761	-0.627761	0.530161	0.999562
chrX	5058993	5063904	0.100513	0.373324	0.269238	0.787746	0.999855	0.198269	0.373784	0.530438	0.595809	0.980492	0.0508985	0.373228	0.136374	0.891526	0.999562
chrX	5061452	5066355	0.107104	0.339723	0.315268	0.752558	0.999855	0.205858	0.340229	0.605058	0.545141	0.971783	0.280238	0.339824	0.824658	0.409566	0.978232
chrX	5063907	5068802	0.206651	0.381775	0.54129	0.588308	0.999855	0.617271	0.383052	1.61145	0.107081	0.591081	0.436321	0.381987	1.14224	0.253355	0.925348
chrX	5066359	5071246	-0.104538	0.334129	-0.312869	0.75438	0.999855	0.499616	0.335688	1.48833	0.136663	0.653621	0.438191	0.334763	1.30896	0.190548	0.876336
chrX	5068806	5073685	-0.284457	0.419932	-0.677388	0.49816	0.999855	-0.0978892	0.420732	-0.232664	0.816022	0.989491	0.287475	0.42065	0.683407	0.49435	0.995418
chrX	5071250	5076121	-0.245492	0.298922	-0.821259	0.411499	0.999855	0.257391	0.30045	0.856686	0.391618	0.910489	0.324465	0.299691	1.08267	0.278957	0.930786
chrX	5073689	5078552	-0.0862409	0.297607	-0.289781	0.771984	0.999855	0.504104	0.29825	1.69021	0.0909883	0.556166	0.575682	0.297956	1.9321	0.0533471	0.560144
chrX	5076125	5080979	-0.352386	0.245381	-1.43608	0.150981	0.999855	0.425128	0.246061	1.72774	0.0840352	0.536306	0.482507	0.245777	1.96319	0.049624	0.541987
chrX	5078556	5083402	-0.331642	0.244185	-1.35816	0.174413	0.999855	0.354949	0.24529	1.44706	0.147881	0.675229	0.35608	0.244738	1.45495	0.145684	0.815605
chrX	5080983	5085822	-0.707085	0.591676	-1.19506	0.232065	0.999855	-0.10393	0.593734	-0.175045	0.861045	0.989491	-0.407926	0.59205	-0.689006	0.490819	0.995418
chrX	5083407	5088237	-0.598338	0.821162	-0.728649	0.466217	0.999855	0.250057	0.824763	0.303187	0.761748	0.989491	-0.936488	0.820488	-1.14138	0.253712	0.925348
chrX	5085826	5090647	-0.112216	0.487616	-0.230131	0.81799	0.999855	-0.0381431	0.488556	-0.0780731	0.93777	0.992743	-0.346819	0.487112	-0.711992	0.47647	0.994467
chrX	5088241	5093054	0.28331	0.483876	0.585502	0.55821	0.999855	-0.14776	0.483754	-0.305445	0.760027	0.989491	-0.310387	0.482903	-0.642753	0.520384	0.998736
chrX	5090652	5095457	-0.1944	0.83188	-0.233688	0.815227	0.999855	-0.160405	0.832742	-0.192622	0.847255	0.989491	-0.596364	0.831122	-0.717542	0.47304	0.994467
chrX	5093058	5097855	-0.118126	3.62764	-0.0325627	0.974023	0.999855	-0.479546	3.62764	-0.132192	0.894832	NA	-0.0316282	3.62757	-0.00871885	0.993043	0.999562
chrX	5095461	5100249	-0.118126	3.62764	-0.0325627	0.974023	0.999855	-0.479546	3.62764	-0.132192	0.894832	NA	-0.0316282	3.62757	-0.00871885	0.993043	0.999562
chrX	5097859	5102639	-0.118126	3.62764	-0.0325627	0.974023	0.999855	-0.479546	3.62764	-0.132192	0.894832	NA	-0.0316282	3.62757	-0.00871885	0.993043	0.999562
chrX	5100254	5105025	0.340156	1.94621	0.174779	0.861253	0.999855	-2.9328	1.93755	-1.51366	0.130112	0.646456	-1.93433	1.93818	-0.998015	0.318272	0.94686
chrX	5102644	5107407	0.340156	1.94621	0.174779	0.861253	0.999855	-2.9328	1.93755	-1.51366	0.130112	0.646456	-1.93433	1.93818	-0.998015	0.318272	0.94686
chrX	5105029	5109784	-0.0946421	2.23136	-0.0424146	0.966168	0.999855	0.648053	2.23242	0.290292	0.771593	0.989491	0.804368	2.23206	0.36037	0.71857	0.999562
chrX	5107411	5112157	-0.0104834	0.508987	-0.0205965	0.983567	0.999855	0.148044	0.510145	0.2902	0.771663	0.989491	-0.24041	0.508489	-0.472792	0.636361	0.999562
chrX	5109788	5114525	-0.163845	0.527275	-0.310739	0.755999	0.999855	-0.0718448	0.528509	-0.135939	0.89187	0.990613	-0.0563424	0.527363	-0.106838	0.914917	0.999562
chrX	5112161	5116890	-0.555526	0.854036	-0.650471	0.515388	0.999855	-0.50708	0.85503	-0.593055	0.553145	0.972353	0.415384	0.856646	0.484896	0.62775	0.999562
chrX	5114530	5119250	-0.790088	1.50414	-0.525276	0.599391	0.999855	-0.571949	1.50511	-0.380004	0.703942	0.989491	6.79952	1.81579	3.74465	0.000180645	0.0294632
chrX	5116894	5121605	-0.674186	1.73078	-0.389528	0.696886	0.999855	0.428221	1.73266	0.247147	0.804794	0.989491	2.97558	1.74244	1.70771	0.0876896	0.682139
chrX	5119254	5123957	0.127686	1.54826	0.0824705	0.934273	0.999855	-0.701413	1.54748	-0.453261	0.650361	0.985024	7.14725	1.85174	3.85975	0.000113505	0.0205697
chrX	5121610	5126304	1.30388	0.958823	1.35988	0.173869	0.999855	-1.10519	0.952427	-1.16039	0.245889	0.790454	-0.279322	0.953071	-0.293076	0.769464	0.999562
chrX	5123961	5128646	1.23268	0.99643	1.23709	0.216052	0.999855	-0.440906	0.992022	-0.444452	0.656716	0.988658	0.165547	0.992405	0.166814	0.867516	0.999562
chrX	5126308	5130984	0.0287305	2.68097	0.0107165	0.99145	0.999855	0.488922	2.68416	0.182151	0.855464	NA	5.67233	2.86456	1.98017	0.0476841	0.538011
chrX	5128651	5133318	-0.540583	0.483506	-1.11805	0.263546	0.999855	-0.271284	0.484932	-0.559428	0.57587	0.977885	-0.113442	0.484234	-0.234272	0.814774	0.999562
chrX	5130989	5135648	-0.15757	0.475014	-0.331717	0.740103	0.999855	0.106897	0.476352	0.224407	0.822441	0.989491	0.471081	0.476174	0.989303	0.322515	0.94686
chrX	5133323	5137972	0.520635	2.42834	0.2144	0.830235	0.999855	1.43455	2.42979	0.590401	0.554922	0.972353	1.60894	2.42937	0.662289	0.507786	0.996629
chrX	5135652	5140293	0.629378	1.55986	0.403482	0.686593	0.999855	1.1475	1.561	0.735108	0.462273	0.942653	0.819873	1.55998	0.525567	0.599189	0.999562
chrX	5137977	5142609	0.194205	1.56091	0.124418	0.900985	0.999855	0.956649	1.56228	0.612341	0.540312	0.971783	0.135188	1.56081	0.0866142	0.930978	0.999562
chrX	5140297	5144920	-0.131039	1.57629	-0.0831314	0.933747	0.999855	1.22862	1.57828	0.778459	0.436299	0.935665	0.355696	1.57657	0.225614	0.821502	0.999562
chrX	5142613	5147227	0.551447	2.4906	0.221411	0.824772	0.999855	1.9246	2.49324	0.771928	0.440157	0.938802	1.28383	2.49124	0.515337	0.606318	0.999562
chrX	5144925	5149530	-6.0876	2.88896	-2.1072	0.0351005	0.999855	-6.75364	2.88841	-2.33818	0.0193777	NA	-0.0234827	3.06101	-0.00767156	0.993879	0.999562
chrX	5147232	5151828	0.392828	1.71723	0.228757	0.819058	0.999855	0.41452	1.71787	0.241299	0.809324	0.989491	1.56601	1.71964	0.910656	0.362477	0.966955
chrX	5149534	5154121	0.930131	0.54503	1.70657	0.0879024	0.999855	1.16374	0.546911	2.12783	0.0333509	0.337777	0.458662	0.543879	0.843317	0.399051	0.975948
chrX	5151832	5156410	0.537408	0.712763	0.753978	0.450862	0.999855	0.362705	0.713056	0.508663	0.610988	0.980492	0.63387	0.712804	0.889262	0.373862	0.969071
chrX	5154126	5158694	-1.4435	1.98935	-0.725616	0.468074	0.999855	-1.7559	1.98941	-0.882624	0.377439	0.905544	0.0365529	1.99226	0.0183475	0.985362	0.999562
chrX	5156414	5160974	0.516637	2.01799	0.256016	0.797938	0.999855	5.86633	2.25677	2.59943	0.00933788	0.169847	-0.855868	2.01486	-0.424778	0.670998	0.999562
chrX	5158699	5163249	-0.579233	1.69475	-0.34178	0.732516	0.999855	-0.104058	1.69697	-0.0613201	0.951104	0.992743	-1.27807	1.69358	-0.754655	0.450456	0.987204
chrX	5160978	5165520	0.560668	2.29512	0.244288	0.807008	0.999855	-2.22129	2.28894	-0.970444	0.331825	0.862196	5.56466	2.50463	2.22175	0.0263004	0.424712
chrX	5163254	5167786	0.760346	1.14248	0.665522	0.505716	0.999855	-0.992412	1.13899	-0.871306	0.383587	0.908761	7.2455	1.52742	4.74362	2.09932e-06	0.00101034
chrX	5165524	5170047	-0.118109	3.02833	-0.0390014	0.968889	0.999855	-0.478703	3.02833	-0.158075	0.874398	NA	-0.022801	3.02829	-0.00752932	0.993993	0.999562
chrX	5167790	5172304	-6.17852	2.36487	-2.61263	0.00898498	0.799223	-6.85218	2.36423	-2.89827	0.00375229	0.106952	-6.80514	2.3636	-2.87915	0.00398753	0.168198
chrX	5170052	5174556	1.19972	1.59428	0.752514	0.451742	0.999855	0.393783	1.5935	0.247118	0.804817	0.989491	0.846046	1.59353	0.530927	0.59547	0.999562
chrX	5172308	5176803	0.943444	1.13148	0.833816	0.404385	0.999855	1.52399	1.13374	1.34422	0.178879	0.725856	0.740896	1.13106	0.655048	0.512437	0.997394
chrX	5174560	5179046	0.597337	1.31244	0.455135	0.649012	0.999855	1.1715	1.31493	0.89092	0.372972	0.903704	0.298969	1.31182	0.227903	0.819722	0.999562
chrX	5176808	5181284	-0.775375	0.938433	-0.826244	0.408666	0.999855	-0.346247	0.940542	-0.368136	0.712772	0.989491	-0.826734	0.938203	-0.881189	0.378216	0.969391
chrX	5179051	5183518	-0.36829	0.332349	-1.10814	0.267801	0.999855	-0.276971	0.333215	-0.831209	0.405856	0.919417	-0.209833	0.332497	-0.631081	0.527987	0.999562
chrX	5181289	5185746	-0.372582	0.342292	-1.08849	0.276378	0.999855	-0.431189	0.342859	-1.25763	0.208527	0.762591	-0.5616	0.341895	-1.64261	0.100463	0.710358
chrX	5183522	5187970	0.524809	0.383173	1.36964	0.1708	0.999855	-0.490972	0.381533	-1.28684	0.19815	0.753963	-0.425867	0.380886	-1.1181	0.263526	0.930786
chrX	5185751	5190190	-0.206624	0.430159	-0.480345	0.630982	0.999855	-0.132111	0.430874	-0.306611	0.75914	0.989491	0.0618325	0.430458	0.143644	0.885782	0.999562
chrX	5187975	5192404	-0.489453	0.463558	-1.05586	0.291032	0.999855	0.52422	0.466586	1.12352	0.261216	0.802781	-0.0973102	0.464035	-0.209704	0.833898	0.999562
chrX	5190194	5194614	0.249308	0.551284	0.452231	0.651103	0.999855	0.571487	0.55314	1.03317	0.301526	0.840431	0.598701	0.551937	1.08473	0.278043	0.930786
chrX	5192409	5196820	0.507543	1.22886	0.413019	0.679593	0.999855	0.273299	1.22911	0.222356	0.824037	0.989491	0.00130223	1.228	0.00106045	0.999154	0.999562
chrX	5194619	5199020	-0.419339	0.619891	-0.676472	0.498741	0.999855	-0.598785	0.620315	-0.965291	0.334399	0.865397	-0.802964	0.619051	-1.29709	0.194601	0.876336
chrX	5196824	5201216	-1.08039	1.48801	-0.726065	0.467799	0.999855	-0.784376	1.48906	-0.526761	0.59836	0.980492	-0.28659	1.48919	-0.192448	0.847392	0.999562
chrX	5199025	5203407	1.10451	0.845648	1.30612	0.191513	0.999855	7.61252	1.32168	5.75971	8.42576e-09	7.92527e-06	0.258511	0.843161	0.306597	0.75915	0.999562
chrX	5201220	5205593	0.528976	1.3641	0.387783	0.698176	0.999855	2.84102	1.37039	2.07314	0.0381589	0.358922	0.601101	1.3641	0.440657	0.659461	0.999562
chrX	5203411	5207774	-0.398888	1.77282	-0.225002	0.821977	0.999855	1.29442	1.77683	0.728498	0.466309	0.945696	7.57081	2.04424	3.70348	0.000212666	0.0335669
chrX	5205598	5209951	1.05339	2.4508	0.429814	0.667331	0.999855	-1.54723	2.44601	-0.632552	0.527026	0.966174	0.394889	2.44837	0.161286	0.871868	0.999562
chrX	5207779	5212123	-0.318436	0.56345	-0.565155	0.571968	0.999855	-0.792947	0.563215	-1.40789	0.159162	0.693736	-0.46975	0.563002	-0.834367	0.404074	0.975948
chrX	5209956	5214290	-0.176948	0.572931	-0.308847	0.757438	0.999855	-0.213661	0.573842	-0.372334	0.709644	0.989491	-0.395065	0.572283	-0.690332	0.489985	0.995418
chrX	5212128	5216452	1.00725	2.04804	0.491811	0.622853	0.999855	-0.377046	2.04592	-0.184292	0.853785	0.989491	0.612556	2.04688	0.299263	0.76474	0.999562
chrX	5214295	5218610	5.24442	2.54608	2.0598	0.0394173	0.999855	-2.06317	2.33459	-0.88374	0.376836	0.905323	5.34625	2.54604	2.09983	0.0357439	0.483245
chrX	5216457	5220762	-5.36568	2.98625	-1.7968	0.0723678	0.999855	-0.478916	3.15134	-0.151972	0.879209	NA	-5.9519	2.98454	-1.99424	0.0461255	0.536547
chrX	5218614	5222910	-0.351631	0.544977	-0.645221	0.518784	0.999855	0.371425	0.54691	0.679134	0.497053	0.961643	0.249842	0.545746	0.457799	0.647097	0.999562
chrX	5220767	5225053	-0.142655	0.582035	-0.245097	0.806381	0.999855	0.273163	0.583124	0.468448	0.639464	0.982731	-0.0499134	0.582061	-0.0857529	0.931663	0.999562
chrX	5222915	5227191	0.84885	0.467492	1.81575	0.0694084	0.999855	-0.330516	0.46621	-0.708942	0.47836	0.95435	-0.061723	0.46603	-0.132444	0.894633	0.999562
chrX	5225058	5229325	0.179558	0.296393	0.60581	0.544641	0.999855	-0.156794	0.296439	-0.528925	0.596857	0.980492	0.312484	0.296503	1.0539	0.291928	0.936151
chrX	5227196	5231453	-0.580108	0.498744	-1.16314	0.244774	0.999855	-0.481237	0.499291	-0.963842	0.335125	0.865397	0.355586	0.499935	0.711265	0.47692	0.994467
chrX	5229330	5233577	-0.970436	0.558256	-1.73833	0.082152	0.999855	-0.97357	0.558711	-1.74253	0.0814158	0.52794	0.198756	0.560087	0.354866	0.72269	0.999562
chrX	5231458	5235696	-0.712198	0.405048	-1.75831	0.0786955	0.999855	-1.07847	0.405044	-2.66259	0.00775415	0.158556	-0.595526	0.405115	-1.47002	0.141557	0.80459
chrX	5233582	5237810	-0.0124333	0.385626	-0.0322419	0.974279	0.999855	-0.373995	0.385628	-0.969834	0.332129	0.862509	-0.133307	0.385369	-0.34592	0.729402	0.999562
chrX	5235701	5239919	0.422949	0.390788	1.0823	0.279121	0.999855	0.573494	0.392053	1.4628	0.143523	0.668727	0.158623	0.390175	0.406544	0.684343	0.999562
chrX	5237815	5242023	-0.245991	0.340631	-0.722163	0.470195	0.999855	0.813537	0.344902	2.35875	0.0183366	0.250422	-0.10614	0.340757	-0.311483	0.755434	0.999562
chrX	5239924	5244123	-0.135182	0.424287	-0.318611	0.750022	0.999855	0.124794	0.4258	0.293082	0.769459	0.989491	0.269222	0.425017	0.633438	0.526448	0.999562
chrX	5242028	5246217	1.16723	0.692248	1.68615	0.0917677	0.999855	0.672135	0.691752	0.971642	0.331229	0.861228	1.11852	0.691798	1.61684	0.105914	0.715596
chrX	5244128	5248307	0.535726	0.427827	1.2522	0.210496	0.999855	0.142283	0.427766	0.33262	0.739421	0.989491	-0.183875	0.426588	-0.431037	0.666442	0.999562
chrX	5246222	5250392	0.361394	0.374756	0.964347	0.334872	0.999855	0.0587313	0.37484	0.156683	0.875494	0.990613	-0.121624	0.374126	-0.325088	0.745115	0.999562
chrX	5248312	5252472	0.167407	0.388167	0.431276	0.666267	0.999855	0.154518	0.388805	0.397418	0.691059	0.989491	0.379196	0.388407	0.976285	0.328923	0.94686
chrX	5250397	5254547	-0.0679638	0.802406	-0.0846999	0.9325	0.999855	-0.140105	0.803075	-0.174461	0.861503	0.989491	0.822154	0.804694	1.0217	0.306924	0.944062
chrX	5252477	5256618	-0.0288943	1.64276	-0.0175889	0.985967	0.999855	0.143763	1.64348	0.0874748	0.930294	0.992743	0.545094	1.64343	0.331682	0.74013	0.999562
chrX	5254552	5258683	-0.00216388	0.672996	-0.0032153	0.997435	0.999855	-0.662944	0.672333	-0.986035	0.324116	0.855548	-0.128482	0.672545	-0.191039	0.848495	0.999562
chrX	5256623	5260744	0.621223	0.677427	0.917034	0.359125	0.999855	-0.417299	0.674478	-0.618699	0.536114	0.971783	-0.211202	0.673758	-0.313469	0.753924	0.999562
chrX	5258688	5262800	0.119002	1.74507	0.0681934	0.945632	0.999855	0.0327949	1.74533	0.0187901	0.985009	0.997137	0.185248	1.74506	0.106155	0.915459	0.999562
chrX	5260749	5264851	-0.255932	0.588286	-0.435047	0.663528	0.999855	-0.0336096	0.589529	-0.057011	0.954536	0.992743	0.038721	0.588706	0.0657731	0.947558	0.999562
chrX	5262805	5266897	-0.129529	0.610874	-0.212039	0.832076	0.999855	-0.672365	0.610473	-1.10138	0.270729	0.811289	-0.375893	0.610201	-0.616014	0.537885	0.999562
chrX	5264856	5268939	0.598133	0.645473	0.92666	0.354103	0.999855	-0.133125	0.644215	-0.206647	0.836285	0.989491	0.428891	0.644618	0.66534	0.505833	0.996601
chrX	5266902	5270975	0.477955	1.65014	0.289646	0.772087	0.999855	0.564827	1.65058	0.342198	0.732202	0.989491	-0.263291	1.6496	-0.159608	0.87319	0.999562
chrX	5268943	5273007	0.586774	0.306834	1.91235	0.0558314	0.999855	-0.400457	0.305609	-1.31036	0.190075	0.741355	-0.0997026	0.30541	-0.326455	0.74408	0.999562
chrX	5270980	5275034	0.452112	0.451442	1.00148	0.316593	0.999855	-0.553682	0.450223	-1.22979	0.218774	0.77013	-0.174712	0.450145	-0.388124	0.697924	0.999562
chrX	5273012	5277056	-0.706743	2.255	-0.313412	0.753968	0.999855	0.663077	2.25978	0.293426	0.769197	0.989491	0.0791268	2.25631	0.0350692	0.972025	0.999562
chrX	5275039	5279073	-0.357098	0.507327	-0.703881	0.481507	0.999855	-0.450329	0.507914	-0.886624	0.375281	0.905323	0.589778	0.509707	1.15709	0.247234	0.921248
chrX	5277061	5281086	-0.395151	0.458553	-0.861734	0.388834	0.999855	-0.300152	0.459149	-0.653714	0.513296	0.963113	0.75657	0.460328	1.64354	0.10027	0.710358
chrX	5279078	5283093	0.211844	0.388599	0.545147	0.585652	0.999855	-0.0509733	0.38872	-0.131131	0.895672	0.990613	0.478349	0.388845	1.23018	0.218631	0.899883
[truncated: 3,425 more rows]

## Sheet: 4C viewpoint 2
			gaf/gfp RNAi					msl2/gfp RNAi					clamp/gfp RNAi
[truncated: 1,512 more rows]

## Sheet: 4C viewpoint 3
			gaf/gfp RNAi					msl2/gfp RNAi					clamp/gfp RNAi
[truncated: 6,216 more rows]

[truncated: 1 more sheets: 4C viewpoint 4]
